# Supplementary material for: Epistatic contributions to human traits via transcription factor mechanisms
Source: medRxiv. 2025 Sep 29:2025.09.28.25336826. Preprint. [Version 1] doi: 10.1101/2025.09.28.25336826 (PMC12622120; doi:10.1101/2025.09.28.25336826)
Supplement: Supplement 4 [file media-4.xlsx]

## Sheet: All_bQTLs_Table_S2
Table S2: All investigated bQTLs in this study with associated information from Roskams-Hieter et al. (2025)
Here we report each bQTL across 9 NHRs, investigated across multiple cell lines. All heterozygous SNPs in this table were found to shown allelic imbalance in ChIP-Seq reads (isASB==TRUE), fall within a ChIP-Seq peak (peak==TRUE), map within a biologically relevant motif (motif column) and show concordant direction of effect for disrupting this motif as well as binding affinity at this site.
Each row contains a single SNP that was tested with baal-nf, and associated information about that SNP and its quantification in a ChIP-Seq experiment.
ID	CHROM	POS	REF	ALT	REF.counts	ALT.counts	Total.counts	AR	RMbias	RAF	Bayes_lower	Bayes_upper	Bayes_SD	conf_0.99_lower	conf_0.99_upper	Corrected.AR	isASB	peak	cell_line	TRANSCRIPTION_FACTOR	ref_seq	alt_seq	motif	motif_pos	motif_strand	ref_score	alt_score	score_diff	High_quality_motif	Concordant	ID_CELLLINE	Motif_type	NoPeak_mapping
rs10803521	chr2	148439221	G	A	25	75	100	0.25	0.513456	0.527621	0.162938	0.320822	0.0414108	0.138857	0.348329	0.24188	TRUE	TRUE	LNCaP	AR	GAATAAAGGACATAATAGGCACTCAGTGTGCTAAATAAATAAATGATACCA	GAATAAAGGACATAATAGGCACTCAATGTGCTAAATAAATAAATGATACCA	MA0007.2_ArGAACAnnnTGTnC	16	1	8.11889	8.12528	-0.0063941	TRUE	TRUE	rs10803521_LNCaP	JASPAR
rs2168420	chr3	31735039	G	A	101	32	133	0.759398	0.513456	0.435349	0.73211	0.856711	0.0327896	0.70849	0.870179	0.794411	TRUE	TRUE	LNCaP	AR	CATAAACCTGTGGTGAGAACATGATGTCTGCTGTAGTGTGATTCTATATAC	CATAAACCTGTGGTGAGAACATGATATCTGCTGTAGTGTGATTCTATATAC	MA0007.2_ArGAACAnnnTGTnC	14	1	10.0984	4.15232	5.94605	TRUE	TRUE	rs2168420_LNCaP	JASPAR
rs8180759	chr7	70178152	T	G	162	84	246	0.658537	0.503138	0.430585	0.657596	0.77293	0.0292732	0.628035	0.780874	0.715263	TRUE	TRUE	LNCaP	AR	CAACCGCTTCTGAAAGACAAACTGTTCCATCGAGTTCCTTCTTGGCAGGTG	CAACCGCTTCTGAAAGACAAACTGTGCCATCGAGTTCCTTCTTGGCAGGTG	MA0007.2_ArGAACAnnnTGTnC	14	-1	8.11762	6.53443	1.58319	TRUE	TRUE	rs8180759_LNCaP	JASPAR
rs4977574	chr9	22098574	A	G	464	170	634	0.731861	0.502465	0.463823	0.7174	0.794194	0.0192649	0.700449	0.800723	0.755797	TRUE	TRUE	LNCaP	AR	GGGTACATCAAATGCATTCTATAGCACAGGATGTTCCAGTCACTCTAACAA	GGGTACATCAAATGCATTCTATAGCGCAGGATGTTCCAGTCACTCTAACAA	MA0007.2_ArGAACAnnnTGTnC	23	-1	9.51029	7.80657	1.70372	TRUE	TRUE	rs4977574_LNCaP	JASPAR
rs11002429	chr10	79926700	T	G	39	681	720	0.0541667	0.503138	0.417356	0.0500029	0.101758	0.0136371	0.0440752	0.112716	0.0758803	TRUE	TRUE	LNCaP	AR	TCCCAGTATCCACTGAGGACTGGGTTTTCTGTTCTGAAGTCTGTGTTTACC	TCCCAGTATCCACTGAGGACTGGGTGTTCTGTTCTGAAGTCTGTGTTTACC	MA0007.2_ArGAACAnnnTGTnC	16	-1	4.09543	9.42896	-5.33352	TRUE	TRUE	rs11002429_LNCaP	JASPAR
rs4910512	chr11	4627667	A	C	499	145	644	0.774845	0.501609	0.544955	0.698045	0.787469	0.0221335	0.682269	0.795012	0.742757	TRUE	TRUE	LNCaP	AR	CAGCTAGAATCTATACAAGGAAGGGACATGTTGATCCTAGTTCCTGTTGTA	CAGCTAGAATCTATACAAGGAAGGGCCATGTTGATCCTAGTTCCTGTTGTA	MA0007.2_ArGAACAnnnTGTnC	21	1	8.36267	2.36871	5.99396	TRUE	TRUE	rs4910512_LNCaP	JASPAR
rs2553234	chr15	60975123	C	T	50	275	325	0.153846	0.512267	0.555507	0.09981	0.16528	0.0178318	0.0895513	0.177829	0.132545	TRUE	TRUE	LNCaP	AR	AAACCTAAAATACACATACACCCTGCGCCCAAAGTGAACACGGTGGATGAC	AAACCTAAAATACACATACACCCTGTGCCCAAAGTGAACACGGTGGATGAC	MA0007.2_ArGAACAnnnTGTnC	15	-1	2.66572	8.65968	-5.99396	TRUE	TRUE	rs2553234_LNCaP	JASPAR
rs6566914	chr18	55648269	C	T	136	19	155	0.877419	0.512267	0.510929	0.813546	0.911871	0.0266138	0.792129	0.922954	0.862709	TRUE	TRUE	LNCaP	AR	AAAAAACTGATAAGAACTCTGTGTACTTTCTCTCCACTTGAAGGAAACCAT	AAAAAACTGATAAGAACTCTGTGTATTTTCTCTCCACTTGAAGGAAACCAT	MA0007.2_ArGAACAnnnTGTnC	13	-1	11.2049	5.2109	5.99396	TRUE	TRUE	rs6566914_LNCaP	JASPAR
rs851422	chr2	19427429	G	A	87	43	130	0.669231	0.497919	0.471828	0.606717	0.757661	0.0385566	0.588604	0.782273	0.682189	TRUE	TRUE	MCF-7	ESR1	TCTCCTTTTGCTAAGTTGGAGTCAGGTCATGGTGTGCCTGGAGTGGCTGCC	TCTCCTTTTGCTAAGTTGGAGTCAGATCATGGTGTGCCTGGAGTGGCTGCC	MA0112.3_nrGGTCACnrTGACCTk	22	-1	5.81274	-0.176918	5.98966	TRUE	TRUE	rs851422_MCF-7	JASPAR
rs1018527	chr3	197080008	C	T	2887	2477	5364	0.538218	0.488081	0.745857	0.261078	0.311346	0.0132285	0.253792	0.315614	0.286212	TRUE	TRUE	MCF-7	ESR1	CTCCAGAGACATGACCGTGGGCCTGCGCTACCTGGACTGATTGGAACAGCA	CTCCAGAGACATGACCGTGGGCCTGTGCTACCTGGACTGATTGGAACAGCA	MA0112.1_CCAGGTCACCrTGrCCym	17	-1	6.54238	7.22358	-0.681203	TRUE	TRUE	rs1018527_MCF-7	JASPAR
rs4364224	chr4	169840967	T	C	237	595	832	0.284856	0.529411	0.472662	0.26728	0.351232	0.0215095	0.248726	0.358366	0.309256	TRUE	TRUE	MCF-7	ESR1	TGCTGAGAGTACAGATCTAGTTACATTGTGACCTGCTGGTGGTGACCTTCA	TGCTGAGAGTACAGATCTAGTTACACTGTGACCTGCTGGTGGTGACCTTCA	MA0112.3_nrGGTCACnrTGACCTk	18	1	-0.709509	1.92586	-2.63537	TRUE	TRUE	rs4364224_MCF-7	JASPAR
rs4863797	chr4	139327019	G	A	229	85	314	0.729299	0.497919	0.521787	0.655912	0.762471	0.0279228	0.620271	0.769086	0.709191	TRUE	TRUE	MCF-7	ESR1	CCCCTAACTATGAATAGGACACAGTGACACTGACCTTGTGAGTACTAAAGG	CCCCTAACTATGAATAGGACACAGTAACACTGACCTTGTGAGTACTAAAGG	MA0112.1_CCAGGTCACCrTGrCCym	19	1	8.92397	4.46471	4.45925	TRUE	TRUE	rs4863797_MCF-7	JASPAR
rs4863797	chr4	139327019	G	A	229	85	314	0.729299	0.497919	0.521787	0.655912	0.762471	0.0279228	0.620271	0.769086	0.709191	TRUE	TRUE	MCF-7	ESR1	CCCCTAACTATGAATAGGACACAGTGACACTGACCTTGTGAGTACTAAAGG	CCCCTAACTATGAATAGGACACAGTAACACTGACCTTGTGAGTACTAAAGG	MA0112.3_nrGGTCACnrTGACCTk	14	1	6.52788	1.36129	5.16659	TRUE	TRUE	rs4863797_MCF-7	JASPAR
rs7754194	chr6	52217375	T	C	285	163	448	0.636161	0.529411	0.331294	0.744028	0.817415	0.0189935	0.721438	0.821168	0.780721	TRUE	TRUE	MCF-7	ESR1	AGGATTTTATATGAGTCAGAGCATGTCATGGGAACCCAAAGTAAAGGACTG	AGGATTTTATATGAGTCAGAGCATGCCATGGGAACCCAAAGTAAAGGACTG	MA0112.3_nrGGTCACnrTGACCTk	21	-1	2.58702	-2.81516	5.40218	TRUE	TRUE	rs7754194_MCF-7	JASPAR
rs17744792	chr7	131196062	C	T	164	42	206	0.796117	0.488081	0.51427	0.726678	0.840645	0.0302039	0.689966	0.850544	0.783662	TRUE	TRUE	MCF-7	ESR1	ATACACCAAGGGTGGTCGCCTTGACCGAGGCCAAGATTTCGTTGGCCTTGG	ATACACCAAGGGTGGTCGCCTTGACTGAGGCCAAGATTTCGTTGGCCTTGG	MA0112.1_CCAGGTCACCrTGrCCym	11	-1	9.3697	8.12504	1.24466	TRUE	TRUE	rs17744792_MCF-7	JASPAR
rs17744792	chr7	131196062	C	T	164	42	206	0.796117	0.488081	0.51427	0.726678	0.840645	0.0302039	0.689966	0.850544	0.783662	TRUE	TRUE	MCF-7	ESR1	ATACACCAAGGGTGGTCGCCTTGACCGAGGCCAAGATTTCGTTGGCCTTGG	ATACACCAAGGGTGGTCGCCTTGACTGAGGCCAAGATTTCGTTGGCCTTGG	MA0112.3_nrGGTCACnrTGACCTk	11	-1	3.1047	-2.83621	5.94091	TRUE	TRUE	rs17744792_MCF-7	JASPAR
rs3857856	chr7	130384708	G	A	35	90	125	0.28	0.497919	0.529144	0.198	0.343501	0.0373818	0.178741	0.364925	0.27075	TRUE	TRUE	MCF-7	ESR1	GTAGATCCAATGATGCGAAAAGGTCGGGATGACGAAACCAGCCCATGTGAC	GTAGATCCAATGATGCGAAAAGGTCAGGATGACGAAACCAGCCCATGTGAC	MA0112.3_nrGGTCACnrTGACCTk	19	1	0.876041	3.59112	-2.71508	TRUE	TRUE	rs3857856_MCF-7	JASPAR
rs4448339	chr9	110271554	A	C	217	68	285	0.761404	0.514363	0.55874	0.651308	0.772497	0.0307479	0.620326	0.788051	0.711902	TRUE	TRUE	MCF-7	ESR1	GGTTGGGGAAATTCTTGAAAGGACAAGGTCAATATGCCTTTGCTGGGATAT	GGTTGGGGAAATTCTTGAAAGGACACGGTCAATATGCCTTTGCTGGGATAT	MA0112.3_nrGGTCACnrTGACCTk	24	1	4.72412	0.74573	3.97839	TRUE	TRUE	rs4448339_MCF-7	JASPAR
rs10501397	chr11	66272976	C	A	203	60	263	0.771863	0.503582	0.439951	0.754976	0.850096	0.0238295	0.750634	0.872763	0.802536	TRUE	TRUE	MCF-7	ESR1	AGTGTGGACTGCTTGCTGATGTTATCGTGAACCTGAATTCCTTCTTAGAGT	AGTGTGGACTGCTTGCTGATGTTATAGTGAACCTGAATTCCTTCTTAGAGT	MA0112.3_nrGGTCACnrTGACCTk	17	-1	2.60359	0.972267	1.63132	TRUE	TRUE	rs10501397_MCF-7	JASPAR
rs7149924	chr14	71982850	A	G	167	269	436	0.383028	0.517705	0.582397	0.26834	0.355375	0.0232556	0.254077	0.37327	0.311857	TRUE	TRUE	MCF-7	ESR1	TAACTTGGATCAGGTCAGCTTGGCAATGGTGACACCAGTGCTGATTGAAAT	TAACTTGGATCAGGTCAGCTTGGCAGTGGTGACACCAGTGCTGATTGAAAT	MA0112.3_nrGGTCACnrTGACCTk	10	-1	2.34862	3.94193	-1.59331	TRUE	TRUE	rs7149924_MCF-7	JASPAR
rs3743548	chr16	88874729	C	G	101	225	326	0.309816	0.50612	0.849183	0.0574412	0.092574	0.00867016	0.0552448	0.0991308	0.0750076	TRUE	TRUE	MCF-7	ESR1	GACAGACGTGGGCTTCAGAAGCTCGCTGGCCTGGGCCCACCAGCATTTTCT	GACAGACGTGGGCTTCAGAAGCTCGGTGGCCTGGGCCCACCAGCATTTTCT	MA0112.1_CCAGGTCACCrTGrCCym	21	1	-0.656587	5.29785	-5.95444	TRUE	TRUE	rs3743548_MCF-7	JASPAR
rs708262	chr16	54114529	G	T	42	119	161	0.26087	0.484576	0.732425	0.0830754	0.152534	0.0186962	0.0780019	0.174783	0.117805	TRUE	TRUE	MCF-7	ESR1	CAGGCAGGGTGGCCTTGAATTTCAGGCTGAAGGACCCATCACCCAAGAGTC	CAGGCAGGGTGGCCTTGAATTTCAGTCTGAAGGACCCATCACCCAAGAGTC	MA0112.1_CCAGGTCACCrTGrCCym	20	1	0.28632	6.24076	-5.95444	TRUE	TRUE	rs708262_MCF-7	JASPAR
rs2051975	chr17	12921450	T	C	226	138	364	0.620879	0.529411	0.425329	0.63285	0.732662	0.0258254	0.624636	0.753521	0.682756	TRUE	TRUE	MCF-7	ESR1	CCGCTCGGGACTTGTCAATTGACAGTGGCCATAGAGTAGAGGAATACTAGA	CCGCTCGGGACTTGTCAATTGACAGCGGCCATAGAGTAGAGGAATACTAGA	MA0112.1_CCAGGTCACCrTGrCCym	14	1	5.35461	3.58239	1.77222	TRUE	TRUE	rs2051975_MCF-7	JASPAR
rs7207689	chr17	4416294	G	A	490	38	528	0.92803	0.497919	0.721246	0.774748	0.884007	0.0282377	0.751635	0.901717	0.829378	TRUE	TRUE	MCF-7	ESR1	TGGTTGCCCATGGGGCAGAATGACCGCAGAGGAGCCCTGCCTTTCCCTGCC	TGGTTGCCCATGGGGCAGAATGACCACAGAGGAGCCCTGCCTTTCCCTGCC	MA0112.3_nrGGTCACnrTGACCTk	10	1	4.43223	2.76075	1.67147	TRUE	TRUE	rs7207689_MCF-7	JASPAR
rs737985	chr22	20009078	C	T	330	276	606	0.544554	0.488081	0.379	0.619204	0.708628	0.0221335	0.603428	0.71617	0.663916	TRUE	TRUE	MCF-7	ESR1	ACAGCTCTGGCGCCCGGTCACTCTGCCCCCTACCCGCGGCCTGCTGCGGGC	ACAGCTCTGGCGCCCGGTCACTCTGTCCCCTACCCGCGGCCTGCTGCGGGC	MA0112.1_CCAGGTCACCrTGrCCym	12	1	12.3864	8.60839	3.77805	TRUE	TRUE	rs737985_MCF-7	JASPAR
rs737985	chr22	20009078	C	T	330	276	606	0.544554	0.488081	0.379	0.619204	0.708628	0.0221335	0.603428	0.71617	0.663916	TRUE	TRUE	MCF-7	ESR1	ACAGCTCTGGCGCCCGGTCACTCTGCCCCCTACCCGCGGCCTGCTGCGGGC	ACAGCTCTGGCGCCCGGTCACTCTGTCCCCTACCCGCGGCCTGCTGCGGGC	MA0112.3_nrGGTCACnrTGACCTk	13	-1	5.86639	4.71582	1.15057	TRUE	TRUE	rs737985_MCF-7	JASPAR
rs12586650	chr14	69549740	T	C	25	113	138	0.181159	0.499777	0.501045	0.122613	0.259662	0.0359568	0.110608	0.28663	0.191138	TRUE	TRUE	T-47D	ESR1	TAAGAACAATCCAGGTCACCTTGTGTTCCTTTACAACTGAACGATTACAAA	TAAGAACAATCCAGGTCACCTTGTGCTCCTTTACAACTGAACGATTACAAA	MA0112.3_nrGGTCACnrTGACCTk	11	-1	-0.813878	5.12703	-5.94091	TRUE	TRUE	rs12586650_T-47D	JASPAR
rs4886886	chr15	77889192	A	G	154	11	165	0.933333	0.488356	0.662192	0.791384	0.928091	0.0357662	0.764135	0.934363	0.859738	TRUE	TRUE	T-47D	ESR1	TAGTACGGTCAAGAAGTTCTCTGTGACCTGGAGAGGACCCAGTGCATCATG	TAGTACGGTCAAGAAGTTCTCTGTGGCCTGGAGAGGACCCAGTGCATCATG	MA0112.1_CCAGGTCACCrTGrCCym	13	-1	8.00803	2.05359	5.95444	TRUE	TRUE	rs4886886_T-47D	JASPAR
rs4886886	chr15	77889192	A	G	154	11	165	0.933333	0.488356	0.662192	0.791384	0.928091	0.0357662	0.764135	0.934363	0.859738	TRUE	TRUE	T-47D	ESR1	TAGTACGGTCAAGAAGTTCTCTGTGACCTGGAGAGGACCCAGTGCATCATG	TAGTACGGTCAAGAAGTTCTCTGTGGCCTGGAGAGGACCCAGTGCATCATG	MA0112.3_nrGGTCACnrTGACCTk	13	1	5.50969	0.107512	5.40218	TRUE	TRUE	rs4886886_T-47D	JASPAR
rs12091488	chr1	17555931	G	A	194	41	235	0.825532	0.497919	0.676049	0.617207	0.766534	0.0372439	0.582667	0.773042	0.69187	TRUE	TRUE	MCF-7	ESR1	CGATCCCTTGCCTGCTATGGACATGGGAACCCAGTCTCTGCAAGCCCGATC	CGATCCCTTGCCTGCTATGGACATGAGAACCCAGTCTCTGCAAGCCCGATC	SRR5966398_dedup.bam.motifs_3_kssATTmCAkTC	24	1	9.84269	4.61675	5.22595	TRUE	TRUE	rs12091488_MCF-7	NoPeak	NoPeak de novo motif
rs127037	chr1	19680145	G	C	189	17	206	0.917476	0.499307	0.354906	0.925776	0.971917	0.0123852	0.914557	0.974565	0.948847	TRUE	TRUE	MCF-7	ESR1	CCCCTGACCACCCATCCCCCAAGCCGACTGGCAGAGCCACCTTCTGAAAAC	CCCCTGACCACCCATCCCCCAAGCCCACTGGCAGAGCCACCTTCTGAAAAC	SRR7755829_dedup.bam.motifs_0_GnCnnCTwGTnG	16	-1	8.40959	6.63296	1.77663	TRUE	TRUE	rs127037_MCF-7	NoPeak	NoPeak de novo motif
rs1881561	chr1	14158755	T	G	592	17	609	0.972085	0.530456	0.562023	0.939892	0.979556	0.0110311	0.928027	0.980769	0.959724	TRUE	TRUE	MCF-7	ESR1	CATATTTGCTCACACTATGATTATTTGCTGAGGGAGTGGCATGACCGTGTC	CATATTTGCTCACACTATGATTATTGGCTGAGGGAGTGGCATGACCGTGTC	SRR5735132_dedup.bam.motifs_1_GmCATTCCATTCkCA	25	-1	8.02529	2.3708	5.65449	TRUE	TRUE	rs1881561_MCF-7	NoPeak	NoPeak de novo motif
rs1887808	chr1	63614961	G	A	975	17	992	0.982863	0.497919	0.798597	0.89081	0.967079	0.0195229	0.872983	0.967727	0.928944	TRUE	TRUE	MCF-7	ESR1	GGAATGTGTGCCACTACTAGCCCCAGCAGCAGACACAACTAACTGATGATG	GGAATGTGTGCCACTACTAGCCCCAACAGCAGACACAACTAACTGATGATG	SRR7755829_dedup.bam.motifs_1_syGCCmyCTGGTGG	22	-1	5.81295	3.802	2.01095	TRUE	TRUE	rs1887808_MCF-7	NoPeak	NoPeak accessory motif
rs3783468	chr1	68152363	G	A	20	162	182	0.10989	0.497919	0.382231	0.111331	0.252756	0.0369339	0.0914712	0.267586	0.182043	TRUE	TRUE	MCF-7	ESR1	CCTGATTGTGGATCTGTGGTAGGTGGGGGTCAGGAGGGTGGCTGCCTTTGT	CCTGATTGTGGATCTGTGGTAGGTGAGGGTCAGGAGGGTGGCTGCCTTTGT	SRR5735132_dedup.bam.motifs_1_GmCATTCCATTCkCA	16	-1	-0.15701	5.7763	-5.93331	TRUE	TRUE	rs3783468_MCF-7	NoPeak	NoPeak de novo motif
rs410923	chr1	55985876	G	A	194	23	217	0.894009	0.497919	0.710383	0.679686	0.835759	0.0404129	0.663755	0.857635	0.757722	TRUE	TRUE	MCF-7	ESR1	GCGTCACTCCCTCCCATCTGTCTCAGTCCTCCAGGAGAAACCCTGGTGGGC	GCGTCACTCCCTCCCATCTGTCTCAATCCTCCAGGAGAAACCCTGGTGGGC	SRR7755829_dedup.bam.motifs_0_GnCnnCTwGTnG	25	1	7.97815	2.32365	5.65449	TRUE	TRUE	rs410923_MCF-7	NoPeak	NoPeak de novo motif
rs6679226	chr1	117525458	C	A	2451	71	2522	0.971848	0.503582	0.668329	0.917822	0.961754	0.012229	0.910435	0.966422	0.939788	TRUE	TRUE	MCF-7	ESR1	AGAGCAGTTCATAACCTCCAGGTGGCGGCTTCCATCAGCCTAAGCCCGGCC	AGAGCAGTTCATAACCTCCAGGTGGAGGCTTCCATCAGCCTAAGCCCGGCC	Average_301_AsTGCCmCCTGsTG	15	-1	9.38881	7.07885	2.30996	TRUE	TRUE	rs6679226_MCF-7	NoPeak	NoPeak accessory motif
rs6679226	chr1	117525458	C	A	2451	71	2522	0.971848	0.503582	0.668329	0.917822	0.961754	0.012229	0.910435	0.966422	0.939788	TRUE	TRUE	MCF-7	ESR1	AGAGCAGTTCATAACCTCCAGGTGGCGGCTTCCATCAGCCTAAGCCCGGCC	AGAGCAGTTCATAACCTCCAGGTGGAGGCTTCCATCAGCCTAAGCCCGGCC	SRR7755829_dedup.bam.motifs_1_syGCCmyCTGGTGG	14	-1	7.98572	2.06575	5.91997	TRUE	TRUE	rs6679226_MCF-7	NoPeak	NoPeak accessory motif
rs6701583	chr1	60183913	C	G	5	761	766	0.00652742	0.50612	0.69016	0.00172028	0.00702077	0.00176962	0.00100929	0.010661	0.00437052	TRUE	TRUE	MCF-7	ESR1	ATTCTGATCCAGACATTCTTTCTATCAGATCACACTGCCTCCTGTTGGTGT	ATTCTGATCCAGACATTCTTTCTATGAGATCACACTGCCTCCTGTTGGTGT	SRR6449989_dedup.bam.motifs_2_TnTTTTwAAGwG	16	1	3.07207	8.89329	-5.82122	TRUE	TRUE	rs6701583_MCF-7	NoPeak	NoPeak de novo motif
rs7517310	chr1	182079986	T	G	67	310	377	0.177719	0.530456	0.598299	0.0989789	0.162926	0.0166266	0.0940125	0.179045	0.130953	TRUE	TRUE	MCF-7	ESR1	ACTGTCCATGGTGCTGCCCTCTGCTTACTGCACCAGACCATGTTTTGTTCC	ACTGTCCATGGTGCTGCCCTCTGCTGACTGCACCAGACCATGTTTTGTTCC	Average_301_AsTGCCmCCTGsTG	12	1	5.31553	11.279	-5.96348	TRUE	TRUE	rs7517310_MCF-7	NoPeak	NoPeak accessory motif
rs7517310	chr1	182079986	T	G	67	310	377	0.177719	0.530456	0.598299	0.0989789	0.162926	0.0166266	0.0940125	0.179045	0.130953	TRUE	TRUE	MCF-7	ESR1	ACTGTCCATGGTGCTGCCCTCTGCTTACTGCACCAGACCATGTTTTGTTCC	ACTGTCCATGGTGCTGCCCTCTGCTGACTGCACCAGACCATGTTTTGTTCC	SRR7755829_dedup.bam.motifs_1_syGCCmyCTGGTGG	13	1	2.48685	8.40336	-5.9165	TRUE	TRUE	rs7517310_MCF-7	NoPeak	NoPeak accessory motif
rs7517310	chr1	182079986	T	G	67	310	377	0.177719	0.530456	0.598299	0.0989789	0.162926	0.0166266	0.0940125	0.179045	0.130953	TRUE	TRUE	MCF-7	ESR1	ACTGTCCATGGTGCTGCCCTCTGCTTACTGCACCAGACCATGTTTTGTTCC	ACTGTCCATGGTGCTGCCCTCTGCTGACTGCACCAGACCATGTTTTGTTCC	SRR7755833_dedup.bam.motifs_1_TsnnGCCCyCTrGTG	11	1	7.41895	13.2986	-5.87963	TRUE	TRUE	rs7517310_MCF-7	NoPeak	NoPeak de novo motif
rs2303914	chr2	9983686	G	T	822	169	991	0.829465	0.484576	0.589779	0.737395	0.812766	0.0195474	0.723166	0.823449	0.775081	TRUE	TRUE	MCF-7	ESR1	CGGCGCCGCGATGGACCTCGAGGAGGCGGTAAGGAGGCGGTGCACCTGGCG	CGGCGCCGCGATGGACCTCGAGGAGTCGGTAAGGAGGCGGTGCACCTGGCG	Average_301_AsTGCCmCCTGsTG	16	-1	7.20516	3.97287	3.23229	TRUE	TRUE	rs2303914_MCF-7	NoPeak	NoPeak accessory motif
rs7561278	chr2	48954905	T	C	52	934	986	0.0527383	0.529411	0.452156	0.0413684	0.0868851	0.0122214	0.0413684	0.0954971	0.0641268	TRUE	TRUE	MCF-7	ESR1	TAGTCTCACTTCCCTGGCTACACTGTCATCTCATGGTGGACATTTATATTT	TAGTCTCACTTCCCTGGCTACACTGCCATCTCATGGTGGACATTTATATTT	Average_301_AsTGCCmCCTGsTG	21	1	4.93573	7.63701	-2.70129	TRUE	TRUE	rs7561278_MCF-7	NoPeak	NoPeak accessory motif
rs7561278	chr2	48954905	T	C	52	934	986	0.0527383	0.529411	0.452156	0.0413684	0.0868851	0.0122214	0.0413684	0.0954971	0.0641268	TRUE	TRUE	MCF-7	ESR1	TAGTCTCACTTCCCTGGCTACACTGTCATCTCATGGTGGACATTTATATTT	TAGTCTCACTTCCCTGGCTACACTGCCATCTCATGGTGGACATTTATATTT	SRR7755829_dedup.bam.motifs_1_syGCCmyCTGGTGG	22	1	1.03343	6.96004	-5.92661	TRUE	TRUE	rs7561278_MCF-7	NoPeak	NoPeak accessory motif
rs7570750	chr2	98642160	T	C	66	335	401	0.164589	0.529411	0.493529	0.136966	0.216817	0.0206305	0.119471	0.223645	0.176892	TRUE	TRUE	MCF-7	ESR1	TAAAGAAAACCTCTTCAGTTCTCTATTAGTGGACTCTGCTGGTAATACAGT	TAAAGAAAACCTCTTCAGTTCTCTACTAGTGGACTCTGCTGGTAATACAGT	SRR7755829_dedup.bam.motifs_0_GnCnnCTwGTnG	22	-1	4.9207	10.8751	-5.95444	TRUE	TRUE	rs7570750_MCF-7	NoPeak	NoPeak de novo motif
rs851422	chr2	19427429	G	A	87	43	130	0.669231	0.497919	0.471828	0.606717	0.757661	0.0385566	0.588604	0.782273	0.682189	TRUE	TRUE	MCF-7	ESR1	TCTCCTTTTGCTAAGTTGGAGTCAGGTCATGGTGTGCCTGGAGTGGCTGCC	TCTCCTTTTGCTAAGTTGGAGTCAGATCATGGTGTGCCTGGAGTGGCTGCC	Average_405_nnrGGTCA	21	1	7.70892	3.7939	3.91502	TRUE	TRUE	rs851422_MCF-7	NoPeak	NoPeak accessory motif
rs936266	chr3	108125614	C	T	1661	52	1713	0.969644	0.488081	0.414534	0.967774	0.983389	0.00435777	0.966248	0.985632	0.975581	TRUE	TRUE	MCF-7	ESR1	AGAAAATGCGAATAGAATGTGTTGCCATCTAGTGGTACTAAGTGGTTTGAG	AGAAAATGCGAATAGAATGTGTTGCTATCTAGTGGTACTAAGTGGTTTGAG	SRR5966398_dedup.bam.motifs_3_kssATTmCAkTC	14	-1	8.46575	2.99018	5.47557	TRUE	TRUE	rs936266_MCF-7	NoPeak	NoPeak de novo motif
rs936266	chr3	108125614	C	T	1661	52	1713	0.969644	0.488081	0.414534	0.967774	0.983389	0.00435777	0.966248	0.985632	0.975581	TRUE	TRUE	MCF-7	ESR1	AGAAAATGCGAATAGAATGTGTTGCCATCTAGTGGTACTAAGTGGTTTGAG	AGAAAATGCGAATAGAATGTGTTGCTATCTAGTGGTACTAAGTGGTTTGAG	Average_301_AsTGCCmCCTGsTG	20	1	9.64122	7.0917	2.54952	TRUE	TRUE	rs936266_MCF-7	NoPeak	NoPeak accessory motif
rs936266	chr3	108125614	C	T	1661	52	1713	0.969644	0.488081	0.414534	0.967774	0.983389	0.00435777	0.966248	0.985632	0.975581	TRUE	TRUE	MCF-7	ESR1	AGAAAATGCGAATAGAATGTGTTGCCATCTAGTGGTACTAAGTGGTTTGAG	AGAAAATGCGAATAGAATGTGTTGCTATCTAGTGGTACTAAGTGGTTTGAG	SRR7755829_dedup.bam.motifs_1_syGCCmyCTGGTGG	21	1	8.79823	2.90119	5.89704	TRUE	TRUE	rs936266_MCF-7	NoPeak	NoPeak accessory motif
rs936266	chr3	108125614	C	T	1661	52	1713	0.969644	0.488081	0.414534	0.967774	0.983389	0.00435777	0.966248	0.985632	0.975581	TRUE	TRUE	MCF-7	ESR1	AGAAAATGCGAATAGAATGTGTTGCCATCTAGTGGTACTAAGTGGTTTGAG	AGAAAATGCGAATAGAATGTGTTGCTATCTAGTGGTACTAAGTGGTTTGAG	SRR7755833_dedup.bam.motifs_1_TsnnGCCCyCTrGTG	19	1	12.7367	9.51706	3.21961	TRUE	TRUE	rs936266_MCF-7	NoPeak	NoPeak de novo motif
rs936266	chr3	108125614	C	T	1661	52	1713	0.969644	0.488081	0.414534	0.967774	0.983389	0.00435777	0.966248	0.985632	0.975581	TRUE	TRUE	MCF-7	ESR1	AGAAAATGCGAATAGAATGTGTTGCCATCTAGTGGTACTAAGTGGTTTGAG	AGAAAATGCGAATAGAATGTGTTGCTATCTAGTGGTACTAAGTGGTTTGAG	SRR7755829_dedup.bam.motifs_0_GnCnnCTwGTnG	23	1	9.50746	3.70685	5.80061	TRUE	TRUE	rs936266_MCF-7	NoPeak	NoPeak de novo motif
rs11723570	chr4	165742801	T	C	119	39	158	0.753165	0.529411	0.427907	0.743511	0.852307	0.0295642	0.706892	0.860747	0.797909	TRUE	TRUE	MCF-7	ESR1	GCAGCTGTGGTGTGCAAATGAGGTTTCAATGTCTGGCCCCCTTACCCTTCA	GCAGCTGTGGTGTGCAAATGAGGTTCCAATGTCTGGCCCCCTTACCCTTCA	SRR5735132_dedup.bam.motifs_1_GmCATTCCATTCkCA	18	-1	5.6479	4.2953	1.3526	TRUE	TRUE	rs11723570_MCF-7	NoPeak	NoPeak de novo motif
rs2433324	chr4	95439956	A	C	29	166	195	0.148718	0.514363	0.486091	0.114618	0.219689	0.0276391	0.100937	0.242015	0.167153	TRUE	TRUE	MCF-7	ESR1	GATAAAGCCTGGATCTCACTTTCCAACACCGGGGACATCTTTGTTTCCTCA	GATAAAGCCTGGATCTCACTTTCCACCACCGGGGACATCTTTGTTTCCTCA	SRR7755829_dedup.bam.motifs_1_syGCCmyCTGGTGG	22	-1	3.39722	6.45768	-3.06046	TRUE	TRUE	rs2433324_MCF-7	NoPeak	NoPeak accessory motif
rs4364224	chr4	169840967	T	C	237	595	832	0.284856	0.529411	0.472662	0.26728	0.351232	0.0215095	0.248726	0.358366	0.309256	TRUE	TRUE	MCF-7	ESR1	TGCTGAGAGTACAGATCTAGTTACATTGTGACCTGCTGGTGGTGACCTTCA	TGCTGAGAGTACAGATCTAGTTACACTGTGACCTGCTGGTGGTGACCTTCA	Average_301_AsTGCCmCCTGsTG	24	1	7.78994	8.31727	-0.527333	TRUE	TRUE	rs4364224_MCF-7	NoPeak	NoPeak accessory motif
rs10806415	chr6	90695246	A	G	127	91	218	0.582569	0.517705	0.380043	0.632113	0.752634	0.031824	0.611986	0.778079	0.692374	TRUE	TRUE	MCF-7	ESR1	TCCGTCCATCCGGCACTCCTGGGTCATGTCCCTGAGAGTGACACAGGGCTG	TCCGTCCATCCGGCACTCCTGGGTCGTGTCCCTGAGAGTGACACAGGGCTG	Average_405_nnrGGTCA	18	1	7.81107	2.65283	5.15823	TRUE	TRUE	rs10806415_MCF-7	NoPeak	NoPeak accessory motif
rs12191325	chr6	77489069	C	T	126	110	236	0.533898	0.488081	0.36235	0.605438	0.725429	0.031369	0.567346	0.729267	0.665433	TRUE	TRUE	MCF-7	ESR1	AGCTCCTTGGCAAAGATTAGTTCCACACATTTAAAAACACCTTTTTCTAAC	AGCTCCTTGGCAAAGATTAGTTCCATACATTTAAAAACACCTTTTTCTAAC	SRR6449989_dedup.bam.motifs_2_TnTTTTwAAGwG	25	-1	9.86202	4.20753	5.65449	TRUE	TRUE	rs12191325_MCF-7	NoPeak	NoPeak de novo motif
rs1770720	chr6	106993436	G	A	101	36	137	0.737226	0.497919	0.446592	0.701666	0.837159	0.0355057	0.681785	0.860697	0.769413	TRUE	TRUE	MCF-7	ESR1	TGCTTCAGGCATGCCTAGATGCAGCGGATCAAACACTATCAGAACTTAGTC	TGCTTCAGGCATGCCTAGATGCAGCAGATCAAACACTATCAGAACTTAGTC	SRR5687490_dedup.bam.motifs_3_GCkTGAGCCACCGC	20	-1	4.79753	2.52495	2.27258	TRUE	TRUE	rs1770720_MCF-7	NoPeak	NoPeak de novo motif
rs3813685	chr6	24721040	G	C	232	225	457	0.507659	0.499307	0.347572	0.614128	0.704199	0.0233509	0.591999	0.712225	0.659164	TRUE	TRUE	MCF-7	ESR1	AAGCGGCGAAGGCCTCGGGCGCCTCGCGGGTCCGGGGCAGAGTCGCGTTTG	AAGCGGCGAAGGCCTCGGGCGCCTCCCGGGTCCGGGGCAGAGTCGCGTTTG	SRR7755829_dedup.bam.motifs_0_GnCnnCTwGTnG	17	1	7.54824	1.5938	5.95444	TRUE	TRUE	rs3813685_MCF-7	NoPeak	NoPeak de novo motif
rs465658	chr6	33239905	A	G	234	242	476	0.491597	0.517705	0.323769	0.626581	0.713501	0.0225231	0.604689	0.723801	0.670041	TRUE	TRUE	MCF-7	ESR1	CCGCTTGTGCTGCAGCCATGGTAAGACTGGAATCCGTGCCGTGATCCAGCG	CCGCTTGTGCTGCAGCCATGGTAAGGCTGGAATCCGTGCCGTGATCCAGCG	SRR5966398_dedup.bam.motifs_3_kssATTmCAkTC	24	-1	7.43282	1.77833	5.65449	TRUE	TRUE	rs465658_MCF-7	NoPeak	NoPeak de novo motif
rs1543885	chr7	101161537	G	A	131	136	267	0.490637	0.497919	0.706151	0.242391	0.343077	0.0263586	0.219781	0.355881	0.292734	TRUE	TRUE	MCF-7	ESR1	CCTCCTCCTGAGCCTTGACCAGTGGGTGCTACAGGAAGATGAGGCCTCACC	CCTCCTCCTGAGCCTTGACCAGTGGATGCTACAGGAAGATGAGGCCTCACC	SRR7755829_dedup.bam.motifs_1_syGCCmyCTGGTGG	18	-1	4.77986	5.26614	-0.486279	TRUE	TRUE	rs1543885_MCF-7	NoPeak	NoPeak accessory motif
rs17158825	chr7	111440600	T	C	117	718	835	0.14012	0.529411	0.623744	0.0705297	0.111316	0.0105879	0.0645704	0.116987	0.0909228	TRUE	TRUE	MCF-7	ESR1	GACATCTAGTAAAAACAAAACGGTATTGCAATCCACTGGTGTAACAAACAG	GACATCTAGTAAAAACAAAACGGTACTGCAATCCACTGGTGTAACAAACAG	SRR7755829_dedup.bam.motifs_1_syGCCmyCTGGTGG	25	1	1.88029	6.88449	-5.00419	TRUE	TRUE	rs17158825_MCF-7	NoPeak	NoPeak accessory motif
rs17160967	chr7	139184786	C	T	904	378	1282	0.705148	0.488081	0.513501	0.660057	0.728343	0.0183449	0.646936	0.743168	0.6942	TRUE	TRUE	MCF-7	ESR1	AAGGGCACCCAATGATGCTCCCCACCAGGGCCCGGATGAGGTGCACTGTGG	AAGGGCACCCAATGATGCTCCCCACTAGGGCCCGGATGAGGTGCACTGTGG	SRR7755829_dedup.bam.motifs_1_syGCCmyCTGGTGG	21	-1	8.93216	7.841	1.09117	TRUE	TRUE	rs17160967_MCF-7	NoPeak	NoPeak accessory motif
rs221797	chr7	100285974	A	C	162	110	272	0.595588	0.514363	0.78332	0.245336	0.349722	0.0271972	0.22274	0.362019	0.297529	TRUE	TRUE	MCF-7	ESR1	CATGAAGAACAGCACACGAAGGAGAACTTTAAAGCGCAGGGAGGACACCAT	CATGAAGAACAGCACACGAAGGAGACCTTTAAAGCGCAGGGAGGACACCAT	SRR5735132_dedup.bam.motifs_1_GmCATTCCATTCkCA	23	1	1.52294	6.93028	-5.40734	TRUE	TRUE	rs221797_MCF-7	NoPeak	NoPeak de novo motif
rs4141794	chr7	130667258	G	A	431	171	602	0.715947	0.497919	0.519862	0.656614	0.745418	0.0228335	0.638157	0.749436	0.701016	TRUE	TRUE	MCF-7	ESR1	AAGTTCAGACAGAAAGTTGAGAAGGGAACAGTAGGTGAGAAAATAGAAACA	AAGTTCAGACAGAAAGTTGAGAAGGAAACAGTAGGTGAGAAAATAGAAACA	SRR5735132_dedup.bam.motifs_1_GmCATTCCATTCkCA	17	-1	5.1823	2.45012	2.73219	TRUE	TRUE	rs4141794_MCF-7	NoPeak	NoPeak de novo motif
rs7800072	chr7	84628989	T	G	98	89	187	0.524064	0.530456	0.734783	0.230941	0.35435	0.0315145	0.211923	0.369782	0.292645	TRUE	TRUE	MCF-7	ESR1	GACTCAGCCAATAGATCCTTGACCTTCCCCTCCTCATGCTCTGCCCTCTGG	GACTCAGCCAATAGATCCTTGACCTGCCCCTCCTCATGCTCTGCCCTCTGG	Average_405_nnrGGTCA	19	-1	7.33791	7.6761	-0.338189	TRUE	TRUE	rs7800072_MCF-7	NoPeak	NoPeak accessory motif
rs7811473	chr7	158947104	T	C	1781	49	1830	0.973224	0.529411	0.459096	0.965765	0.984514	0.00522109	0.962726	0.988516	0.97514	TRUE	TRUE	MCF-7	ESR1	ACAGGGGCTCCCTTGCTCCACCTCCTGGCCACGATGCCACCTCCGCTGCCT	ACAGGGGCTCCCTTGCTCCACCTCCCGGCCACGATGCCACCTCCGCTGCCT	SRR7755829_dedup.bam.motifs_1_syGCCmyCTGGTGG	14	1	5.105	-0.849545	5.95454	TRUE	TRUE	rs7811473_MCF-7	NoPeak	NoPeak accessory motif
rs878715	chr7	156383237	T	C	116	64	180	0.644444	0.529411	0.459119	0.607373	0.743055	0.0357862	0.583692	0.76138	0.675214	TRUE	TRUE	MCF-7	ESR1	AGCCACAAGGCCACGTATCAATGGATGGGGCAGGGTAAAGATGCTTGCTTT	AGCCACAAGGCCACGTATCAATGGACGGGGCAGGGTAAAGATGCTTGCTTT	SRR6652022_dedup.bam.motifs_0_syrTTCCAknsm	17	-1	8.09497	3.51907	4.5759	TRUE	TRUE	rs878715_MCF-7	NoPeak	NoPeak de novo motif
rs12235009	chr8	28491418	C	T	512	31	543	0.94291	0.488081	0.620293	0.869368	0.941419	0.0181047	0.855333	0.947529	0.905393	TRUE	TRUE	MCF-7	ESR1	GATTTAGAACAAGACCTCCAGGGGCCGCTACAGAACAGAAACTCAGCCGAC	GATTTAGAACAAGACCTCCAGGGGCTGCTACAGAACAGAAACTCAGCCGAC	Average_301_AsTGCCmCCTGsTG	15	-1	9.44741	6.60564	2.84176	TRUE	TRUE	rs12235009_MCF-7	NoPeak	NoPeak accessory motif
rs12235009	chr8	28491418	C	T	512	31	543	0.94291	0.488081	0.620293	0.869368	0.941419	0.0181047	0.855333	0.947529	0.905393	TRUE	TRUE	MCF-7	ESR1	GATTTAGAACAAGACCTCCAGGGGCCGCTACAGAACAGAAACTCAGCCGAC	GATTTAGAACAAGACCTCCAGGGGCTGCTACAGAACAGAAACTCAGCCGAC	SRR7755829_dedup.bam.motifs_1_syGCCmyCTGGTGG	14	-1	6.13193	3.59974	2.53219	TRUE	TRUE	rs12235009_MCF-7	NoPeak	NoPeak accessory motif
rs17126789	chr8	18400355	G	A	335	110	445	0.752809	0.497919	0.564141	0.649567	0.748435	0.0250445	0.632754	0.757128	0.699001	TRUE	TRUE	MCF-7	ESR1	GTTCCAGAAAAATGCGTGCCTCAGGGTCAGTTTTGCTACCTTTGGTTATGT	GTTCCAGAAAAATGCGTGCCTCAGGATCAGTTTTGCTACCTTTGGTTATGT	Average_405_nnrGGTCA	21	1	7.65144	3.73642	3.91502	TRUE	TRUE	rs17126789_MCF-7	NoPeak	NoPeak accessory motif
rs1879182	chr8	27315876	A	G	188	79	267	0.70412	0.517705	0.491559	0.649231	0.760773	0.0300186	0.61911	0.773444	0.705002	TRUE	TRUE	MCF-7	ESR1	AGCTCATCAACAAGATGCGGCTGGCACAGCAGAACGCCGTGACCTCCCTAA	AGCTCATCAACAAGATGCGGCTGGCGCAGCAGAACGCCGTGACCTCCCTAA	SRR5735132_dedup.bam.motifs_1_GmCATTCCATTCkCA	15	-1	6.84209	4.38773	2.45436	TRUE	TRUE	rs1879182_MCF-7	NoPeak	NoPeak de novo motif
rs2416901	chr9	126083799	C	T	189	139	328	0.57622	0.488081	0.394584	0.619152	0.723956	0.0266298	0.585792	0.732496	0.671554	TRUE	TRUE	MCF-7	ESR1	AAGCTCAACCAGACCGATTTGGCCTCTCTCCCCCTGGGGGACAGAGTCTCA	AAGCTCAACCAGACCGATTTGGCCTTTCTCCCCCTGGGGGACAGAGTCTCA	SRR7755833_dedup.bam.motifs_1_TsnnGCCCyCTrGTG	24	1	7.50903	2.38904	5.11999	TRUE	TRUE	rs2416901_MCF-7	NoPeak	NoPeak de novo motif
rs4448339	chr9	110271554	A	C	217	68	285	0.761404	0.514363	0.55874	0.651308	0.772497	0.0307479	0.620326	0.788051	0.711902	TRUE	TRUE	MCF-7	ESR1	GGTTGGGGAAATTCTTGAAAGGACAAGGTCAATATGCCTTTGCTGGGATAT	GGTTGGGGAAATTCTTGAAAGGACACGGTCAATATGCCTTTGCTGGGATAT	Average_405_nnrGGTCA	23	1	8.31063	3.60217	4.70846	TRUE	TRUE	rs4448339_MCF-7	NoPeak	NoPeak accessory motif
rs12217742	chr10	13414068	G	A	2805	1250	4055	0.691739	0.497919	0.548726	0.615392	0.679082	0.0166642	0.596675	0.685921	0.647237	TRUE	TRUE	MCF-7	ESR1	GTGCAGATCCCCACTATGGCCGGTAGGAGGCAGCATAACCTAATGCTCTGA	GTGCAGATCCCCACTATGGCCGGTAAGAGGCAGCATAACCTAATGCTCTGA	SRR7755829_dedup.bam.motifs_1_syGCCmyCTGGTGG	19	-1	5.27572	-0.536374	5.8121	TRUE	TRUE	rs12217742_MCF-7	NoPeak	NoPeak accessory motif
rs12217742	chr10	13414068	G	A	2805	1250	4055	0.691739	0.497919	0.548726	0.615392	0.679082	0.0166642	0.596675	0.685921	0.647237	TRUE	TRUE	MCF-7	ESR1	GTGCAGATCCCCACTATGGCCGGTAGGAGGCAGCATAACCTAATGCTCTGA	GTGCAGATCCCCACTATGGCCGGTAAGAGGCAGCATAACCTAATGCTCTGA	SRR7755833_dedup.bam.motifs_1_TsnnGCCCyCTrGTG	20	-1	8.26384	5.61075	2.65308	TRUE	TRUE	rs12217742_MCF-7	NoPeak	NoPeak de novo motif
rs1338777	chr10	105883395	A	C	330	600	930	0.354839	0.514363	0.665973	0.189282	0.248136	0.0152642	0.181555	0.255137	0.218709	TRUE	TRUE	MCF-7	ESR1	TGGTGTCTAGCATAGAAATGGAAGGACTTTATTTCTGGTGATTTATTGACA	TGGTGTCTAGCATAGAAATGGAAGGCCTTTATTTCTGGTGATTTATTGACA	SRR6652022_dedup.bam.motifs_0_syrTTCCAknsm	14	-1	3.46199	8.90247	-5.44048	TRUE	TRUE	rs1338777_MCF-7	NoPeak	NoPeak de novo motif
rs540609	chr10	116040001	A	G	102	143	245	0.416327	0.517705	0.636123	0.247635	0.352586	0.0277382	0.211693	0.355171	0.300111	TRUE	TRUE	MCF-7	ESR1	TTCTTCACTCAAGAAATACCCACTGAGGGCCTCCTGTGCTCCTGGCACTCA	TTCTTCACTCAAGAAATACCCACTGGGGGCCTCCTGTGCTCCTGGCACTCA	SRR7755829_dedup.bam.motifs_0_GnCnnCTwGTnG	19	-1	4.2993	10.2537	-5.95444	TRUE	TRUE	rs540609_MCF-7	NoPeak	NoPeak de novo motif
rs7074981	chr10	52795309	T	C	292	84	376	0.776596	0.529411	0.61432	0.629575	0.747383	0.0306027	0.589847	0.749534	0.688479	TRUE	TRUE	MCF-7	ESR1	GCAGGTATTTCCTGCATGCCTGCATTCCAGTGCTATAACCTGCTCAAGGAC	GCAGGTATTTCCTGCATGCCTGCATCCCAGTGCTATAACCTGCTCAAGGAC	SRR6652022_dedup.bam.motifs_0_syrTTCCAknsm	21	1	10.2765	9.03173	1.24478	TRUE	TRUE	rs7074981_MCF-7	NoPeak	NoPeak de novo motif
rs7098297	chr10	78041407	C	T	45	226	271	0.166052	0.488081	0.704078	0.0595485	0.103421	0.012189	0.0526077	0.110393	0.0814847	TRUE	TRUE	MCF-7	ESR1	AGGAATTATGAAAAGGGCCCTCTGCCGGCCTTATTTCCATGTAGATCTATT	AGGAATTATGAAAAGGGCCCTCTGCTGGCCTTATTTCCATGTAGATCTATT	Average_301_AsTGCCmCCTGsTG	13	1	9.18526	11.4021	-2.21688	TRUE	TRUE	rs7098297_MCF-7	NoPeak	NoPeak accessory motif
rs7098297	chr10	78041407	C	T	45	226	271	0.166052	0.488081	0.704078	0.0595485	0.103421	0.012189	0.0526077	0.110393	0.0814847	TRUE	TRUE	MCF-7	ESR1	AGGAATTATGAAAAGGGCCCTCTGCCGGCCTTATTTCCATGTAGATCTATT	AGGAATTATGAAAAGGGCCCTCTGCTGGCCTTATTTCCATGTAGATCTATT	SRR7755829_dedup.bam.motifs_1_syGCCmyCTGGTGG	14	1	7.29045	13.245	-5.95454	TRUE	TRUE	rs7098297_MCF-7	NoPeak	NoPeak accessory motif
rs7904367	chr10	129792021	T	C	81	62	143	0.566434	0.529411	0.363317	0.615271	0.75484	0.0364308	0.594118	0.77483	0.685055	TRUE	TRUE	MCF-7	ESR1	CCTTTCTTCGTGTTCTCTCTCTGGATCTTTCATAGTGGTGTGTGTGTGTGT	CCTTTCTTCGTGTTCTCTCTCTGGACCTTTCATAGTGGTGTGTGTGTGTGT	SRR6449989_dedup.bam.motifs_2_TnTTTTwAAGwG	25	1	8.65165	2.84151	5.81014	TRUE	TRUE	rs7904367_MCF-7	NoPeak	NoPeak de novo motif
rs9415066	chr10	74091924	T	C	516	571	1087	0.474701	0.529411	0.612957	0.329713	0.398159	0.0188903	0.312704	0.411345	0.363936	TRUE	TRUE	MCF-7	ESR1	AGCTCCCGGGCCACGGTGGCACCACTGGGCAGCCCGCCTGTCTTTGGCTGG	AGCTCCCGGGCCACGGTGGCACCACCGGGCAGCCCGCCTGTCTTTGGCTGG	SRR7755829_dedup.bam.motifs_1_syGCCmyCTGGTGG	18	-1	5.34437	6.16436	-0.81999	TRUE	TRUE	rs9415066_MCF-7	NoPeak	NoPeak accessory motif
rs9416017	chr10	74100279	T	C	517	834	1351	0.382679	0.529411	0.589473	0.277942	0.339458	0.0163444	0.267664	0.346458	0.3087	TRUE	TRUE	MCF-7	ESR1	GGAGCCTCACACTCAAACCTGGCTGTGGGTGGGGTTTCTGGTTCCACTCCC	GGAGCCTCACACTCAAACCTGGCTGCGGGTGGGGTTTCTGGTTCCACTCCC	SRR7755829_dedup.bam.motifs_1_syGCCmyCTGGTGG	18	1	0.834032	6.64613	-5.8121	TRUE	TRUE	rs9416017_MCF-7	NoPeak	NoPeak accessory motif
rs12806663	chr11	62001414	C	A	982	321	1303	0.753645	0.503582	0.49567	0.72412	0.785164	0.0163452	0.711801	0.792732	0.754642	TRUE	TRUE	MCF-7	ESR1	TATGCCACCAGTCACTAGAGGGAGGCCTTAACTTTCATAACCAGATGCAAA	TATGCCACCAGTCACTAGAGGGAGGACTTAACTTTCATAACCAGATGCAAA	Average_301_AsTGCCmCCTGsTG	12	-1	7.37227	4.59248	2.77979	TRUE	TRUE	rs12806663_MCF-7	NoPeak	NoPeak accessory motif
rs2152083	chr13	54757411	G	A	23	104	127	0.181102	0.497919	0.357249	0.210329	0.382684	0.045298	0.190345	0.417215	0.296507	TRUE	TRUE	MCF-7	ESR1	AAGGTAAACTGCCTCTTGGGGATTCGATCACCATTTGATTTAATGTTGACT	AAGGTAAACTGCCTCTTGGGGATTCAATCACCATTTGATTTAATGTTGACT	SRR5735132_dedup.bam.motifs_1_GmCATTCCATTCkCA	18	1	3.82565	5.17825	-1.3526	TRUE	TRUE	rs2152083_MCF-7	NoPeak	NoPeak de novo motif
rs10144612	chr14	56761044	T	C	286	875	1161	0.246339	0.529411	0.376478	0.312389	0.395037	0.0215514	0.300067	0.409808	0.353713	TRUE	TRUE	MCF-7	ESR1	TCTAGGCAGAGGTTGCTCTTGCACCTGCCTGTGGGCAGTCCGAGGTAGTGC	TCTAGGCAGAGGTTGCTCTTGCACCCGCCTGTGGGCAGTCCGAGGTAGTGC	Average_301_AsTGCCmCCTGsTG	25	-1	5.06074	8.4562	-3.39545	TRUE	TRUE	rs10144612_MCF-7	NoPeak	NoPeak accessory motif
rs10144612	chr14	56761044	T	C	286	875	1161	0.246339	0.529411	0.376478	0.312389	0.395037	0.0215514	0.300067	0.409808	0.353713	TRUE	TRUE	MCF-7	ESR1	TCTAGGCAGAGGTTGCTCTTGCACCTGCCTGTGGGCAGTCCGAGGTAGTGC	TCTAGGCAGAGGTTGCTCTTGCACCCGCCTGTGGGCAGTCCGAGGTAGTGC	SRR7755829_dedup.bam.motifs_1_syGCCmyCTGGTGG	20	1	4.40263	5.80841	-1.40579	TRUE	TRUE	rs10144612_MCF-7	NoPeak	NoPeak accessory motif
rs736066	chr14	105435649	A	G	1350	193	1543	0.874919	0.517705	0.666508	0.734707	0.811443	0.0198114	0.725549	0.827547	0.773075	TRUE	TRUE	MCF-7	ESR1	CAACCTTTCGTAGCTCCCTGGTGCCATCCATCGGTCAGACTGGCCTGGCAG	CAACCTTTCGTAGCTCCCTGGTGCCGTCCATCGGTCAGACTGGCCTGGCAG	SRR7755833_dedup.bam.motifs_1_TsnnGCCCyCTrGTG	18	1	7.76654	5.02608	2.74046	TRUE	TRUE	rs736066_MCF-7	NoPeak	NoPeak de novo motif
rs8006321	chr14	39886381	T	C	521	305	826	0.630751	0.529411	0.431145	0.651304	0.727538	0.019345	0.63483	0.734806	0.689421	TRUE	TRUE	MCF-7	ESR1	GCCTTTTCCCAATCTTGCAGAACAGTGCCATCTGTAGGAGGCCACTCACCC	GCCTTTTCCCAATCTTGCAGAACAGCGCCATCTGTAGGAGGCCACTCACCC	Average_301_AsTGCCmCCTGsTG	23	1	9.4537	8.29938	1.15433	TRUE	TRUE	rs8006321_MCF-7	NoPeak	NoPeak accessory motif
rs8006321	chr14	39886381	T	C	521	305	826	0.630751	0.529411	0.431145	0.651304	0.727538	0.019345	0.63483	0.734806	0.689421	TRUE	TRUE	MCF-7	ESR1	GCCTTTTCCCAATCTTGCAGAACAGTGCCATCTGTAGGAGGCCACTCACCC	GCCTTTTCCCAATCTTGCAGAACAGCGCCATCTGTAGGAGGCCACTCACCC	SRR7755829_dedup.bam.motifs_1_syGCCmyCTGGTGG	24	1	6.24252	5.77546	0.467059	TRUE	TRUE	rs8006321_MCF-7	NoPeak	NoPeak accessory motif
rs3813574	chr15	78567543	A	G	506	880	1386	0.365079	0.517705	0.611978	0.240182	0.296547	0.0154053	0.224484	0.306412	0.268364	TRUE	TRUE	MCF-7	ESR1	GCCCCGGGAAGTGGGCGGTGACCCTATGCTGGTGGTGTGGCATCACAGGCC	GCCCCGGGAAGTGGGCGGTGACCCTGTGCTGGTGGTGTGGCATCACAGGCC	Average_405_nnrGGTCA	18	-1	6.71155	7.65144	-0.939895	TRUE	TRUE	rs3813574_MCF-7	NoPeak	NoPeak accessory motif
rs12102827	chr16	10063593	A	G	63	277	340	0.185294	0.517705	0.395373	0.212237	0.321421	0.0284636	0.195863	0.33839	0.266829	TRUE	TRUE	MCF-7	ESR1	GATGCATTTAGCTGTCACAGCTAGGAGGCAGGGTATGACTGGCACCCAGTG	GATGCATTTAGCTGTCACAGCTAGGGGGCAGGGTATGACTGGCACCCAGTG	SRR7755829_dedup.bam.motifs_0_GnCnnCTwGTnG	17	-1	4.7434	9.72146	-4.97806	TRUE	TRUE	rs12102827_MCF-7	NoPeak	NoPeak de novo motif
rs12447081	chr16	84341015	A	T	76	193	269	0.282528	0.50768	0.714747	0.109802	0.170009	0.0161016	0.103981	0.183292	0.139906	TRUE	TRUE	MCF-7	ESR1	TGAAATCAGTGCTTTATCACTCACGACCATCTGTTGTTTCAGTCACGCAGT	TGAAATCAGTGCTTTATCACTCACGTCCATCTGTTGTTTCAGTCACGCAGT	Average_301_AsTGCCmCCTGsTG	22	1	7.09106	7.62287	-0.531804	TRUE	TRUE	rs12447081_MCF-7	NoPeak	NoPeak accessory motif
rs17708638	chr16	31171174	C	T	1423	102	1525	0.933115	0.488081	0.521596	0.905121	0.94708	0.010875	0.896082	0.948493	0.926101	TRUE	TRUE	MCF-7	ESR1	ATGATCAAGACATCCCCTTGGTGCTCCCTCTCGTGGCAAGAAGAGTAACTG	ATGATCAAGACATCCCCTTGGTGCTTCCTCTCGTGGCAAGAAGAGTAACTG	SRR7755829_dedup.bam.motifs_1_syGCCmyCTGGTGG	22	1	7.01019	1.08358	5.92661	TRUE	TRUE	rs17708638_MCF-7	NoPeak	NoPeak accessory motif
rs708262	chr16	54114529	G	T	42	119	161	0.26087	0.484576	0.732425	0.0830754	0.152534	0.0186962	0.0780019	0.174783	0.117805	TRUE	TRUE	MCF-7	ESR1	CAGGCAGGGTGGCCTTGAATTTCAGGCTGAAGGACCCATCACCCAAGAGTC	CAGGCAGGGTGGCCTTGAATTTCAGTCTGAAGGACCCATCACCCAAGAGTC	SRR5966398_dedup.bam.motifs_3_kssATTmCAkTC	15	1	2.99083	8.64532	-5.65449	TRUE	TRUE	rs708262_MCF-7	NoPeak	NoPeak de novo motif
rs2286519	chr17	26881730	G	A	49	1183	1232	0.0397727	0.497919	0.484861	0.0306972	0.062259	0.00852743	0.0239209	0.0646044	0.0464781	TRUE	TRUE	MCF-7	ESR1	CTCCTGCTTGGGGGCTGGTACTGCCGTCTAGAGGAAGGCTGGGACACTAAA	CTCCTGCTTGGGGGCTGGTACTGCCATCTAGAGGAAGGCTGGGACACTAAA	Average_301_AsTGCCmCCTGsTG	19	1	8.0874	9.70189	-1.61448	TRUE	TRUE	rs2286519_MCF-7	NoPeak	NoPeak accessory motif
rs2286519	chr17	26881730	G	A	49	1183	1232	0.0397727	0.497919	0.484861	0.0306972	0.062259	0.00852743	0.0239209	0.0646044	0.0464781	TRUE	TRUE	MCF-7	ESR1	CTCCTGCTTGGGGGCTGGTACTGCCGTCTAGAGGAAGGCTGGGACACTAAA	CTCCTGCTTGGGGGCTGGTACTGCCATCTAGAGGAAGGCTGGGACACTAAA	SRR7755829_dedup.bam.motifs_1_syGCCmyCTGGTGG	20	1	5.5694	7.80867	-2.23927	TRUE	TRUE	rs2286519_MCF-7	NoPeak	NoPeak accessory motif
rs6502785	chr17	4351345	A	C	23	149	172	0.133721	0.514363	0.3894	0.133779	0.277869	0.036655	0.11719	0.30221	0.205824	TRUE	TRUE	MCF-7	ESR1	ACCCCCACTACCCCCAGGGCTTGGAAACCAGAGGTCAGCCACTGGCTGATA	ACCCCCACTACCCCCAGGGCTTGGACACCAGAGGTCAGCCACTGGCTGATA	Average_301_AsTGCCmCCTGsTG	25	-1	2.75212	8.7156	-5.96348	TRUE	TRUE	rs6502785_MCF-7	NoPeak	NoPeak accessory motif
rs959303	chr17	8062199	C	T	973	31	1004	0.969124	0.488081	0.689086	0.90153	0.956043	0.0146005	0.89221	0.959816	0.928786	TRUE	TRUE	MCF-7	ESR1	AACGAAAGCTGGGAACCCTAGACCACAGGGCGCACCGGGCTTAGAGACACG	AACGAAAGCTGGGAACCCTAGACCATAGGGCGCACCGGGCTTAGAGACACG	Average_301_AsTGCCmCCTGsTG	22	-1	7.78349	6.67216	1.11133	TRUE	TRUE	rs959303_MCF-7	NoPeak	NoPeak accessory motif
rs5766218	chr22	45337329	C	T	123	37	160	0.76875	0.488081	0.53968	0.658698	0.800776	0.0364177	0.636555	0.82493	0.729737	TRUE	TRUE	MCF-7	ESR1	GAAGCTCAGTCTCCTCCTCCTCCCCCGAGGCCACTTCAGCTCTGGTTTTAA	GAAGCTCAGTCTCCTCCTCCTCCCCTGAGGCCACTTCAGCTCTGGTTTTAA	SRR7755829_dedup.bam.motifs_0_GnCnnCTwGTnG	22	-1	6.4594	0.50496	5.95444	TRUE	TRUE	rs5766218_MCF-7	NoPeak	NoPeak de novo motif
rs7284581	chr22	45497905	T	C	1146	615	1761	0.650767	0.529411	0.362431	0.738424	0.793647	0.0141772	0.730881	0.797624	0.766036	TRUE	TRUE	MCF-7	ESR1	GATGTCCTGCTCATCTGCCACCGGGTGGCGCAAAGAGAAAAGGAGAGCAGA	GATGTCCTGCTCATCTGCCACCGGGCGGCGCAAAGAGAAAAGGAGAGCAGA	SRR7755829_dedup.bam.motifs_1_syGCCmyCTGGTGG	17	-1	11.612	9.37273	2.23927	TRUE	TRUE	rs7284581_MCF-7	NoPeak	NoPeak accessory motif
rs1925926	chrX	69653661	G	T	573	10	583	0.982847	0.484576	0.672771	0.931259	0.981254	0.0132997	0.919514	0.981729	0.956257	TRUE	TRUE	MCF-7	ESR1	GGGACACGACCTTGAGGGGCCATCAGGGGGAGATGGGAGGAGGTGGGTTGG	GGGACACGACCTTGAGGGGCCATCATGGGGAGATGGGAGGAGGTGGGTTGG	Average_301_AsTGCCmCCTGsTG	20	-1	7.09937	4.21857	2.88081	TRUE	TRUE	rs1925926_MCF-7	NoPeak	NoPeak accessory motif
rs1925926	chrX	69653661	G	T	573	10	583	0.982847	0.484576	0.672771	0.931259	0.981254	0.0132997	0.919514	0.981729	0.956257	TRUE	TRUE	MCF-7	ESR1	GGGACACGACCTTGAGGGGCCATCAGGGGGAGATGGGAGGAGGTGGGTTGG	GGGACACGACCTTGAGGGGCCATCATGGGGAGATGGGAGGAGGTGGGTTGG	SRR7755829_dedup.bam.motifs_1_syGCCmyCTGGTGG	16	1	4.85709	2.2013	2.65579	TRUE	TRUE	rs1925926_MCF-7	NoPeak	NoPeak accessory motif
rs5905688	chrX	43964530	C	T	9	144	153	0.0588235	0.488081	0.378043	0.0622802	0.175616	0.0303776	0.0382865	0.191815	0.118948	TRUE	TRUE	MCF-7	ESR1	TTTATAGAATATCACCTAAGGGCAGCGCATGCTACAAGCCAAAAATCTCAT	TTTATAGAATATCACCTAAGGGCAGTGCATGCTACAAGCCAAAAATCTCAT	Average_301_AsTGCCmCCTGsTG	12	-1	7.20622	8.35612	-1.1499	TRUE	TRUE	rs5905688_MCF-7	NoPeak	NoPeak accessory motif
rs5934725	chrX	9925994	G	T	326	12	338	0.964497	0.484576	0.724874	0.846181	0.943145	0.0254785	0.830102	0.949202	0.894663	TRUE	TRUE	MCF-7	ESR1	CCTTGCTCAGATAGCCCAAAAGAGGGCAGTAGAAGGGAAGCCGCAACAACA	CCTTGCTCAGATAGCCCAAAAGAGGTCAGTAGAAGGGAAGCCGCAACAACA	Average_301_AsTGCCmCCTGsTG	16	-1	9.35651	6.12422	3.23229	TRUE	TRUE	rs5934725_MCF-7	NoPeak	NoPeak accessory motif
rs5934725	chrX	9925994	G	T	326	12	338	0.964497	0.484576	0.724874	0.846181	0.943145	0.0254785	0.830102	0.949202	0.894663	TRUE	TRUE	MCF-7	ESR1	CCTTGCTCAGATAGCCCAAAAGAGGGCAGTAGAAGGGAAGCCGCAACAACA	CCTTGCTCAGATAGCCCAAAAGAGGTCAGTAGAAGGGAAGCCGCAACAACA	SRR7755829_dedup.bam.motifs_1_syGCCmyCTGGTGG	15	-1	9.54676	3.62016	5.92661	TRUE	TRUE	rs5934725_MCF-7	NoPeak	NoPeak accessory motif
rs5934725	chrX	9925994	G	T	326	12	338	0.964497	0.484576	0.724874	0.846181	0.943145	0.0254785	0.830102	0.949202	0.894663	TRUE	TRUE	MCF-7	ESR1	CCTTGCTCAGATAGCCCAAAAGAGGGCAGTAGAAGGGAAGCCGCAACAACA	CCTTGCTCAGATAGCCCAAAAGAGGTCAGTAGAAGGGAAGCCGCAACAACA	SRR7755833_dedup.bam.motifs_1_TsnnGCCCyCTrGTG	16	-1	7.54803	5.0963	2.45173	TRUE	TRUE	rs5934725_MCF-7	NoPeak	NoPeak de novo motif
rs3814316	chr1	155149718	G	A	85	40	125	0.68	0.522347	0.481374	0.61324	0.763149	0.0391473	0.582154	0.783448	0.688194	TRUE	TRUE	T-47D	ESR1	CATACATCCTGGGAAACCAGGACACGGTACAGACCCAGATCTGTGAGCTGG	CATACATCCTGGGAAACCAGGACACAGTACAGACCCAGATCTGTGAGCTGG	SRR7755829_dedup.bam.motifs_1_syGCCmyCTGGTGG	16	-1	5.38963	-0.507413	5.89704	TRUE	TRUE	rs3814316_T-47D	NoPeak	NoPeak accessory motif
rs12191804	chr6	10193761	A	G	149	61	210	0.709524	0.488356	0.410532	0.718111	0.823283	0.0274112	0.693675	0.837417	0.770697	TRUE	TRUE	T-47D	ESR1	GTCAACCAAATAAATCTGTCAGGTCAAGGTAAACAACTGGCAATATTTGTT	GTCAACCAAATAAATCTGTCAGGTCGAGGTAAACAACTGGCAATATTTGTT	Average_405_nnrGGTCA	18	1	7.70892	2.55069	5.15823	TRUE	TRUE	rs12191804_T-47D	NoPeak	NoPeak accessory motif
rs112928113	chr7	26240333	G	T	572	493	1065	0.537089	0.507345	0.342124	0.65244	0.720188	0.017634	0.635428	0.73113	0.686314	TRUE	TRUE	T-47D	ESR1	TGCTCGAGAAACAACTCTGCGAGGAGCACCTCCGCACGGGACCCGGCGCTG	TGCTCGAGAAACAACTCTGCGAGGATCACCTCCGCACGGGACCCGGCGCTG	SRR5735132_dedup.bam.motifs_1_GmCATTCCATTCkCA	17	-1	5.50832	-0.385761	5.89408	TRUE	TRUE	rs112928113_T-47D	NoPeak	NoPeak de novo motif
rs7074981	chr10	52795309	T	C	192	34	226	0.849558	0.499777	0.47546	0.813561	0.898811	0.0220359	0.794347	0.908229	0.856186	TRUE	TRUE	T-47D	ESR1	GCAGGTATTTCCTGCATGCCTGCATTCCAGTGCTATAACCTGCTCAAGGAC	GCAGGTATTTCCTGCATGCCTGCATCCCAGTGCTATAACCTGCTCAAGGAC	SRR6652022_dedup.bam.motifs_0_syrTTCCAknsm	21	1	10.2765	9.03173	1.24478	TRUE	TRUE	rs7074981_T-47D	NoPeak	NoPeak de novo motif
rs4886886	chr15	77889192	A	G	154	11	165	0.933333	0.488356	0.662192	0.791384	0.928091	0.0357662	0.764135	0.934363	0.859738	TRUE	TRUE	T-47D	ESR1	TAGTACGGTCAAGAAGTTCTCTGTGACCTGGAGAGGACCCAGTGCATCATG	TAGTACGGTCAAGAAGTTCTCTGTGGCCTGGAGAGGACCCAGTGCATCATG	Average_405_nnrGGTCA	23	-1	8.64882	4.67344	3.97538	TRUE	TRUE	rs4886886_T-47D	NoPeak	NoPeak accessory motif
rs12626817	chr21	17817873	A	G	36	187	223	0.161435	0.486719	0.446149	0.149624	0.268412	0.0302827	0.128149	0.277449	0.209018	TRUE	TRUE	T-47D	PGR	TTTGTATAAATGGGTAGCACATTCAATTATGTACAATACATAACCCTTGAT	TTTGTATAAATGGGTAGCACATTCAGTTATGTACAATACATAACCCTTGAT	SRR7060066_dedup.bam.motifs_1_nTGTAAATATmw	24	-1	3.69112	8.91707	-5.22595	TRUE	TRUE	rs12626817_T-47D	NoPeak	NoPeak de novo motif
rs6696816	chr1	184576095	C	T	38	2	40	0.95	0.525355	0.346919	0.903789	0.992592	0.0238792	0.882455	0.994735	0.94819	TRUE	TRUE	A549	NR3C1	TCAGCTGGGAAGGAATTATGAGGCACATTATGTTCTGAACATTGCTTGAAA	TCAGCTGGGAAGGAATTATGAGGCATATTATGTTCTGAACATTGCTTGAAA	MA0113.3_nrGwACAynrTGTwCyn	20	1	11.6511	5.65777	5.99336	TRUE	TRUE	rs6696816_A549	JASPAR
rs590097	chr2	111934107	T	G	46	14	60	0.766667	0.513939	0.359587	0.769477	0.911414	0.0368911	0.743928	0.918591	0.840446	TRUE	TRUE	A549	NR3C1	TTCAAGGTGAGTGGAGGACAGAGTGTGCTGTAGGGCCCAAGGCCAAGGCCA	TTCAAGGTGAGTGGAGGACAGAGTGGGCTGTAGGGCCCAAGGCCAAGGCCA	MA0113.3_nrGwACAynrTGTwCyn	13	1	8.4333	3.02983	5.40348	TRUE	TRUE	rs590097_A549	JASPAR
rs2850998	chr4	102132618	A	T	99	41	140	0.707143	0.504733	0.476001	0.641334	0.783491	0.0367017	0.624153	0.80787	0.712413	TRUE	TRUE	A549	NR3C1	TAAATGCAATAATGTTTATTCTGCAAGCACAGTTTGCTCCTTGAATATCTT	TAAATGCAATAATGTTTATTCTGCATGCACAGTTTGCTCCTTGAATATCTT	MA0113.3_nrGwACAynrTGTwCyn	24	1	2.64204	-0.824191	3.46623	TRUE	TRUE	rs2850998_A549	JASPAR
rs885912	chr6	30174633	C	A	35	3	38	0.921053	0.542914	0.463927	0.81764	0.971494	0.0422167	0.778889	0.977005	0.894567	TRUE	TRUE	A549	NR3C1	AGAACCCCTTATTTACAGAGGAGGACAGTGAGTGCCAGAGCCTCGGACTCA	AGAACCCCTTATTTACAGAGGAGGAAAGTGAGTGCCAGAGCCTCGGACTCA	MA0113.3_nrGwACAynrTGTwCyn	20	1	4.1383	-1.85507	5.99336	TRUE	TRUE	rs885912_A549	JASPAR
rs1710293	chr10	127744829	A	C	2	21	23	0.0869565	0.482374	0.741605	0.0142067	0.112198	0.0285813	0.0127312	0.150282	0.0632026	TRUE	TRUE	A549	NR3C1	CTTTACCACTGAAATATGGCCAGGAAGTGATGTCCCTGAGGCACAGCAATG	CTTTACCACTGAAATATGGCCAGGACGTGATGTCCCTGAGGCACAGCAATG	MA0113.3_nrGwACAynrTGTwCyn	20	1	2.1813	8.17466	-5.99336	TRUE	TRUE	rs1710293_A549	JASPAR
rs4775860	chr15	50441341	C	T	28	5	33	0.848485	0.525355	0.450702	0.732919	0.931005	0.0524175	0.690919	0.943514	0.831962	TRUE	TRUE	A549	NR3C1	TGAATGTGGTGGTGGCAGTTGAGAACATTGTGTTAAGAACAATTCTGACAC	TGAATGTGGTGGTGGCAGTTGAGAATATTGTGTTAAGAACAATTCTGACAC	MA0113.3_nrGwACAynrTGTwCyn	20	-1	5.04634	-0.947023	5.99336	TRUE	TRUE	rs4775860_A549	JASPAR
rs1126185	chr16	78641740	G	A	24	1	25	0.96	0.537245	0.594283	0.731058	0.985494	0.0685439	0.669684	0.993894	0.858276	TRUE	TRUE	A549	NR3C1	ACGGAAAAGGGCTGGATTTTCTATCGGGTACAATAGGTACCTGCAGGGCTT	ACGGAAAAGGGCTGGATTTTCTATCAGGTACAATAGGTACCTGCAGGGCTT	MA0113.3_nrGwACAynrTGTwCyn	25	1	8.68367	8.34541	0.338255	TRUE	TRUE	rs1126185_A549	JASPAR
rs16953002	chr16	54114824	G	A	347	77	424	0.818396	0.537245	0.647213	0.647849	0.760653	0.0296956	0.615529	0.772482	0.704251	TRUE	TRUE	A549	NR3C1	CAACATCCCTCTGGAAGAACAGCTCGTGCTTGGAGGCGTCACAAGCTCCAA	CAACATCCCTCTGGAAGAACAGCTCATGCTTGGAGGCGTCACAAGCTCCAA	MA0113.3_nrGwACAynrTGTwCyn	14	-1	4.63274	-1.36062	5.99336	TRUE	TRUE	rs16953002_A549	JASPAR
rs283350	chr5	109323840	C	T	14	6	20	0.7	0.494216	0.26849	0.710672	0.927755	0.0582618	0.659196	0.953173	0.819213	TRUE	TRUE	MCF-7	NR3C1	ATTTAAGTTTGCCTCAAGACGGGAACAGCTTGTGCCTAGTGGGAAATTGCA	ATTTAAGTTTGCCTCAAGACGGGAATAGCTTGTGCCTAGTGGGAAATTGCA	MA0113.3_nrGwACAynrTGTwCyn	20	-1	9.15845	3.16509	5.99336	TRUE	TRUE	rs283350_MCF-7	JASPAR
rs330635	chr2	150957641	C	T	12	27	39	0.307692	0.494216	0.645767	0.118764	0.315464	0.0530621	0.100415	0.37411	0.217114	TRUE	TRUE	MCF-7	NR3C1	TCCTTGGCTGGTCTCCATGAAGTCCCCTCCACAAAGGACTGCTAGTACAAA	TCCTTGGCTGGTCTCCATGAAGTCCTCTCCACAAAGGACTGCTAGTACAAA	SRR3270913_dedup.bam.motifs_3_AwTTCCATTCCmnAA	19	1	10.2413	10.6395	-0.398229	TRUE	TRUE	rs330635_MCF-7	NoPeak	NoPeak de novo motif
rs6470263	chr8	125732857	T	C	27	9	36	0.75	0.500231	0.331135	0.743231	0.921377	0.0465803	0.701425	0.932718	0.832304	TRUE	TRUE	K562	NR2F1	AGGTCCTGCTGGGCCAGCTGACCTTTGTAATGAACTCAGGGGCGATTTACT	AGGTCCTGCTGGGCCAGCTGACCTTCGTAATGAACTCAGGGGCGATTTACT	MA0017.2_nArAGGTCAnnnG	14	-1	10.5499	8.73064	1.81924	TRUE	TRUE	rs6470263_K562	JASPAR
rs11642445	chr16	85089195	T	C	166	26	192	0.864583	0.500231	0.718265	0.622196	0.778482	0.0410233	0.604372	0.808401	0.700339	TRUE	TRUE	K562	NR2F1	GCAGGGCTTAGTCTGGCACCAGCTCTTGACCTCAGCCCTCACCACTTCCCC	GCAGGGCTTAGTCTGGCACCAGCTCCTGACCTCAGCCCTCACCACTTCCCC	MA0017.2_nArAGGTCAnnnG	22	-1	10.8093	9.67074	1.13853	TRUE	TRUE	rs11642445_K562	JASPAR
rs998384	chr21	37445526	G	C	10	1	11	0.909091	0.503401	0.485432	0.621457	0.985252	0.0968208	0.514061	0.988546	0.803355	TRUE	TRUE	HepG2	NR2F2	GTCTCAAGTACAATCAACCTAAAAGGTCAAGGGAAGGGACAGTACAACTTG	GTCTCAAGTACAATCAACCTAAAAGCTCAAGGGAAGGGACAGTACAACTTG	MA1111.1_nnAAGGTCAnn	20	1	9.90896	5.09873	4.81023	TRUE	TRUE	rs998384_HepG2	JASPAR
rs1191818	chr2	20227258	G	A	54	2	56	0.964286	0.498484	0.669258	0.769999	0.962598	0.0515608	0.730657	0.970318	0.866299	TRUE	TRUE	HepG2	HNF4A	CTCACTTGATCCTAAGAACAACTCCGAGTTCATAGGTCAGTTATTTGCATC	CTCACTTGATCCTAAGAACAACTCCAAGTTCATAGGTCAGTTATTTGCATC	MA0114.2_nTGrACTTTGnnCyn	25	-1	8.56958	8.36448	0.2051	TRUE	TRUE	rs1191818_HepG2	JASPAR
rs514795	chr2	239358852	A	T	83	36	119	0.697479	0.499729	0.297653	0.779375	0.882585	0.0266406	0.747888	0.896393	0.83098	TRUE	TRUE	HepG2	HNF4A	TGGACTGTGGACCCCGATGGGCCAGAGTCCTTGTGGCCCACAGCATAGCAC	TGGACTGTGGACCCCGATGGGCCAGTGTCCTTGTGGCCCACAGCATAGCAC	MA0114.2_nTGrACTTTGnnCyn	17	-1	8.11507	2.71956	5.39551	TRUE	TRUE	rs514795_HepG2	JASPAR
rs6470263	chr8	125732857	T	C	28	8	36	0.777778	0.504341	0.498266	0.619951	0.878873	0.0664169	0.572419	0.899738	0.749412	TRUE	TRUE	HepG2	HNF4A	AGGTCCTGCTGGGCCAGCTGACCTTTGTAATGAACTCAGGGGCGATTTACT	AGGTCCTGCTGGGCCAGCTGACCTTCGTAATGAACTCAGGGGCGATTTACT	MA0114.2_nTGrACTTTGnnCyn	17	1	8.74257	4.41689	4.32568	TRUE	TRUE	rs6470263_HepG2	JASPAR
rs514795	chr2	239358852	A	T	70	11	81	0.864198	0.504869	0.297653	0.894078	0.972733	0.0200698	0.874294	0.972113	0.933406	TRUE	TRUE	HepG2	HNF4G	TGGACTGTGGACCCCGATGGGCCAGAGTCCTTGTGGCCCACAGCATAGCAC	TGGACTGTGGACCCCGATGGGCCAGTGTCCTTGTGGCCCACAGCATAGCAC	MA0484.1_nrrGnnCAAAGkyCA	16	1	8.58496	3.83891	4.74605	TRUE	TRUE	rs514795_HepG2	JASPAR
rs6470263	chr8	125732857	T	C	27	7	34	0.794118	0.504227	0.498266	0.626909	0.888541	0.0663587	0.587564	0.914061	0.757725	TRUE	TRUE	HepG2	HNF4G	AGGTCCTGCTGGGCCAGCTGACCTTTGTAATGAACTCAGGGGCGATTTACT	AGGTCCTGCTGGGCCAGCTGACCTTCGTAATGAACTCAGGGGCGATTTACT	MA0484.1_nrrGnnCAAAGkyCA	18	-1	8.66045	3.86587	4.79458	TRUE	TRUE	rs6470263_HepG2	JASPAR
rs568557	chr9	116365126	G	T	22	4	26	0.846154	0.515532	0.471771	0.689969	0.942449	0.0660014	0.625597	0.9551	0.816209	TRUE	TRUE	HepG2	HNF4G	TGGTTTTTCACAAGCTCCTGCCCTTGAGGCAAAGTCCATCCCCACTTTTTA	TGGTTTTTCACAAGCTCCTGCCCTTTAGGCAAAGTCCATCCCCACTTTTTA	MA0484.1_nrrGnnCAAAGkyCA	23	1	9.21779	7.7307	1.48709	TRUE	TRUE	rs568557_HepG2	JASPAR
rs12601548	chr17	42406560	C	T	4	44	48	0.0833333	0.5068	0.323282	0.0829176	0.345206	0.0686555	0.0553082	0.397539	0.214062	TRUE	TRUE	HepG2	HNF4G	TACTGCCCAGAGGAAAAGTCCAAATCCCAGGCCCATAGCAAATGTAGTCTG	TACTGCCCAGAGGAAAAGTCCAAATTCCAGGCCCATAGCAAATGTAGTCTG	MA0484.1_nrrGnnCAAAGkyCA	14	1	6.49015	9.96736	-3.47721	TRUE	TRUE	rs12601548_HepG2	JASPAR
rs12945923	chr17	1813507	A	G	20	3	23	0.869565	0.504434	0.495406	0.683282	0.950758	0.0712231	0.617269	0.963243	0.81702	TRUE	TRUE	HepG2	HNF4G	CTTAGAAGCAAAGTAGTAGCAGAGTAAAGTTCAGTGCCCTTTCTTTCGGTG	CTTAGAAGCAAAGTAGTAGCAGAGTGAAGTTCAGTGCCCTTTCTTTCGGTG	MA0484.1_nrrGnnCAAAGkyCA	18	1	8.20165	3.40706	4.79458	TRUE	TRUE	rs12945923_HepG2	JASPAR
