# Supplementary material for: Epistatic contributions to human traits via transcription factor mechanisms
Source: medRxiv. 2025 Sep 29:2025.09.28.25336826. Preprint. [Version 1] doi: 10.1101/2025.09.28.25336826 (PMC12622120; doi:10.1101/2025.09.28.25336826)
Supplement: Supplement 5 [file media-5.xlsx]

## Sheet: All-2-point-allelic_effects
Table S3: All significant 2-point interactions at an FDR < 0.05 per-TF per-Trait
Here we include all significant 2-point interactions across all 9 NHRs, including individual allelic effects & effect sizes, as well as Hotelling p-values at the SNP-SNP-trait level and adjusted Hotelling p-values (adjusted per-OUTCOME and per-TRANSCRIPTION_FACTOR)
Columns include the trait (OUTCOME), covariates used, bQTL, fQTL (TRANSACTOR), Hotelling p-value, BH-adjusted Hotelling FDR, minimum number of cases for binary traits, TREATMENT_CHANGE_ID (bQTL change, fQTL change), individual allelic change p-value (PVALUE), effect size for the allelic change (EFFECT_SIZE), confidence interval on this effect size (CONFIDENCE_INTERVAL), genotype change for the bQ…
OUTCOME	COVARIATES	BQTL	TRANSACTOR	HOTELLING_PVALUE	HOTELLING_FDR_BY_OUTCOME	MIN_CASES	TREATMENT_CHANGE_ID	PVALUE	EFFECT_SIZE	CONFIDENCE_INTERVAL	BQTL_CHANGE	BQTL_CHR	BQTL_POS	BQTL_CORRECTED_ALLELIC_RATIOS	BQTL_CELL_LINES	BQTL_MOTIF_SOURCE	TRANSACTOR_CHANGE	TRANSACTOR_CHR	TRANSACTOR_POS	TRANSACTOR_MEASUREMENT	TRANSACTOR_SOURCE	TRANSACTOR_STUDY	TRANSACTOR_TISSUE	BQTL_CIS_EQTL_GENES	BQTL_CIS_EQTL_ALLELIC_CHANGE	BQTL_CIS_EQTL_ALLELIC_CHANGE_CONSEQUENCE	BQTL_CIS_EQTL_TISSUES	BQTL_NEARBY_GENES(+/-500kb)	ENSEMBL_MINOR_ALLELE	ENSEMBL_ANCESTRAL_ALLELE	ENSEMBL_ALLELE_STRING	REPLICATED	N_TRANSACTORS	TRANSCRIPTION_FACTOR	TRAIT_IS_BINARY	BQTL_TRANSACTOR	BQTL_CONTROL	BQTL_CASE	BINDING_ALLELE
N89 Other noninflammatory disorders of vagina	Age-Assessment,Genetic-Sex	rs2850998	rs2281517	0.00164287	0.0246431	6	AT => AA,AG => AA	0.00164287	-0.00198243	(-0.0032166220480754253, -0.0007482331695107217)	AT => AA	chr4	102132618	0.712413	A549	JASPAR	AG => AA	14	94789787	Cortisol levels	GWAS Catalogue	GCST90245148	missing	AP001816.1	A=>T	Decreased expression	Whole blood	PPP3CA,MIR1255A,FLJ20021,BANK1	T	T	A/T	NA	NA	NR3C1	TRUE	rs2850998_rs2281517	AT	AA	A
Alcohol intake frequency.	Age-Assessment,Genetic-Sex	rs2850998	rs2281517	0.00180313	0.027047	NA	AT => AA,AG => AA	0.00180313	-0.0431915	(-0.0703164681363884, -0.016066608139416495)	AT => AA	chr4	102132618	0.712413	A549	JASPAR	AG => AA	14	94789787	Cortisol levels	GWAS Catalogue	GCST90245148	missing	AP001816.1	A=>T	Decreased expression	Whole blood	PPP3CA,MIR1255A,FLJ20021,BANK1	T	T	A/T	FALSE	1	NR3C1	FALSE	rs2850998_rs2281517	AT	AA	A
H93 Other disorders of ear, not elsewhere classified	Age-Assessment,Genetic-Sex	rs2850998	rs2281517	0.00444454	0.0335407	3	AT => AA,AG => AA	0.00444454	-0.00164741	(-0.002782425286691337, -0.0005123886511855665)	AT => AA	chr4	102132618	0.712413	A549	JASPAR	AG => AA	14	94789787	Cortisol levels	GWAS Catalogue	GCST90245148	missing	AP001816.1	A=>T	Decreased expression	Whole blood	PPP3CA,MIR1255A,FLJ20021,BANK1	T	T	A/T	NA	NA	NR3C1	TRUE	rs2850998_rs2281517	AT	AA	A
chronic obstructive airways disease/copd	Age-Assessment,Genetic-Sex	rs885912	rs114341625	0.00158534	0.0237801	4	CA => CC,GG => GA	0.00158534	0.00344978	(0.005590431356446102, 0.0013091362367799605)	CA => CC	chr6	30174633	0.894567	A549	JASPAR	GG => GA	3	112578458	Cortisol levels (plasma)	GWAS Catalogue	GCST008882	missing					HLA-W,MICD,HCG9,POLR1HASP,DDX39BP2,MCCD1P2,ENSG00000290574,ENSG00000237669,HLA-J,ETF1P1,POLR1H,PPP1R11,RNF39,AL669914.1,TRIM31,TRIM31-AS1,SNORA48,TRIM40,TRIM10,TRIM15,TRIM26,PAIP1P1,HCG17,TRIM26BP,HLA-L,HLA-L,ENSG00000280128,HCG18,TRIM39,TRIM39-RPP21,RPP21,HLA-N,ENSG00000224486,UBQLN1P1,MICC,ENSG00000286301	A	A	C/A	NA	NA	NR3C1	TRUE	rs885912_rs114341625	CA	CC	C
chronic obstructive airways disease/copd	Age-Assessment,Genetic-Sex	rs885912	rs114341625	0.00158534	0.0237801	4	CA => CC,GG => GA	0.00158534	0.00344978	(0.005590431356446102, 0.0013091362367799605)	CA => CC	chr6	30174633	0.894567	A549	JASPAR	GG => GA	3	112578458	Cortisol levels (plasma)	GWAS Catalogue	GCST008882	missing					HLA-W,MICD,HCG9,POLR1HASP,DDX39BP2,MCCD1P2,ENSG00000290574,ENSG00000237669,HLA-J,ETF1P1,POLR1H,PPP1R11,RNF39,AL669914.1,TRIM31,TRIM31-AS1,SNORA48,TRIM40,TRIM10,TRIM15,TRIM26,PAIP1P1,HCG17,TRIM26BP,HLA-L,HLA-L,ENSG00000280128,HCG18,TRIM39,TRIM39-RPP21,RPP21,HLA-N,ENSG00000224486,UBQLN1P1,MICC,ENSG00000286301	A	A	C/A	NA	NA	NR3C1	TRUE	rs885912_rs114341625	CA	CC	C
chronic obstructive airways disease/copd	Age-Assessment,Genetic-Sex	rs885912	rs114341625	0.00158534	0.0237801	4	CA => CC,GG => GA	0.00158534	0.00344978	(0.005590431356446102, 0.0013091362367799605)	CA => CC	chr6	30174633	0.894567	A549	JASPAR	GG => GA	3	112578458	Cortisol levels (plasma)	GWAS Catalogue	GCST008882	missing					HLA-W,MICD,HCG9,POLR1HASP,DDX39BP2,MCCD1P2,ENSG00000290574,ENSG00000237669,HLA-J,ETF1P1,POLR1H,PPP1R11,RNF39,AL669914.1,TRIM31,TRIM31-AS1,SNORA48,TRIM40,TRIM10,TRIM15,TRIM26,PAIP1P1,HCG17,TRIM26BP,HLA-L,HLA-L,ENSG00000280128,HCG18,TRIM39,TRIM39-RPP21,RPP21,HLA-N,ENSG00000224486,UBQLN1P1,MICC,ENSG00000286301	A	A	A/C	NA	NA	NR3C1	TRUE	rs885912_rs114341625	CA	CC	C
chronic obstructive airways disease/copd	Age-Assessment,Genetic-Sex	rs885912	rs114341625	0.00158534	0.0237801	4	CA => CC,GG => GA	0.00158534	0.00344978	(0.005590431356446102, 0.0013091362367799605)	CA => CC	chr6	30174633	0.894567	A549	JASPAR	GG => GA	3	112578458	Cortisol levels (plasma)	GWAS Catalogue	GCST008882	missing					HLA-W,MICD,HCG9,POLR1HASP,DDX39BP2,MCCD1P2,ENSG00000290574,ENSG00000237669,HLA-J,ETF1P1,POLR1H,PPP1R11,RNF39,AL669914.1,TRIM31,TRIM31-AS1,SNORA48,TRIM40,TRIM10,TRIM15,TRIM26,PAIP1P1,HCG17,TRIM26BP,HLA-L,HLA-L,ENSG00000280128,HCG18,TRIM39,TRIM39-RPP21,RPP21,HLA-N,ENSG00000224486,UBQLN1P1,MICC,ENSG00000286301	A	A	C/A	NA	NA	NR3C1	TRUE	rs885912_rs114341625	CA	CC	C
chronic obstructive airways disease/copd	Age-Assessment,Genetic-Sex	rs885912	rs114341625	0.00158534	0.0237801	4	CA => CC,GG => GA	0.00158534	0.00344978	(0.005590431356446102, 0.0013091362367799605)	CA => CC	chr6	30174633	0.894567	A549	JASPAR	GG => GA	3	112578458	Cortisol levels (plasma)	GWAS Catalogue	GCST008882	missing					HLA-W,MICD,HCG9,POLR1HASP,DDX39BP2,MCCD1P2,ENSG00000290574,ENSG00000237669,HLA-J,ETF1P1,POLR1H,PPP1R11,RNF39,AL669914.1,TRIM31,TRIM31-AS1,SNORA48,TRIM40,TRIM10,TRIM15,TRIM26,PAIP1P1,HCG17,TRIM26BP,HLA-L,HLA-L,ENSG00000280128,HCG18,TRIM39,TRIM39-RPP21,RPP21,HLA-N,ENSG00000224486,UBQLN1P1,MICC,ENSG00000286301	A	A	A/C	NA	NA	NR3C1	TRUE	rs885912_rs114341625	CA	CC	C
chronic obstructive airways disease/copd	Age-Assessment,Genetic-Sex	rs885912	rs114341625	0.00158534	0.0237801	4	CA => CC,GG => GA	0.00158534	0.00344978	(0.005590431356446102, 0.0013091362367799605)	CA => CC	chr6	30174633	0.894567	A549	JASPAR	GG => GA	3	112578458	Cortisol levels (plasma)	GWAS Catalogue	GCST008882	missing					HLA-W,MICD,HCG9,POLR1HASP,DDX39BP2,MCCD1P2,ENSG00000290574,ENSG00000237669,HLA-J,ETF1P1,POLR1H,PPP1R11,RNF39,AL669914.1,TRIM31,TRIM31-AS1,SNORA48,TRIM40,TRIM10,TRIM15,TRIM26,PAIP1P1,HCG17,TRIM26BP,HLA-L,HLA-L,ENSG00000280128,HCG18,TRIM39,TRIM39-RPP21,RPP21,HLA-N,ENSG00000224486,UBQLN1P1,MICC,ENSG00000286301	A	A	C/A	NA	NA	NR3C1	TRUE	rs885912_rs114341625	CA	CC	C
chronic obstructive airways disease/copd	Age-Assessment,Genetic-Sex	rs885912	rs114341625	0.00158534	0.0237801	4	CA => CC,GG => GA	0.00158534	0.00344978	(0.005590431356446102, 0.0013091362367799605)	CA => CC	chr6	30174633	0.894567	A549	JASPAR	GG => GA	3	112578458	Cortisol levels (plasma)	GWAS Catalogue	GCST008882	missing					HLA-W,MICD,HCG9,POLR1HASP,DDX39BP2,MCCD1P2,ENSG00000290574,ENSG00000237669,HLA-J,ETF1P1,POLR1H,PPP1R11,RNF39,AL669914.1,TRIM31,TRIM31-AS1,SNORA48,TRIM40,TRIM10,TRIM15,TRIM26,PAIP1P1,HCG17,TRIM26BP,HLA-L,HLA-L,ENSG00000280128,HCG18,TRIM39,TRIM39-RPP21,RPP21,HLA-N,ENSG00000224486,UBQLN1P1,MICC,ENSG00000286301	A	A	C/A	NA	NA	NR3C1	TRUE	rs885912_rs114341625	CA	CC	C
chronic obstructive airways disease/copd	Age-Assessment,Genetic-Sex	rs885912	rs114341625	0.00158534	0.0237801	4	CA => CC,GG => GA	0.00158534	0.00344978	(0.005590431356446102, 0.0013091362367799605)	CA => CC	chr6	30174633	0.894567	A549	JASPAR	GG => GA	3	112578458	Cortisol levels (plasma)	GWAS Catalogue	GCST008882	missing					HLA-W,MICD,HCG9,POLR1HASP,DDX39BP2,MCCD1P2,ENSG00000290574,ENSG00000237669,HLA-J,ETF1P1,POLR1H,PPP1R11,RNF39,AL669914.1,TRIM31,TRIM31-AS1,SNORA48,TRIM40,TRIM10,TRIM15,TRIM26,PAIP1P1,HCG17,TRIM26BP,HLA-L,HLA-L,ENSG00000280128,HCG18,TRIM39,TRIM39-RPP21,RPP21,HLA-N,ENSG00000224486,UBQLN1P1,MICC,ENSG00000286301	A	A	C/A	NA	NA	NR3C1	TRUE	rs885912_rs114341625	CA	CC	C
H93 Other disorders of ear, not elsewhere classified	Age-Assessment,Genetic-Sex	rs885912	rs114341625	0.00447209	0.0335407	4	CA => CC,GG => GA	0.00447209	-0.00349819	(-0.0010863646098631104, -0.005910023385765437)	CA => CC	chr6	30174633	0.894567	A549	JASPAR	GG => GA	3	112578458	Cortisol levels (plasma)	GWAS Catalogue	GCST008882	missing					HLA-W,MICD,HCG9,POLR1HASP,DDX39BP2,MCCD1P2,ENSG00000290574,ENSG00000237669,HLA-J,ETF1P1,POLR1H,PPP1R11,RNF39,AL669914.1,TRIM31,TRIM31-AS1,SNORA48,TRIM40,TRIM10,TRIM15,TRIM26,PAIP1P1,HCG17,TRIM26BP,HLA-L,HLA-L,ENSG00000280128,HCG18,TRIM39,TRIM39-RPP21,RPP21,HLA-N,ENSG00000224486,UBQLN1P1,MICC,ENSG00000286301	A	A	C/A	NA	NA	NR3C1	TRUE	rs885912_rs114341625	CA	CC	C
H93 Other disorders of ear, not elsewhere classified	Age-Assessment,Genetic-Sex	rs885912	rs114341625	0.00447209	0.0335407	4	CA => CC,GG => GA	0.00447209	-0.00349819	(-0.0010863646098631104, -0.005910023385765437)	CA => CC	chr6	30174633	0.894567	A549	JASPAR	GG => GA	3	112578458	Cortisol levels (plasma)	GWAS Catalogue	GCST008882	missing					HLA-W,MICD,HCG9,POLR1HASP,DDX39BP2,MCCD1P2,ENSG00000290574,ENSG00000237669,HLA-J,ETF1P1,POLR1H,PPP1R11,RNF39,AL669914.1,TRIM31,TRIM31-AS1,SNORA48,TRIM40,TRIM10,TRIM15,TRIM26,PAIP1P1,HCG17,TRIM26BP,HLA-L,HLA-L,ENSG00000280128,HCG18,TRIM39,TRIM39-RPP21,RPP21,HLA-N,ENSG00000224486,UBQLN1P1,MICC,ENSG00000286301	A	A	C/A	NA	NA	NR3C1	TRUE	rs885912_rs114341625	CA	CC	C
H93 Other disorders of ear, not elsewhere classified	Age-Assessment,Genetic-Sex	rs885912	rs114341625	0.00447209	0.0335407	4	CA => CC,GG => GA	0.00447209	-0.00349819	(-0.0010863646098631104, -0.005910023385765437)	CA => CC	chr6	30174633	0.894567	A549	JASPAR	GG => GA	3	112578458	Cortisol levels (plasma)	GWAS Catalogue	GCST008882	missing					HLA-W,MICD,HCG9,POLR1HASP,DDX39BP2,MCCD1P2,ENSG00000290574,ENSG00000237669,HLA-J,ETF1P1,POLR1H,PPP1R11,RNF39,AL669914.1,TRIM31,TRIM31-AS1,SNORA48,TRIM40,TRIM10,TRIM15,TRIM26,PAIP1P1,HCG17,TRIM26BP,HLA-L,HLA-L,ENSG00000280128,HCG18,TRIM39,TRIM39-RPP21,RPP21,HLA-N,ENSG00000224486,UBQLN1P1,MICC,ENSG00000286301	A	A	A/C	NA	NA	NR3C1	TRUE	rs885912_rs114341625	CA	CC	C
H93 Other disorders of ear, not elsewhere classified	Age-Assessment,Genetic-Sex	rs885912	rs114341625	0.00447209	0.0335407	4	CA => CC,GG => GA	0.00447209	-0.00349819	(-0.0010863646098631104, -0.005910023385765437)	CA => CC	chr6	30174633	0.894567	A549	JASPAR	GG => GA	3	112578458	Cortisol levels (plasma)	GWAS Catalogue	GCST008882	missing					HLA-W,MICD,HCG9,POLR1HASP,DDX39BP2,MCCD1P2,ENSG00000290574,ENSG00000237669,HLA-J,ETF1P1,POLR1H,PPP1R11,RNF39,AL669914.1,TRIM31,TRIM31-AS1,SNORA48,TRIM40,TRIM10,TRIM15,TRIM26,PAIP1P1,HCG17,TRIM26BP,HLA-L,HLA-L,ENSG00000280128,HCG18,TRIM39,TRIM39-RPP21,RPP21,HLA-N,ENSG00000224486,UBQLN1P1,MICC,ENSG00000286301	A	A	C/A	NA	NA	NR3C1	TRUE	rs885912_rs114341625	CA	CC	C
H93 Other disorders of ear, not elsewhere classified	Age-Assessment,Genetic-Sex	rs885912	rs114341625	0.00447209	0.0335407	4	CA => CC,GG => GA	0.00447209	-0.00349819	(-0.0010863646098631104, -0.005910023385765437)	CA => CC	chr6	30174633	0.894567	A549	JASPAR	GG => GA	3	112578458	Cortisol levels (plasma)	GWAS Catalogue	GCST008882	missing					HLA-W,MICD,HCG9,POLR1HASP,DDX39BP2,MCCD1P2,ENSG00000290574,ENSG00000237669,HLA-J,ETF1P1,POLR1H,PPP1R11,RNF39,AL669914.1,TRIM31,TRIM31-AS1,SNORA48,TRIM40,TRIM10,TRIM15,TRIM26,PAIP1P1,HCG17,TRIM26BP,HLA-L,HLA-L,ENSG00000280128,HCG18,TRIM39,TRIM39-RPP21,RPP21,HLA-N,ENSG00000224486,UBQLN1P1,MICC,ENSG00000286301	A	A	A/C	NA	NA	NR3C1	TRUE	rs885912_rs114341625	CA	CC	C
H93 Other disorders of ear, not elsewhere classified	Age-Assessment,Genetic-Sex	rs885912	rs114341625	0.00447209	0.0335407	4	CA => CC,GG => GA	0.00447209	-0.00349819	(-0.0010863646098631104, -0.005910023385765437)	CA => CC	chr6	30174633	0.894567	A549	JASPAR	GG => GA	3	112578458	Cortisol levels (plasma)	GWAS Catalogue	GCST008882	missing					HLA-W,MICD,HCG9,POLR1HASP,DDX39BP2,MCCD1P2,ENSG00000290574,ENSG00000237669,HLA-J,ETF1P1,POLR1H,PPP1R11,RNF39,AL669914.1,TRIM31,TRIM31-AS1,SNORA48,TRIM40,TRIM10,TRIM15,TRIM26,PAIP1P1,HCG17,TRIM26BP,HLA-L,HLA-L,ENSG00000280128,HCG18,TRIM39,TRIM39-RPP21,RPP21,HLA-N,ENSG00000224486,UBQLN1P1,MICC,ENSG00000286301	A	A	C/A	NA	NA	NR3C1	TRUE	rs885912_rs114341625	CA	CC	C
H93 Other disorders of ear, not elsewhere classified	Age-Assessment,Genetic-Sex	rs885912	rs114341625	0.00447209	0.0335407	4	CA => CC,GG => GA	0.00447209	-0.00349819	(-0.0010863646098631104, -0.005910023385765437)	CA => CC	chr6	30174633	0.894567	A549	JASPAR	GG => GA	3	112578458	Cortisol levels (plasma)	GWAS Catalogue	GCST008882	missing					HLA-W,MICD,HCG9,POLR1HASP,DDX39BP2,MCCD1P2,ENSG00000290574,ENSG00000237669,HLA-J,ETF1P1,POLR1H,PPP1R11,RNF39,AL669914.1,TRIM31,TRIM31-AS1,SNORA48,TRIM40,TRIM10,TRIM15,TRIM26,PAIP1P1,HCG17,TRIM26BP,HLA-L,HLA-L,ENSG00000280128,HCG18,TRIM39,TRIM39-RPP21,RPP21,HLA-N,ENSG00000224486,UBQLN1P1,MICC,ENSG00000286301	A	A	C/A	NA	NA	NR3C1	TRUE	rs885912_rs114341625	CA	CC	C
H93 Other disorders of ear, not elsewhere classified	Age-Assessment,Genetic-Sex	rs885912	rs114341625	0.00447209	0.0335407	4	CA => CC,GG => GA	0.00447209	-0.00349819	(-0.0010863646098631104, -0.005910023385765437)	CA => CC	chr6	30174633	0.894567	A549	JASPAR	GG => GA	3	112578458	Cortisol levels (plasma)	GWAS Catalogue	GCST008882	missing					HLA-W,MICD,HCG9,POLR1HASP,DDX39BP2,MCCD1P2,ENSG00000290574,ENSG00000237669,HLA-J,ETF1P1,POLR1H,PPP1R11,RNF39,AL669914.1,TRIM31,TRIM31-AS1,SNORA48,TRIM40,TRIM10,TRIM15,TRIM26,PAIP1P1,HCG17,TRIM26BP,HLA-L,HLA-L,ENSG00000280128,HCG18,TRIM39,TRIM39-RPP21,RPP21,HLA-N,ENSG00000224486,UBQLN1P1,MICC,ENSG00000286301	A	A	C/A	NA	NA	NR3C1	TRUE	rs885912_rs114341625	CA	CC	C
M50 Cervical disk disorders	Age-Assessment,Genetic-Sex	rs1710293	rs2281517	0.00101014	0.0151522	33	AC => CC,GG => AG	0.927993	-0.000129399	(0.0026770418137866117, -0.0029358402580828497)	AC => CC	chr10	127744829	0.0632026	A549	JASPAR	GG => AG	14	94789787	Cortisol levels	GWAS Catalogue	GCST90245148	missing	DHX32,UROS,ADAM12,BCCIP	C=>A,C=>A,C=>A,C=>A	Decreased expression,Decreased expression,Decreased expression,Increased expression	Whole blood,Whole blood,Whole blood,Whole blood	UROS,MIR4484,BCCIP,DHX32,AL360176.1,RNU2-42P,FANK1,GNG10P1,FANK1-AS1,ADAM12,RNA5SP328,SAR1AP2	A	C	A/C/G/T	FALSE	1	NR3C1	TRUE	rs1710293_rs2281517	AC	CC	C
M50 Cervical disk disorders	Age-Assessment,Genetic-Sex	rs1710293	rs2281517	0.00101014	0.0151522	33	AC => CC,AG => AA	0.0108451	0.00154808	(0.002739045992479784, 0.00035710944102350676)	AC => CC	chr10	127744829	0.0632026	A549	JASPAR	AG => AA	14	94789787	Cortisol levels	GWAS Catalogue	GCST90245148	missing	DHX32,UROS,ADAM12,BCCIP	C=>A,C=>A,C=>A,C=>A	Decreased expression,Decreased expression,Decreased expression,Increased expression	Whole blood,Whole blood,Whole blood,Whole blood	UROS,MIR4484,BCCIP,DHX32,AL360176.1,RNU2-42P,FANK1,GNG10P1,FANK1-AS1,ADAM12,RNA5SP328,SAR1AP2	A	C	A/C/G/T	FALSE	1	NR3C1	TRUE	rs1710293_rs2281517	AC	CC	C
M50 Cervical disk disorders	Age-Assessment,Genetic-Sex	rs1710293	rs2281517	0.00101014	0.0151522	33	AA => AC,AG => AA	0.000177947	-0.00276363	(-0.0013186030646142471, -0.004208665241034111)	AA => AC	chr10	127744829	0.0632026	A549	JASPAR	AG => AA	14	94789787	Cortisol levels	GWAS Catalogue	GCST90245148	missing	DHX32,UROS,ADAM12,BCCIP	C=>A,C=>A,C=>A,C=>A	Decreased expression,Decreased expression,Decreased expression,Increased expression	Whole blood,Whole blood,Whole blood,Whole blood	UROS,MIR4484,BCCIP,DHX32,AL360176.1,RNU2-42P,FANK1,GNG10P1,FANK1-AS1,ADAM12,RNA5SP328,SAR1AP2	A	C	A/C/G/T	FALSE	1	NR3C1	TRUE	rs1710293_rs2281517	AA	AC	C
M07 Psoriatic and enteropathic arthropathies	Age-Assessment,Genetic-Sex	rs1710293	rs2281517	0.00322201	0.0483302	12	AC => CC,GG => AG	0.0131301	0.00214649	(0.0038427334113477598, 0.00045025647185684484)	AC => CC	chr10	127744829	0.0632026	A549	JASPAR	GG => AG	14	94789787	Cortisol levels	GWAS Catalogue	GCST90245148	missing	DHX32,UROS,ADAM12,BCCIP	C=>A,C=>A,C=>A,C=>A	Decreased expression,Decreased expression,Decreased expression,Increased expression	Whole blood,Whole blood,Whole blood,Whole blood	UROS,MIR4484,BCCIP,DHX32,AL360176.1,RNU2-42P,FANK1,GNG10P1,FANK1-AS1,ADAM12,RNA5SP328,SAR1AP2	A	C	A/C/G/T	FALSE	1	NR3C1	TRUE	rs1710293_rs2281517	AC	CC	C
M07 Psoriatic and enteropathic arthropathies	Age-Assessment,Genetic-Sex	rs1710293	rs2281517	0.00322201	0.0483302	12	AC => CC,AG => AA	0.0240018	-0.000925763	(-0.00012187310368957612, -0.0017296536622230423)	AC => CC	chr10	127744829	0.0632026	A549	JASPAR	AG => AA	14	94789787	Cortisol levels	GWAS Catalogue	GCST90245148	missing	DHX32,UROS,ADAM12,BCCIP	C=>A,C=>A,C=>A,C=>A	Decreased expression,Decreased expression,Decreased expression,Increased expression	Whole blood,Whole blood,Whole blood,Whole blood	UROS,MIR4484,BCCIP,DHX32,AL360176.1,RNU2-42P,FANK1,GNG10P1,FANK1-AS1,ADAM12,RNA5SP328,SAR1AP2	A	C	A/C/G/T	FALSE	1	NR3C1	TRUE	rs1710293_rs2281517	AC	CC	C
M07 Psoriatic and enteropathic arthropathies	Age-Assessment,Genetic-Sex	rs1710293	rs2281517	0.00322201	0.0483302	12	AA => AC,AG => AA	0.149394	-0.000724318	(0.00026039695978999854, -0.0017090329657803913)	AA => AC	chr10	127744829	0.0632026	A549	JASPAR	AG => AA	14	94789787	Cortisol levels	GWAS Catalogue	GCST90245148	missing	DHX32,UROS,ADAM12,BCCIP	C=>A,C=>A,C=>A,C=>A	Decreased expression,Decreased expression,Decreased expression,Increased expression	Whole blood,Whole blood,Whole blood,Whole blood	UROS,MIR4484,BCCIP,DHX32,AL360176.1,RNU2-42P,FANK1,GNG10P1,FANK1-AS1,ADAM12,RNA5SP328,SAR1AP2	A	C	A/C/G/T	FALSE	1	NR3C1	TRUE	rs1710293_rs2281517	AA	AC	C
disorder or pituitary gland	Age-Assessment,Genetic-Sex	rs1710293	rs2281517	0.0029677	0.0445155	3	AC => CC,GG => AG	0.0002469	0.00236364	(0.0036274953061224986, 0.0010997770530117412)	AC => CC	chr10	127744829	0.0632026	A549	JASPAR	GG => AG	14	94789787	Cortisol levels	GWAS Catalogue	GCST90245148	missing	DHX32,UROS,ADAM12,BCCIP	C=>A,C=>A,C=>A,C=>A	Decreased expression,Decreased expression,Decreased expression,Increased expression	Whole blood,Whole blood,Whole blood,Whole blood	UROS,MIR4484,BCCIP,DHX32,AL360176.1,RNU2-42P,FANK1,GNG10P1,FANK1-AS1,ADAM12,RNA5SP328,SAR1AP2	A	C	A/C/G/T	NA	NA	NR3C1	TRUE	rs1710293_rs2281517	AC	CC	C
disorder or pituitary gland	Age-Assessment,Genetic-Sex	rs1710293	rs2281517	0.0029677	0.0445155	3	AC => CC,AG => AA	0.655713	-0.0001291	(0.0004384383057779664, -0.0006966377279604847)	AC => CC	chr10	127744829	0.0632026	A549	JASPAR	AG => AA	14	94789787	Cortisol levels	GWAS Catalogue	GCST90245148	missing	DHX32,UROS,ADAM12,BCCIP	C=>A,C=>A,C=>A,C=>A	Decreased expression,Decreased expression,Decreased expression,Increased expression	Whole blood,Whole blood,Whole blood,Whole blood	UROS,MIR4484,BCCIP,DHX32,AL360176.1,RNU2-42P,FANK1,GNG10P1,FANK1-AS1,ADAM12,RNA5SP328,SAR1AP2	A	C	A/C/G/T	NA	NA	NR3C1	TRUE	rs1710293_rs2281517	AC	CC	C
disorder or pituitary gland	Age-Assessment,Genetic-Sex	rs1710293	rs2281517	0.0029677	0.0445155	3	AA => AC,AG => AA	0.712782	0.000122496	(0.0007746902017723563, -0.0005296991881615297)	AA => AC	chr10	127744829	0.0632026	A549	JASPAR	AG => AA	14	94789787	Cortisol levels	GWAS Catalogue	GCST90245148	missing	DHX32,UROS,ADAM12,BCCIP	C=>A,C=>A,C=>A,C=>A	Decreased expression,Decreased expression,Decreased expression,Increased expression	Whole blood,Whole blood,Whole blood,Whole blood	UROS,MIR4484,BCCIP,DHX32,AL360176.1,RNU2-42P,FANK1,GNG10P1,FANK1-AS1,ADAM12,RNA5SP328,SAR1AP2	A	C	A/C/G/T	NA	NA	NR3C1	TRUE	rs1710293_rs2281517	AA	AC	C
M77 Other enthesopathies	Age-Assessment,Genetic-Sex	rs1710293	rs2281517	0.000648556	0.00972834	27	AC => CC,GG => AG	0.0227553	-0.00296113	(-0.0004128719662535446, -0.0055093809311109665)	AC => CC	chr10	127744829	0.0632026	A549	JASPAR	GG => AG	14	94789787	Cortisol levels	GWAS Catalogue	GCST90245148	missing	DHX32,UROS,ADAM12,BCCIP	C=>A,C=>A,C=>A,C=>A	Decreased expression,Decreased expression,Decreased expression,Increased expression	Whole blood,Whole blood,Whole blood,Whole blood	UROS,MIR4484,BCCIP,DHX32,AL360176.1,RNU2-42P,FANK1,GNG10P1,FANK1-AS1,ADAM12,RNA5SP328,SAR1AP2	A	C	A/C/G/T	FALSE	1	NR3C1	TRUE	rs1710293_rs2281517	AC	CC	C
M77 Other enthesopathies	Age-Assessment,Genetic-Sex	rs1710293	rs2281517	0.000648556	0.00972834	27	AC => CC,AG => AA	0.175228	-0.0007513	(0.00033495424117689133, -0.001837553823418655)	AC => CC	chr10	127744829	0.0632026	A549	JASPAR	AG => AA	14	94789787	Cortisol levels	GWAS Catalogue	GCST90245148	missing	DHX32,UROS,ADAM12,BCCIP	C=>A,C=>A,C=>A,C=>A	Decreased expression,Decreased expression,Decreased expression,Increased expression	Whole blood,Whole blood,Whole blood,Whole blood	UROS,MIR4484,BCCIP,DHX32,AL360176.1,RNU2-42P,FANK1,GNG10P1,FANK1-AS1,ADAM12,RNA5SP328,SAR1AP2	A	C	A/C/G/T	FALSE	1	NR3C1	TRUE	rs1710293_rs2281517	AC	CC	C
M77 Other enthesopathies	Age-Assessment,Genetic-Sex	rs1710293	rs2281517	0.000648556	0.00972834	27	AA => AC,AG => AA	0.0359385	-0.00140959	(-9.250609438313131e-5, -0.0027266739254944014)	AA => AC	chr10	127744829	0.0632026	A549	JASPAR	AG => AA	14	94789787	Cortisol levels	GWAS Catalogue	GCST90245148	missing	DHX32,UROS,ADAM12,BCCIP	C=>A,C=>A,C=>A,C=>A	Decreased expression,Decreased expression,Decreased expression,Increased expression	Whole blood,Whole blood,Whole blood,Whole blood	UROS,MIR4484,BCCIP,DHX32,AL360176.1,RNU2-42P,FANK1,GNG10P1,FANK1-AS1,ADAM12,RNA5SP328,SAR1AP2	A	C	A/C/G/T	FALSE	1	NR3C1	TRUE	rs1710293_rs2281517	AA	AC	C
bronchiectasis	Age-Assessment,Genetic-Sex	rs1710293	rs2281517	0.000826235	0.0123935	11	AC => CC,GG => AG	0.271947	-0.000972646	(0.0007626274990560868, -0.002707919021146783)	AC => CC	chr10	127744829	0.0632026	A549	JASPAR	GG => AG	14	94789787	Cortisol levels	GWAS Catalogue	GCST90245148	missing	DHX32,UROS,ADAM12,BCCIP	C=>A,C=>A,C=>A,C=>A	Decreased expression,Decreased expression,Decreased expression,Increased expression	Whole blood,Whole blood,Whole blood,Whole blood	UROS,MIR4484,BCCIP,DHX32,AL360176.1,RNU2-42P,FANK1,GNG10P1,FANK1-AS1,ADAM12,RNA5SP328,SAR1AP2	A	C	A/C/G/T	FALSE	1	NR3C1	TRUE	rs1710293_rs2281517	AC	CC	C
bronchiectasis	Age-Assessment,Genetic-Sex	rs1710293	rs2281517	0.000826235	0.0123935	11	AC => CC,AG => AA	0.00289216	-0.00115033	(-0.00039349185786566516, -0.0019071651702220933)	AC => CC	chr10	127744829	0.0632026	A549	JASPAR	AG => AA	14	94789787	Cortisol levels	GWAS Catalogue	GCST90245148	missing	DHX32,UROS,ADAM12,BCCIP	C=>A,C=>A,C=>A,C=>A	Decreased expression,Decreased expression,Decreased expression,Increased expression	Whole blood,Whole blood,Whole blood,Whole blood	UROS,MIR4484,BCCIP,DHX32,AL360176.1,RNU2-42P,FANK1,GNG10P1,FANK1-AS1,ADAM12,RNA5SP328,SAR1AP2	A	C	A/C/G/T	FALSE	1	NR3C1	TRUE	rs1710293_rs2281517	AC	CC	C
bronchiectasis	Age-Assessment,Genetic-Sex	rs1710293	rs2281517	0.000826235	0.0123935	11	AA => AC,AG => AA	0.423808	-0.000375698	(0.0005449389314361304, -0.0012963341991476434)	AA => AC	chr10	127744829	0.0632026	A549	JASPAR	AG => AA	14	94789787	Cortisol levels	GWAS Catalogue	GCST90245148	missing	DHX32,UROS,ADAM12,BCCIP	C=>A,C=>A,C=>A,C=>A	Decreased expression,Decreased expression,Decreased expression,Increased expression	Whole blood,Whole blood,Whole blood,Whole blood	UROS,MIR4484,BCCIP,DHX32,AL360176.1,RNU2-42P,FANK1,GNG10P1,FANK1-AS1,ADAM12,RNA5SP328,SAR1AP2	A	C	A/C/G/T	FALSE	1	NR3C1	TRUE	rs1710293_rs2281517	AA	AC	C
Arm fat-free mass (right)	Age-Assessment,Genetic-Sex	rs330635	rs2281517	0.0062585	0.0469388	NA	CT => TT,GG => AG	0.632937	-0.00353114	(0.010959981725955342, -0.018022269486959487)	CT => TT	chr2	150957641	0.217114	MCF-7	NoPeak	GG => AG	14	94789787	Cortisol levels	GWAS Catalogue	GCST90245148	missing					MMADHC-DT,LINC01931,ENSG00000286081,LINC01818,LINC01817	C	T	C/A/G/T	FALSE	1	NR3C1	FALSE	rs330635_rs2281517	CT	TT	T
Arm fat-free mass (right)	Age-Assessment,Genetic-Sex	rs330635	rs2281517	0.0062585	0.0469388	NA	CT => TT,AG => AA	0.00159855	0.0101514	(0.016455403944180505, 0.003847476539548992)	CT => TT	chr2	150957641	0.217114	MCF-7	NoPeak	AG => AA	14	94789787	Cortisol levels	GWAS Catalogue	GCST90245148	missing					MMADHC-DT,LINC01931,ENSG00000286081,LINC01818,LINC01817	C	T	C/A/G/T	FALSE	1	NR3C1	FALSE	rs330635_rs2281517	CT	TT	T
M86-M90 Other osteopathies	Age-Assessment,Genetic-Sex	rs330635	rs2281517	0.00239869	0.0359803	8	CT => TT,GG => AG	0.0245464	-0.00410629	(-0.000526886835896509, -0.0076857001695579494)	CT => TT	chr2	150957641	0.217114	MCF-7	NoPeak	GG => AG	14	94789787	Cortisol levels	GWAS Catalogue	GCST90245148	missing					MMADHC-DT,LINC01931,ENSG00000286081,LINC01818,LINC01817	C	T	C/A/G/T	NA	NA	NR3C1	TRUE	rs330635_rs2281517	CT	TT	T
M86-M90 Other osteopathies	Age-Assessment,Genetic-Sex	rs330635	rs2281517	0.00239869	0.0359803	8	CT => TT,AG => AA	0.00128084	0.00274024	(0.0044080481571767095, 0.0010724269050824383)	CT => TT	chr2	150957641	0.217114	MCF-7	NoPeak	AG => AA	14	94789787	Cortisol levels	GWAS Catalogue	GCST90245148	missing					MMADHC-DT,LINC01931,ENSG00000286081,LINC01818,LINC01817	C	T	C/A/G/T	NA	NA	NR3C1	TRUE	rs330635_rs2281517	CT	TT	T
Arm predicted mass (left)	Age-Assessment,Genetic-Sex	rs330635	rs2281517	0.004285	0.0321375	NA	CT => TT,GG => AG	0.626805	-0.00359945	(0.010909801121936668, -0.018108706595267362)	CT => TT	chr2	150957641	0.217114	MCF-7	NoPeak	GG => AG	14	94789787	Cortisol levels	GWAS Catalogue	GCST90245148	missing					MMADHC-DT,LINC01931,ENSG00000286081,LINC01818,LINC01817	C	T	C/A/G/T	FALSE	1	NR3C1	FALSE	rs330635_rs2281517	CT	TT	T
Arm predicted mass (left)	Age-Assessment,Genetic-Sex	rs330635	rs2281517	0.004285	0.0321375	NA	CT => TT,AG => AA	0.00108181	0.0105948	(0.01694821004944165, 0.004241293746365137)	CT => TT	chr2	150957641	0.217114	MCF-7	NoPeak	AG => AA	14	94789787	Cortisol levels	GWAS Catalogue	GCST90245148	missing					MMADHC-DT,LINC01931,ENSG00000286081,LINC01818,LINC01817	C	T	C/A/G/T	FALSE	1	NR3C1	FALSE	rs330635_rs2281517	CT	TT	T
M24 Other specific joint derangements	Age-Assessment,Genetic-Sex	rs330635	rs2281517	0.000134713	0.00202069	3	CT => TT,GG => AG	5.71909074998972e-05	-0.00599832	(-0.0030768260914488758, -0.00891980928863434)	CT => TT	chr2	150957641	0.217114	MCF-7	NoPeak	GG => AG	14	94789787	Cortisol levels	GWAS Catalogue	GCST90245148	missing					MMADHC-DT,LINC01931,ENSG00000286081,LINC01818,LINC01817	C	T	C/A/G/T	NA	NA	NR3C1	TRUE	rs330635_rs2281517	CT	TT	T
M24 Other specific joint derangements	Age-Assessment,Genetic-Sex	rs330635	rs2281517	0.000134713	0.00202069	3	CT => TT,AG => AA	0.989218	9.49900315235242e-06	(0.001387200263154379, -0.0013682022568496743)	CT => TT	chr2	150957641	0.217114	MCF-7	NoPeak	AG => AA	14	94789787	Cortisol levels	GWAS Catalogue	GCST90245148	missing					MMADHC-DT,LINC01931,ENSG00000286081,LINC01818,LINC01817	C	T	C/A/G/T	NA	NA	NR3C1	TRUE	rs330635_rs2281517	CT	TT	T
connective tissue disorder	Age-Assessment,Genetic-Sex	rs1126185	rs114341625	0.00112108	0.0168162	7	AA => GA,GG => GA	0.00112108	0.0053308	(0.008537493433798803, 0.0021241140616830947)	AA => GA	chr16	78641740	0.858276	A549	JASPAR	GG => GA	3	112578458	Cortisol levels (plasma)	GWAS Catalogue	GCST008882	missing					WWOX,ENSG00000260733,ENSG00000279887,ENSG00000261837,ENSG00000279129,ENSG00000288821,ENSG00000286894,RPS3P7	G	A	G/A/C	NA	NA	NR3C1	TRUE	rs1126185_rs114341625	AA	GA	G
Arm predicted mass (right)	Age-Assessment,Genetic-Sex	rs6696816	rs2281517	0.00156149	0.0234223	NA	TT => CT,GG => AG	0.140511	-0.00979935	(-0.0228304317290859, 0.0032317384839050303)	TT => CT	chr1	184576095	0.94819	A549	JASPAR	GG => AG	14	94789787	Cortisol levels	GWAS Catalogue	GCST90245148	missing	EDEM3,C1orf21,ENSG00000285847,C1orf21,C1orf21,ENSG00000285847,C1orf21,ENSG00000285847,C1orf21,ENSG00000285847,C1orf21,ENSG00000286378,ENSG00000285847,C1orf21,C1orf21,ENSG00000286378,ENSG00000285847,C1orf21,C1orf21,ENSG00000285847,C1orf21,C1orf21,ENSG00000286378,C1orf21,C1orf21	T=>C,C=>T,C=>T,C=>T,C=>T,C=>T,C=>T,C=>T,C=>T,C=>T,C=>T,C=>T,C=>T,C=>T,C=>T,C=>T,C=>T,C=>T,C=>T,C=>T,C=>T,C=>T,C=>T,C=>T,C=>T	Increased expression,Decreased expression,Decreased expression,Decreased expression,Decreased expression,Decreased expression,Decreased expression,Decreased expression,Decreased expression,Decreased expression,Decreased expression,Decreased expression,Decreased expression,Decreased expression,Decreased expression,Decreased expression,Decreased expression,Decreased expression,Decreased expression,…	Whole blood,Adipose_Subcutaneous,Adipose_Subcutaneous,Adipose_Visceral_Omentum,Artery_Aorta,Artery_Aorta,Artery_Tibial,Artery_Tibial,Breast_Mammary_Tissue,Colon_Sigmoid,Esophagus_Gastroesophageal_Junction,Esophagus_Gastroesophageal_Junction,Esophagus_Gastroesophageal_Junction,Esophagus_Mucosa,Esophagus_Muscularis,Esophagus_Muscularis,Esophagus_Muscularis,Lung,Nerve_Tibial,Nerve_Tibial,Skin_Sun_Ex…	C1orf21-DT,C1orf21,ENSG00000230470,ENSG00000232036,ENSG00000285847,ENSG00000290066,ENSG00000286378,SNORD112,EDEM3,NIBAN1,RNU7-13P	C	T	C/T	FALSE	1	NR3C1	FALSE	rs6696816_rs2281517	TT	CT	C
Arm predicted mass (right)	Age-Assessment,Genetic-Sex	rs6696816	rs2281517	0.00156149	0.0234223	NA	TT => CT,AG => AA	0.366848	-0.00258668	(-0.008204873587511905, 0.0030315087908061636)	TT => CT	chr1	184576095	0.94819	A549	JASPAR	AG => AA	14	94789787	Cortisol levels	GWAS Catalogue	GCST90245148	missing	EDEM3,C1orf21,ENSG00000285847,C1orf21,C1orf21,ENSG00000285847,C1orf21,ENSG00000285847,C1orf21,ENSG00000285847,C1orf21,ENSG00000286378,ENSG00000285847,C1orf21,C1orf21,ENSG00000286378,ENSG00000285847,C1orf21,C1orf21,ENSG00000285847,C1orf21,C1orf21,ENSG00000286378,C1orf21,C1orf21	T=>C,C=>T,C=>T,C=>T,C=>T,C=>T,C=>T,C=>T,C=>T,C=>T,C=>T,C=>T,C=>T,C=>T,C=>T,C=>T,C=>T,C=>T,C=>T,C=>T,C=>T,C=>T,C=>T,C=>T,C=>T	Increased expression,Decreased expression,Decreased expression,Decreased expression,Decreased expression,Decreased expression,Decreased expression,Decreased expression,Decreased expression,Decreased expression,Decreased expression,Decreased expression,Decreased expression,Decreased expression,Decreased expression,Decreased expression,Decreased expression,Decreased expression,Decreased expression,…	Whole blood,Adipose_Subcutaneous,Adipose_Subcutaneous,Adipose_Visceral_Omentum,Artery_Aorta,Artery_Aorta,Artery_Tibial,Artery_Tibial,Breast_Mammary_Tissue,Colon_Sigmoid,Esophagus_Gastroesophageal_Junction,Esophagus_Gastroesophageal_Junction,Esophagus_Gastroesophageal_Junction,Esophagus_Mucosa,Esophagus_Muscularis,Esophagus_Muscularis,Esophagus_Muscularis,Lung,Nerve_Tibial,Nerve_Tibial,Skin_Sun_Ex…	C1orf21-DT,C1orf21,ENSG00000230470,ENSG00000232036,ENSG00000285847,ENSG00000290066,ENSG00000286378,SNORD112,EDEM3,NIBAN1,RNU7-13P	C	T	C/T	FALSE	1	NR3C1	FALSE	rs6696816_rs2281517	TT	CT	C
Arm predicted mass (right)	Age-Assessment,Genetic-Sex	rs6696816	rs2281517	0.00156149	0.0234223	NA	CT => CC,AG => AA	0.00407509	-0.0112512	(-0.018928713461054226, -0.0035737501353763435)	CT => CC	chr1	184576095	0.94819	A549	JASPAR	AG => AA	14	94789787	Cortisol levels	GWAS Catalogue	GCST90245148	missing	EDEM3,C1orf21,ENSG00000285847,C1orf21,C1orf21,ENSG00000285847,C1orf21,ENSG00000285847,C1orf21,ENSG00000285847,C1orf21,ENSG00000286378,ENSG00000285847,C1orf21,C1orf21,ENSG00000286378,ENSG00000285847,C1orf21,C1orf21,ENSG00000285847,C1orf21,C1orf21,ENSG00000286378,C1orf21,C1orf21	T=>C,C=>T,C=>T,C=>T,C=>T,C=>T,C=>T,C=>T,C=>T,C=>T,C=>T,C=>T,C=>T,C=>T,C=>T,C=>T,C=>T,C=>T,C=>T,C=>T,C=>T,C=>T,C=>T,C=>T,C=>T	Increased expression,Decreased expression,Decreased expression,Decreased expression,Decreased expression,Decreased expression,Decreased expression,Decreased expression,Decreased expression,Decreased expression,Decreased expression,Decreased expression,Decreased expression,Decreased expression,Decreased expression,Decreased expression,Decreased expression,Decreased expression,Decreased expression,…	Whole blood,Adipose_Subcutaneous,Adipose_Subcutaneous,Adipose_Visceral_Omentum,Artery_Aorta,Artery_Aorta,Artery_Tibial,Artery_Tibial,Breast_Mammary_Tissue,Colon_Sigmoid,Esophagus_Gastroesophageal_Junction,Esophagus_Gastroesophageal_Junction,Esophagus_Gastroesophageal_Junction,Esophagus_Mucosa,Esophagus_Muscularis,Esophagus_Muscularis,Esophagus_Muscularis,Lung,Nerve_Tibial,Nerve_Tibial,Skin_Sun_Ex…	C1orf21-DT,C1orf21,ENSG00000230470,ENSG00000232036,ENSG00000285847,ENSG00000290066,ENSG00000286378,SNORD112,EDEM3,NIBAN1,RNU7-13P	C	T	C/T	FALSE	1	NR3C1	FALSE	rs6696816_rs2281517	CT	CC	C
Basal metabolic rate	Age-Assessment,Genetic-Sex	rs6696816	rs2281517	0.00267968	0.0401952	NA	TT => CT,GG => AG	0.260344	-15.2379	(-41.771766920352434, 11.29587269416617)	TT => CT	chr1	184576095	0.94819	A549	JASPAR	GG => AG	14	94789787	Cortisol levels	GWAS Catalogue	GCST90245148	missing	EDEM3,C1orf21,ENSG00000285847,C1orf21,C1orf21,ENSG00000285847,C1orf21,ENSG00000285847,C1orf21,ENSG00000285847,C1orf21,ENSG00000286378,ENSG00000285847,C1orf21,C1orf21,ENSG00000286378,ENSG00000285847,C1orf21,C1orf21,ENSG00000285847,C1orf21,C1orf21,ENSG00000286378,C1orf21,C1orf21	T=>C,C=>T,C=>T,C=>T,C=>T,C=>T,C=>T,C=>T,C=>T,C=>T,C=>T,C=>T,C=>T,C=>T,C=>T,C=>T,C=>T,C=>T,C=>T,C=>T,C=>T,C=>T,C=>T,C=>T,C=>T	Increased expression,Decreased expression,Decreased expression,Decreased expression,Decreased expression,Decreased expression,Decreased expression,Decreased expression,Decreased expression,Decreased expression,Decreased expression,Decreased expression,Decreased expression,Decreased expression,Decreased expression,Decreased expression,Decreased expression,Decreased expression,Decreased expression,…	Whole blood,Adipose_Subcutaneous,Adipose_Subcutaneous,Adipose_Visceral_Omentum,Artery_Aorta,Artery_Aorta,Artery_Tibial,Artery_Tibial,Breast_Mammary_Tissue,Colon_Sigmoid,Esophagus_Gastroesophageal_Junction,Esophagus_Gastroesophageal_Junction,Esophagus_Gastroesophageal_Junction,Esophagus_Mucosa,Esophagus_Muscularis,Esophagus_Muscularis,Esophagus_Muscularis,Lung,Nerve_Tibial,Nerve_Tibial,Skin_Sun_Ex…	C1orf21-DT,C1orf21,ENSG00000230470,ENSG00000232036,ENSG00000285847,ENSG00000290066,ENSG00000286378,SNORD112,EDEM3,NIBAN1,RNU7-13P	C	T	C/T	FALSE	1	NR3C1	FALSE	rs6696816_rs2281517	TT	CT	C
Basal metabolic rate	Age-Assessment,Genetic-Sex	rs6696816	rs2281517	0.00267968	0.0401952	NA	TT => CT,AG => AA	0.523695	-3.7183	(-15.147208553084052, 7.710600421680392)	TT => CT	chr1	184576095	0.94819	A549	JASPAR	AG => AA	14	94789787	Cortisol levels	GWAS Catalogue	GCST90245148	missing	EDEM3,C1orf21,ENSG00000285847,C1orf21,C1orf21,ENSG00000285847,C1orf21,ENSG00000285847,C1orf21,ENSG00000285847,C1orf21,ENSG00000286378,ENSG00000285847,C1orf21,C1orf21,ENSG00000286378,ENSG00000285847,C1orf21,C1orf21,ENSG00000285847,C1orf21,C1orf21,ENSG00000286378,C1orf21,C1orf21	T=>C,C=>T,C=>T,C=>T,C=>T,C=>T,C=>T,C=>T,C=>T,C=>T,C=>T,C=>T,C=>T,C=>T,C=>T,C=>T,C=>T,C=>T,C=>T,C=>T,C=>T,C=>T,C=>T,C=>T,C=>T	Increased expression,Decreased expression,Decreased expression,Decreased expression,Decreased expression,Decreased expression,Decreased expression,Decreased expression,Decreased expression,Decreased expression,Decreased expression,Decreased expression,Decreased expression,Decreased expression,Decreased expression,Decreased expression,Decreased expression,Decreased expression,Decreased expression,…	Whole blood,Adipose_Subcutaneous,Adipose_Subcutaneous,Adipose_Visceral_Omentum,Artery_Aorta,Artery_Aorta,Artery_Tibial,Artery_Tibial,Breast_Mammary_Tissue,Colon_Sigmoid,Esophagus_Gastroesophageal_Junction,Esophagus_Gastroesophageal_Junction,Esophagus_Gastroesophageal_Junction,Esophagus_Mucosa,Esophagus_Muscularis,Esophagus_Muscularis,Esophagus_Muscularis,Lung,Nerve_Tibial,Nerve_Tibial,Skin_Sun_Ex…	C1orf21-DT,C1orf21,ENSG00000230470,ENSG00000232036,ENSG00000285847,ENSG00000290066,ENSG00000286378,SNORD112,EDEM3,NIBAN1,RNU7-13P	C	T	C/T	FALSE	1	NR3C1	FALSE	rs6696816_rs2281517	TT	CT	C
Basal metabolic rate	Age-Assessment,Genetic-Sex	rs6696816	rs2281517	0.00267968	0.0401952	NA	CT => CC,AG => AA	0.00226871	-24.3936	(-40.05584986969794, -8.731389939234433)	CT => CC	chr1	184576095	0.94819	A549	JASPAR	AG => AA	14	94789787	Cortisol levels	GWAS Catalogue	GCST90245148	missing	EDEM3,C1orf21,ENSG00000285847,C1orf21,C1orf21,ENSG00000285847,C1orf21,ENSG00000285847,C1orf21,ENSG00000285847,C1orf21,ENSG00000286378,ENSG00000285847,C1orf21,C1orf21,ENSG00000286378,ENSG00000285847,C1orf21,C1orf21,ENSG00000285847,C1orf21,C1orf21,ENSG00000286378,C1orf21,C1orf21	T=>C,C=>T,C=>T,C=>T,C=>T,C=>T,C=>T,C=>T,C=>T,C=>T,C=>T,C=>T,C=>T,C=>T,C=>T,C=>T,C=>T,C=>T,C=>T,C=>T,C=>T,C=>T,C=>T,C=>T,C=>T	Increased expression,Decreased expression,Decreased expression,Decreased expression,Decreased expression,Decreased expression,Decreased expression,Decreased expression,Decreased expression,Decreased expression,Decreased expression,Decreased expression,Decreased expression,Decreased expression,Decreased expression,Decreased expression,Decreased expression,Decreased expression,Decreased expression,…	Whole blood,Adipose_Subcutaneous,Adipose_Subcutaneous,Adipose_Visceral_Omentum,Artery_Aorta,Artery_Aorta,Artery_Tibial,Artery_Tibial,Breast_Mammary_Tissue,Colon_Sigmoid,Esophagus_Gastroesophageal_Junction,Esophagus_Gastroesophageal_Junction,Esophagus_Gastroesophageal_Junction,Esophagus_Mucosa,Esophagus_Muscularis,Esophagus_Muscularis,Esophagus_Muscularis,Lung,Nerve_Tibial,Nerve_Tibial,Skin_Sun_Ex…	C1orf21-DT,C1orf21,ENSG00000230470,ENSG00000232036,ENSG00000285847,ENSG00000290066,ENSG00000286378,SNORD112,EDEM3,NIBAN1,RNU7-13P	C	T	C/T	FALSE	1	NR3C1	FALSE	rs6696816_rs2281517	CT	CC	C
Leg fat-free mass (left)	Age-Assessment,Genetic-Sex	rs6696816	rs2281517	0.00236331	0.0354496	NA	TT => CT,GG => AG	0.145211	-0.0287185	(-0.06735991690126691, 0.009922910894290586)	TT => CT	chr1	184576095	0.94819	A549	JASPAR	GG => AG	14	94789787	Cortisol levels	GWAS Catalogue	GCST90245148	missing	EDEM3,C1orf21,ENSG00000285847,C1orf21,C1orf21,ENSG00000285847,C1orf21,ENSG00000285847,C1orf21,ENSG00000285847,C1orf21,ENSG00000286378,ENSG00000285847,C1orf21,C1orf21,ENSG00000286378,ENSG00000285847,C1orf21,C1orf21,ENSG00000285847,C1orf21,C1orf21,ENSG00000286378,C1orf21,C1orf21	T=>C,C=>T,C=>T,C=>T,C=>T,C=>T,C=>T,C=>T,C=>T,C=>T,C=>T,C=>T,C=>T,C=>T,C=>T,C=>T,C=>T,C=>T,C=>T,C=>T,C=>T,C=>T,C=>T,C=>T,C=>T	Increased expression,Decreased expression,Decreased expression,Decreased expression,Decreased expression,Decreased expression,Decreased expression,Decreased expression,Decreased expression,Decreased expression,Decreased expression,Decreased expression,Decreased expression,Decreased expression,Decreased expression,Decreased expression,Decreased expression,Decreased expression,Decreased expression,…	Whole blood,Adipose_Subcutaneous,Adipose_Subcutaneous,Adipose_Visceral_Omentum,Artery_Aorta,Artery_Aorta,Artery_Tibial,Artery_Tibial,Breast_Mammary_Tissue,Colon_Sigmoid,Esophagus_Gastroesophageal_Junction,Esophagus_Gastroesophageal_Junction,Esophagus_Gastroesophageal_Junction,Esophagus_Mucosa,Esophagus_Muscularis,Esophagus_Muscularis,Esophagus_Muscularis,Lung,Nerve_Tibial,Nerve_Tibial,Skin_Sun_Ex…	C1orf21-DT,C1orf21,ENSG00000230470,ENSG00000232036,ENSG00000285847,ENSG00000290066,ENSG00000286378,SNORD112,EDEM3,NIBAN1,RNU7-13P	C	T	C/T	FALSE	1	NR3C1	FALSE	rs6696816_rs2281517	TT	CT	C
Leg fat-free mass (left)	Age-Assessment,Genetic-Sex	rs6696816	rs2281517	0.00236331	0.0354496	NA	TT => CT,AG => AA	0.873966	-0.00133397	(-0.017816705027643594, 0.015148774125385612)	TT => CT	chr1	184576095	0.94819	A549	JASPAR	AG => AA	14	94789787	Cortisol levels	GWAS Catalogue	GCST90245148	missing	EDEM3,C1orf21,ENSG00000285847,C1orf21,C1orf21,ENSG00000285847,C1orf21,ENSG00000285847,C1orf21,ENSG00000285847,C1orf21,ENSG00000286378,ENSG00000285847,C1orf21,C1orf21,ENSG00000286378,ENSG00000285847,C1orf21,C1orf21,ENSG00000285847,C1orf21,C1orf21,ENSG00000286378,C1orf21,C1orf21	T=>C,C=>T,C=>T,C=>T,C=>T,C=>T,C=>T,C=>T,C=>T,C=>T,C=>T,C=>T,C=>T,C=>T,C=>T,C=>T,C=>T,C=>T,C=>T,C=>T,C=>T,C=>T,C=>T,C=>T,C=>T	Increased expression,Decreased expression,Decreased expression,Decreased expression,Decreased expression,Decreased expression,Decreased expression,Decreased expression,Decreased expression,Decreased expression,Decreased expression,Decreased expression,Decreased expression,Decreased expression,Decreased expression,Decreased expression,Decreased expression,Decreased expression,Decreased expression,…	Whole blood,Adipose_Subcutaneous,Adipose_Subcutaneous,Adipose_Visceral_Omentum,Artery_Aorta,Artery_Aorta,Artery_Tibial,Artery_Tibial,Breast_Mammary_Tissue,Colon_Sigmoid,Esophagus_Gastroesophageal_Junction,Esophagus_Gastroesophageal_Junction,Esophagus_Gastroesophageal_Junction,Esophagus_Mucosa,Esophagus_Muscularis,Esophagus_Muscularis,Esophagus_Muscularis,Lung,Nerve_Tibial,Nerve_Tibial,Skin_Sun_Ex…	C1orf21-DT,C1orf21,ENSG00000230470,ENSG00000232036,ENSG00000285847,ENSG00000290066,ENSG00000286378,SNORD112,EDEM3,NIBAN1,RNU7-13P	C	T	C/T	FALSE	1	NR3C1	FALSE	rs6696816_rs2281517	TT	CT	C
Leg fat-free mass (left)	Age-Assessment,Genetic-Sex	rs6696816	rs2281517	0.00236331	0.0354496	NA	CT => CC,AG => AA	0.0012888	-0.0371355	(-0.05975003384360894, -0.014520976571592969)	CT => CC	chr1	184576095	0.94819	A549	JASPAR	AG => AA	14	94789787	Cortisol levels	GWAS Catalogue	GCST90245148	missing	EDEM3,C1orf21,ENSG00000285847,C1orf21,C1orf21,ENSG00000285847,C1orf21,ENSG00000285847,C1orf21,ENSG00000285847,C1orf21,ENSG00000286378,ENSG00000285847,C1orf21,C1orf21,ENSG00000286378,ENSG00000285847,C1orf21,C1orf21,ENSG00000285847,C1orf21,C1orf21,ENSG00000286378,C1orf21,C1orf21	T=>C,C=>T,C=>T,C=>T,C=>T,C=>T,C=>T,C=>T,C=>T,C=>T,C=>T,C=>T,C=>T,C=>T,C=>T,C=>T,C=>T,C=>T,C=>T,C=>T,C=>T,C=>T,C=>T,C=>T,C=>T	Increased expression,Decreased expression,Decreased expression,Decreased expression,Decreased expression,Decreased expression,Decreased expression,Decreased expression,Decreased expression,Decreased expression,Decreased expression,Decreased expression,Decreased expression,Decreased expression,Decreased expression,Decreased expression,Decreased expression,Decreased expression,Decreased expression,…	Whole blood,Adipose_Subcutaneous,Adipose_Subcutaneous,Adipose_Visceral_Omentum,Artery_Aorta,Artery_Aorta,Artery_Tibial,Artery_Tibial,Breast_Mammary_Tissue,Colon_Sigmoid,Esophagus_Gastroesophageal_Junction,Esophagus_Gastroesophageal_Junction,Esophagus_Gastroesophageal_Junction,Esophagus_Mucosa,Esophagus_Muscularis,Esophagus_Muscularis,Esophagus_Muscularis,Lung,Nerve_Tibial,Nerve_Tibial,Skin_Sun_Ex…	C1orf21-DT,C1orf21,ENSG00000230470,ENSG00000232036,ENSG00000285847,ENSG00000290066,ENSG00000286378,SNORD112,EDEM3,NIBAN1,RNU7-13P	C	T	C/T	FALSE	1	NR3C1	FALSE	rs6696816_rs2281517	CT	CC	C
Leg fat-free mass (right)	Age-Assessment,Genetic-Sex	rs6696816	rs2281517	0.000526599	0.00789899	NA	TT => CT,GG => AG	0.0803756	-0.0343632	(-0.07288200090803472, 0.0041556641911164455)	TT => CT	chr1	184576095	0.94819	A549	JASPAR	GG => AG	14	94789787	Cortisol levels	GWAS Catalogue	GCST90245148	missing	EDEM3,C1orf21,ENSG00000285847,C1orf21,C1orf21,ENSG00000285847,C1orf21,ENSG00000285847,C1orf21,ENSG00000285847,C1orf21,ENSG00000286378,ENSG00000285847,C1orf21,C1orf21,ENSG00000286378,ENSG00000285847,C1orf21,C1orf21,ENSG00000285847,C1orf21,C1orf21,ENSG00000286378,C1orf21,C1orf21	T=>C,C=>T,C=>T,C=>T,C=>T,C=>T,C=>T,C=>T,C=>T,C=>T,C=>T,C=>T,C=>T,C=>T,C=>T,C=>T,C=>T,C=>T,C=>T,C=>T,C=>T,C=>T,C=>T,C=>T,C=>T	Increased expression,Decreased expression,Decreased expression,Decreased expression,Decreased expression,Decreased expression,Decreased expression,Decreased expression,Decreased expression,Decreased expression,Decreased expression,Decreased expression,Decreased expression,Decreased expression,Decreased expression,Decreased expression,Decreased expression,Decreased expression,Decreased expression,…	Whole blood,Adipose_Subcutaneous,Adipose_Subcutaneous,Adipose_Visceral_Omentum,Artery_Aorta,Artery_Aorta,Artery_Tibial,Artery_Tibial,Breast_Mammary_Tissue,Colon_Sigmoid,Esophagus_Gastroesophageal_Junction,Esophagus_Gastroesophageal_Junction,Esophagus_Gastroesophageal_Junction,Esophagus_Mucosa,Esophagus_Muscularis,Esophagus_Muscularis,Esophagus_Muscularis,Lung,Nerve_Tibial,Nerve_Tibial,Skin_Sun_Ex…	C1orf21-DT,C1orf21,ENSG00000230470,ENSG00000232036,ENSG00000285847,ENSG00000290066,ENSG00000286378,SNORD112,EDEM3,NIBAN1,RNU7-13P	C	T	C/T	FALSE	1	NR3C1	FALSE	rs6696816_rs2281517	TT	CT	C
Leg fat-free mass (right)	Age-Assessment,Genetic-Sex	rs6696816	rs2281517	0.000526599	0.00789899	NA	TT => CT,AG => AA	0.86725	0.00140136	(-0.01503040410365053, 0.017833120667256765)	TT => CT	chr1	184576095	0.94819	A549	JASPAR	AG => AA	14	94789787	Cortisol levels	GWAS Catalogue	GCST90245148	missing	EDEM3,C1orf21,ENSG00000285847,C1orf21,C1orf21,ENSG00000285847,C1orf21,ENSG00000285847,C1orf21,ENSG00000285847,C1orf21,ENSG00000286378,ENSG00000285847,C1orf21,C1orf21,ENSG00000286378,ENSG00000285847,C1orf21,C1orf21,ENSG00000285847,C1orf21,C1orf21,ENSG00000286378,C1orf21,C1orf21	T=>C,C=>T,C=>T,C=>T,C=>T,C=>T,C=>T,C=>T,C=>T,C=>T,C=>T,C=>T,C=>T,C=>T,C=>T,C=>T,C=>T,C=>T,C=>T,C=>T,C=>T,C=>T,C=>T,C=>T,C=>T	Increased expression,Decreased expression,Decreased expression,Decreased expression,Decreased expression,Decreased expression,Decreased expression,Decreased expression,Decreased expression,Decreased expression,Decreased expression,Decreased expression,Decreased expression,Decreased expression,Decreased expression,Decreased expression,Decreased expression,Decreased expression,Decreased expression,…	Whole blood,Adipose_Subcutaneous,Adipose_Subcutaneous,Adipose_Visceral_Omentum,Artery_Aorta,Artery_Aorta,Artery_Tibial,Artery_Tibial,Breast_Mammary_Tissue,Colon_Sigmoid,Esophagus_Gastroesophageal_Junction,Esophagus_Gastroesophageal_Junction,Esophagus_Gastroesophageal_Junction,Esophagus_Mucosa,Esophagus_Muscularis,Esophagus_Muscularis,Esophagus_Muscularis,Lung,Nerve_Tibial,Nerve_Tibial,Skin_Sun_Ex…	C1orf21-DT,C1orf21,ENSG00000230470,ENSG00000232036,ENSG00000285847,ENSG00000290066,ENSG00000286378,SNORD112,EDEM3,NIBAN1,RNU7-13P	C	T	C/T	FALSE	1	NR3C1	FALSE	rs6696816_rs2281517	TT	CT	C
Leg fat-free mass (right)	Age-Assessment,Genetic-Sex	rs6696816	rs2281517	0.000526599	0.00789899	NA	CT => CC,AG => AA	0.00026348	-0.0420611	(-0.06465434873109352, -0.019467918976178875)	CT => CC	chr1	184576095	0.94819	A549	JASPAR	AG => AA	14	94789787	Cortisol levels	GWAS Catalogue	GCST90245148	missing	EDEM3,C1orf21,ENSG00000285847,C1orf21,C1orf21,ENSG00000285847,C1orf21,ENSG00000285847,C1orf21,ENSG00000285847,C1orf21,ENSG00000286378,ENSG00000285847,C1orf21,C1orf21,ENSG00000286378,ENSG00000285847,C1orf21,C1orf21,ENSG00000285847,C1orf21,C1orf21,ENSG00000286378,C1orf21,C1orf21	T=>C,C=>T,C=>T,C=>T,C=>T,C=>T,C=>T,C=>T,C=>T,C=>T,C=>T,C=>T,C=>T,C=>T,C=>T,C=>T,C=>T,C=>T,C=>T,C=>T,C=>T,C=>T,C=>T,C=>T,C=>T	Increased expression,Decreased expression,Decreased expression,Decreased expression,Decreased expression,Decreased expression,Decreased expression,Decreased expression,Decreased expression,Decreased expression,Decreased expression,Decreased expression,Decreased expression,Decreased expression,Decreased expression,Decreased expression,Decreased expression,Decreased expression,Decreased expression,…	Whole blood,Adipose_Subcutaneous,Adipose_Subcutaneous,Adipose_Visceral_Omentum,Artery_Aorta,Artery_Aorta,Artery_Tibial,Artery_Tibial,Breast_Mammary_Tissue,Colon_Sigmoid,Esophagus_Gastroesophageal_Junction,Esophagus_Gastroesophageal_Junction,Esophagus_Gastroesophageal_Junction,Esophagus_Mucosa,Esophagus_Muscularis,Esophagus_Muscularis,Esophagus_Muscularis,Lung,Nerve_Tibial,Nerve_Tibial,Skin_Sun_Ex…	C1orf21-DT,C1orf21,ENSG00000230470,ENSG00000232036,ENSG00000285847,ENSG00000290066,ENSG00000286378,SNORD112,EDEM3,NIBAN1,RNU7-13P	C	T	C/T	FALSE	1	NR3C1	FALSE	rs6696816_rs2281517	CT	CC	C
Arm predicted mass (left)	Age-Assessment,Genetic-Sex	rs6696816	rs2281517	0.00254554	0.0321375	NA	TT => CT,GG => AG	0.264468	-0.00791251	(-0.021810106126602505, 0.005985095679523808)	TT => CT	chr1	184576095	0.94819	A549	JASPAR	GG => AG	14	94789787	Cortisol levels	GWAS Catalogue	GCST90245148	missing	EDEM3,C1orf21,ENSG00000285847,C1orf21,C1orf21,ENSG00000285847,C1orf21,ENSG00000285847,C1orf21,ENSG00000285847,C1orf21,ENSG00000286378,ENSG00000285847,C1orf21,C1orf21,ENSG00000286378,ENSG00000285847,C1orf21,C1orf21,ENSG00000285847,C1orf21,C1orf21,ENSG00000286378,C1orf21,C1orf21	T=>C,C=>T,C=>T,C=>T,C=>T,C=>T,C=>T,C=>T,C=>T,C=>T,C=>T,C=>T,C=>T,C=>T,C=>T,C=>T,C=>T,C=>T,C=>T,C=>T,C=>T,C=>T,C=>T,C=>T,C=>T	Increased expression,Decreased expression,Decreased expression,Decreased expression,Decreased expression,Decreased expression,Decreased expression,Decreased expression,Decreased expression,Decreased expression,Decreased expression,Decreased expression,Decreased expression,Decreased expression,Decreased expression,Decreased expression,Decreased expression,Decreased expression,Decreased expression,…	Whole blood,Adipose_Subcutaneous,Adipose_Subcutaneous,Adipose_Visceral_Omentum,Artery_Aorta,Artery_Aorta,Artery_Tibial,Artery_Tibial,Breast_Mammary_Tissue,Colon_Sigmoid,Esophagus_Gastroesophageal_Junction,Esophagus_Gastroesophageal_Junction,Esophagus_Gastroesophageal_Junction,Esophagus_Mucosa,Esophagus_Muscularis,Esophagus_Muscularis,Esophagus_Muscularis,Lung,Nerve_Tibial,Nerve_Tibial,Skin_Sun_Ex…	C1orf21-DT,C1orf21,ENSG00000230470,ENSG00000232036,ENSG00000285847,ENSG00000290066,ENSG00000286378,SNORD112,EDEM3,NIBAN1,RNU7-13P	C	T	C/T	FALSE	1	NR3C1	FALSE	rs6696816_rs2281517	TT	CT	C
Arm predicted mass (left)	Age-Assessment,Genetic-Sex	rs6696816	rs2281517	0.00254554	0.0321375	NA	TT => CT,AG => AA	0.239862	-0.00361607	(-0.009646164595817727, 0.002414029480043353)	TT => CT	chr1	184576095	0.94819	A549	JASPAR	AG => AA	14	94789787	Cortisol levels	GWAS Catalogue	GCST90245148	missing	EDEM3,C1orf21,ENSG00000285847,C1orf21,C1orf21,ENSG00000285847,C1orf21,ENSG00000285847,C1orf21,ENSG00000285847,C1orf21,ENSG00000286378,ENSG00000285847,C1orf21,C1orf21,ENSG00000286378,ENSG00000285847,C1orf21,C1orf21,ENSG00000285847,C1orf21,C1orf21,ENSG00000286378,C1orf21,C1orf21	T=>C,C=>T,C=>T,C=>T,C=>T,C=>T,C=>T,C=>T,C=>T,C=>T,C=>T,C=>T,C=>T,C=>T,C=>T,C=>T,C=>T,C=>T,C=>T,C=>T,C=>T,C=>T,C=>T,C=>T,C=>T	Increased expression,Decreased expression,Decreased expression,Decreased expression,Decreased expression,Decreased expression,Decreased expression,Decreased expression,Decreased expression,Decreased expression,Decreased expression,Decreased expression,Decreased expression,Decreased expression,Decreased expression,Decreased expression,Decreased expression,Decreased expression,Decreased expression,…	Whole blood,Adipose_Subcutaneous,Adipose_Subcutaneous,Adipose_Visceral_Omentum,Artery_Aorta,Artery_Aorta,Artery_Tibial,Artery_Tibial,Breast_Mammary_Tissue,Colon_Sigmoid,Esophagus_Gastroesophageal_Junction,Esophagus_Gastroesophageal_Junction,Esophagus_Gastroesophageal_Junction,Esophagus_Mucosa,Esophagus_Muscularis,Esophagus_Muscularis,Esophagus_Muscularis,Lung,Nerve_Tibial,Nerve_Tibial,Skin_Sun_Ex…	C1orf21-DT,C1orf21,ENSG00000230470,ENSG00000232036,ENSG00000285847,ENSG00000290066,ENSG00000286378,SNORD112,EDEM3,NIBAN1,RNU7-13P	C	T	C/T	FALSE	1	NR3C1	FALSE	rs6696816_rs2281517	TT	CT	C
Arm predicted mass (left)	Age-Assessment,Genetic-Sex	rs6696816	rs2281517	0.00254554	0.0321375	NA	CT => CC,AG => AA	0.00719154	-0.0112982	(-0.0195367368656905, -0.003059603752221713)	CT => CC	chr1	184576095	0.94819	A549	JASPAR	AG => AA	14	94789787	Cortisol levels	GWAS Catalogue	GCST90245148	missing	EDEM3,C1orf21,ENSG00000285847,C1orf21,C1orf21,ENSG00000285847,C1orf21,ENSG00000285847,C1orf21,ENSG00000285847,C1orf21,ENSG00000286378,ENSG00000285847,C1orf21,C1orf21,ENSG00000286378,ENSG00000285847,C1orf21,C1orf21,ENSG00000285847,C1orf21,C1orf21,ENSG00000286378,C1orf21,C1orf21	T=>C,C=>T,C=>T,C=>T,C=>T,C=>T,C=>T,C=>T,C=>T,C=>T,C=>T,C=>T,C=>T,C=>T,C=>T,C=>T,C=>T,C=>T,C=>T,C=>T,C=>T,C=>T,C=>T,C=>T,C=>T	Increased expression,Decreased expression,Decreased expression,Decreased expression,Decreased expression,Decreased expression,Decreased expression,Decreased expression,Decreased expression,Decreased expression,Decreased expression,Decreased expression,Decreased expression,Decreased expression,Decreased expression,Decreased expression,Decreased expression,Decreased expression,Decreased expression,…	Whole blood,Adipose_Subcutaneous,Adipose_Subcutaneous,Adipose_Visceral_Omentum,Artery_Aorta,Artery_Aorta,Artery_Tibial,Artery_Tibial,Breast_Mammary_Tissue,Colon_Sigmoid,Esophagus_Gastroesophageal_Junction,Esophagus_Gastroesophageal_Junction,Esophagus_Gastroesophageal_Junction,Esophagus_Mucosa,Esophagus_Muscularis,Esophagus_Muscularis,Esophagus_Muscularis,Lung,Nerve_Tibial,Nerve_Tibial,Skin_Sun_Ex…	C1orf21-DT,C1orf21,ENSG00000230470,ENSG00000232036,ENSG00000285847,ENSG00000290066,ENSG00000286378,SNORD112,EDEM3,NIBAN1,RNU7-13P	C	T	C/T	FALSE	1	NR3C1	FALSE	rs6696816_rs2281517	CT	CC	C
Leg predicted mass (right)	Age-Assessment,Genetic-Sex	rs6696816	rs2281517	0.00049847	0.00747705	NA	TT => CT,GG => AG	0.0763517	-0.0326594	(-0.06877778483832414, 0.0034590802759336473)	TT => CT	chr1	184576095	0.94819	A549	JASPAR	GG => AG	14	94789787	Cortisol levels	GWAS Catalogue	GCST90245148	missing	EDEM3,C1orf21,ENSG00000285847,C1orf21,C1orf21,ENSG00000285847,C1orf21,ENSG00000285847,C1orf21,ENSG00000285847,C1orf21,ENSG00000286378,ENSG00000285847,C1orf21,C1orf21,ENSG00000286378,ENSG00000285847,C1orf21,C1orf21,ENSG00000285847,C1orf21,C1orf21,ENSG00000286378,C1orf21,C1orf21	T=>C,C=>T,C=>T,C=>T,C=>T,C=>T,C=>T,C=>T,C=>T,C=>T,C=>T,C=>T,C=>T,C=>T,C=>T,C=>T,C=>T,C=>T,C=>T,C=>T,C=>T,C=>T,C=>T,C=>T,C=>T	Increased expression,Decreased expression,Decreased expression,Decreased expression,Decreased expression,Decreased expression,Decreased expression,Decreased expression,Decreased expression,Decreased expression,Decreased expression,Decreased expression,Decreased expression,Decreased expression,Decreased expression,Decreased expression,Decreased expression,Decreased expression,Decreased expression,…	Whole blood,Adipose_Subcutaneous,Adipose_Subcutaneous,Adipose_Visceral_Omentum,Artery_Aorta,Artery_Aorta,Artery_Tibial,Artery_Tibial,Breast_Mammary_Tissue,Colon_Sigmoid,Esophagus_Gastroesophageal_Junction,Esophagus_Gastroesophageal_Junction,Esophagus_Gastroesophageal_Junction,Esophagus_Mucosa,Esophagus_Muscularis,Esophagus_Muscularis,Esophagus_Muscularis,Lung,Nerve_Tibial,Nerve_Tibial,Skin_Sun_Ex…	C1orf21-DT,C1orf21,ENSG00000230470,ENSG00000232036,ENSG00000285847,ENSG00000290066,ENSG00000286378,SNORD112,EDEM3,NIBAN1,RNU7-13P	C	T	C/T	FALSE	1	NR3C1	FALSE	rs6696816_rs2281517	TT	CT	C
Leg predicted mass (right)	Age-Assessment,Genetic-Sex	rs6696816	rs2281517	0.00049847	0.00747705	NA	TT => CT,AG => AA	0.832779	0.00166006	(-0.013750021105689014, 0.01707014458763443)	TT => CT	chr1	184576095	0.94819	A549	JASPAR	AG => AA	14	94789787	Cortisol levels	GWAS Catalogue	GCST90245148	missing	EDEM3,C1orf21,ENSG00000285847,C1orf21,C1orf21,ENSG00000285847,C1orf21,ENSG00000285847,C1orf21,ENSG00000285847,C1orf21,ENSG00000286378,ENSG00000285847,C1orf21,C1orf21,ENSG00000286378,ENSG00000285847,C1orf21,C1orf21,ENSG00000285847,C1orf21,C1orf21,ENSG00000286378,C1orf21,C1orf21	T=>C,C=>T,C=>T,C=>T,C=>T,C=>T,C=>T,C=>T,C=>T,C=>T,C=>T,C=>T,C=>T,C=>T,C=>T,C=>T,C=>T,C=>T,C=>T,C=>T,C=>T,C=>T,C=>T,C=>T,C=>T	Increased expression,Decreased expression,Decreased expression,Decreased expression,Decreased expression,Decreased expression,Decreased expression,Decreased expression,Decreased expression,Decreased expression,Decreased expression,Decreased expression,Decreased expression,Decreased expression,Decreased expression,Decreased expression,Decreased expression,Decreased expression,Decreased expression,…	Whole blood,Adipose_Subcutaneous,Adipose_Subcutaneous,Adipose_Visceral_Omentum,Artery_Aorta,Artery_Aorta,Artery_Tibial,Artery_Tibial,Breast_Mammary_Tissue,Colon_Sigmoid,Esophagus_Gastroesophageal_Junction,Esophagus_Gastroesophageal_Junction,Esophagus_Gastroesophageal_Junction,Esophagus_Mucosa,Esophagus_Muscularis,Esophagus_Muscularis,Esophagus_Muscularis,Lung,Nerve_Tibial,Nerve_Tibial,Skin_Sun_Ex…	C1orf21-DT,C1orf21,ENSG00000230470,ENSG00000232036,ENSG00000285847,ENSG00000290066,ENSG00000286378,SNORD112,EDEM3,NIBAN1,RNU7-13P	C	T	C/T	FALSE	1	NR3C1	FALSE	rs6696816_rs2281517	TT	CT	C
Leg predicted mass (right)	Age-Assessment,Genetic-Sex	rs6696816	rs2281517	0.00049847	0.00747705	NA	CT => CC,AG => AA	0.000242395	-0.0396774	(-0.060866072522922, -0.018488740242182077)	CT => CC	chr1	184576095	0.94819	A549	JASPAR	AG => AA	14	94789787	Cortisol levels	GWAS Catalogue	GCST90245148	missing	EDEM3,C1orf21,ENSG00000285847,C1orf21,C1orf21,ENSG00000285847,C1orf21,ENSG00000285847,C1orf21,ENSG00000285847,C1orf21,ENSG00000286378,ENSG00000285847,C1orf21,C1orf21,ENSG00000286378,ENSG00000285847,C1orf21,C1orf21,ENSG00000285847,C1orf21,C1orf21,ENSG00000286378,C1orf21,C1orf21	T=>C,C=>T,C=>T,C=>T,C=>T,C=>T,C=>T,C=>T,C=>T,C=>T,C=>T,C=>T,C=>T,C=>T,C=>T,C=>T,C=>T,C=>T,C=>T,C=>T,C=>T,C=>T,C=>T,C=>T,C=>T	Increased expression,Decreased expression,Decreased expression,Decreased expression,Decreased expression,Decreased expression,Decreased expression,Decreased expression,Decreased expression,Decreased expression,Decreased expression,Decreased expression,Decreased expression,Decreased expression,Decreased expression,Decreased expression,Decreased expression,Decreased expression,Decreased expression,…	Whole blood,Adipose_Subcutaneous,Adipose_Subcutaneous,Adipose_Visceral_Omentum,Artery_Aorta,Artery_Aorta,Artery_Tibial,Artery_Tibial,Breast_Mammary_Tissue,Colon_Sigmoid,Esophagus_Gastroesophageal_Junction,Esophagus_Gastroesophageal_Junction,Esophagus_Gastroesophageal_Junction,Esophagus_Mucosa,Esophagus_Muscularis,Esophagus_Muscularis,Esophagus_Muscularis,Lung,Nerve_Tibial,Nerve_Tibial,Skin_Sun_Ex…	C1orf21-DT,C1orf21,ENSG00000230470,ENSG00000232036,ENSG00000285847,ENSG00000290066,ENSG00000286378,SNORD112,EDEM3,NIBAN1,RNU7-13P	C	T	C/T	FALSE	1	NR3C1	FALSE	rs6696816_rs2281517	CT	CC	C
Leg predicted mass (left)	Age-Assessment,Genetic-Sex	rs6696816	rs2281517	0.00248254	0.0372381	NA	TT => CT,GG => AG	0.14658	-0.0268555	(-0.06311308832584878, 0.009402106867542701)	TT => CT	chr1	184576095	0.94819	A549	JASPAR	GG => AG	14	94789787	Cortisol levels	GWAS Catalogue	GCST90245148	missing	EDEM3,C1orf21,ENSG00000285847,C1orf21,C1orf21,ENSG00000285847,C1orf21,ENSG00000285847,C1orf21,ENSG00000285847,C1orf21,ENSG00000286378,ENSG00000285847,C1orf21,C1orf21,ENSG00000286378,ENSG00000285847,C1orf21,C1orf21,ENSG00000285847,C1orf21,C1orf21,ENSG00000286378,C1orf21,C1orf21	T=>C,C=>T,C=>T,C=>T,C=>T,C=>T,C=>T,C=>T,C=>T,C=>T,C=>T,C=>T,C=>T,C=>T,C=>T,C=>T,C=>T,C=>T,C=>T,C=>T,C=>T,C=>T,C=>T,C=>T,C=>T	Increased expression,Decreased expression,Decreased expression,Decreased expression,Decreased expression,Decreased expression,Decreased expression,Decreased expression,Decreased expression,Decreased expression,Decreased expression,Decreased expression,Decreased expression,Decreased expression,Decreased expression,Decreased expression,Decreased expression,Decreased expression,Decreased expression,…	Whole blood,Adipose_Subcutaneous,Adipose_Subcutaneous,Adipose_Visceral_Omentum,Artery_Aorta,Artery_Aorta,Artery_Tibial,Artery_Tibial,Breast_Mammary_Tissue,Colon_Sigmoid,Esophagus_Gastroesophageal_Junction,Esophagus_Gastroesophageal_Junction,Esophagus_Gastroesophageal_Junction,Esophagus_Mucosa,Esophagus_Muscularis,Esophagus_Muscularis,Esophagus_Muscularis,Lung,Nerve_Tibial,Nerve_Tibial,Skin_Sun_Ex…	C1orf21-DT,C1orf21,ENSG00000230470,ENSG00000232036,ENSG00000285847,ENSG00000290066,ENSG00000286378,SNORD112,EDEM3,NIBAN1,RNU7-13P	C	T	C/T	FALSE	1	NR3C1	FALSE	rs6696816_rs2281517	TT	CT	C
Leg predicted mass (left)	Age-Assessment,Genetic-Sex	rs6696816	rs2281517	0.00248254	0.0372381	NA	TT => CT,AG => AA	0.897761	-0.00101319	(-0.01646811426899714, 0.014441739949694348)	TT => CT	chr1	184576095	0.94819	A549	JASPAR	AG => AA	14	94789787	Cortisol levels	GWAS Catalogue	GCST90245148	missing	EDEM3,C1orf21,ENSG00000285847,C1orf21,C1orf21,ENSG00000285847,C1orf21,ENSG00000285847,C1orf21,ENSG00000285847,C1orf21,ENSG00000286378,ENSG00000285847,C1orf21,C1orf21,ENSG00000286378,ENSG00000285847,C1orf21,C1orf21,ENSG00000285847,C1orf21,C1orf21,ENSG00000286378,C1orf21,C1orf21	T=>C,C=>T,C=>T,C=>T,C=>T,C=>T,C=>T,C=>T,C=>T,C=>T,C=>T,C=>T,C=>T,C=>T,C=>T,C=>T,C=>T,C=>T,C=>T,C=>T,C=>T,C=>T,C=>T,C=>T,C=>T	Increased expression,Decreased expression,Decreased expression,Decreased expression,Decreased expression,Decreased expression,Decreased expression,Decreased expression,Decreased expression,Decreased expression,Decreased expression,Decreased expression,Decreased expression,Decreased expression,Decreased expression,Decreased expression,Decreased expression,Decreased expression,Decreased expression,…	Whole blood,Adipose_Subcutaneous,Adipose_Subcutaneous,Adipose_Visceral_Omentum,Artery_Aorta,Artery_Aorta,Artery_Tibial,Artery_Tibial,Breast_Mammary_Tissue,Colon_Sigmoid,Esophagus_Gastroesophageal_Junction,Esophagus_Gastroesophageal_Junction,Esophagus_Gastroesophageal_Junction,Esophagus_Mucosa,Esophagus_Muscularis,Esophagus_Muscularis,Esophagus_Muscularis,Lung,Nerve_Tibial,Nerve_Tibial,Skin_Sun_Ex…	C1orf21-DT,C1orf21,ENSG00000230470,ENSG00000232036,ENSG00000285847,ENSG00000290066,ENSG00000286378,SNORD112,EDEM3,NIBAN1,RNU7-13P	C	T	C/T	FALSE	1	NR3C1	FALSE	rs6696816_rs2281517	TT	CT	C
Leg predicted mass (left)	Age-Assessment,Genetic-Sex	rs6696816	rs2281517	0.00248254	0.0372381	NA	CT => CC,AG => AA	0.00127671	-0.0348581	(-0.056067960477931146, -0.013648275667709604)	CT => CC	chr1	184576095	0.94819	A549	JASPAR	AG => AA	14	94789787	Cortisol levels	GWAS Catalogue	GCST90245148	missing	EDEM3,C1orf21,ENSG00000285847,C1orf21,C1orf21,ENSG00000285847,C1orf21,ENSG00000285847,C1orf21,ENSG00000285847,C1orf21,ENSG00000286378,ENSG00000285847,C1orf21,C1orf21,ENSG00000286378,ENSG00000285847,C1orf21,C1orf21,ENSG00000285847,C1orf21,C1orf21,ENSG00000286378,C1orf21,C1orf21	T=>C,C=>T,C=>T,C=>T,C=>T,C=>T,C=>T,C=>T,C=>T,C=>T,C=>T,C=>T,C=>T,C=>T,C=>T,C=>T,C=>T,C=>T,C=>T,C=>T,C=>T,C=>T,C=>T,C=>T,C=>T	Increased expression,Decreased expression,Decreased expression,Decreased expression,Decreased expression,Decreased expression,Decreased expression,Decreased expression,Decreased expression,Decreased expression,Decreased expression,Decreased expression,Decreased expression,Decreased expression,Decreased expression,Decreased expression,Decreased expression,Decreased expression,Decreased expression,…	Whole blood,Adipose_Subcutaneous,Adipose_Subcutaneous,Adipose_Visceral_Omentum,Artery_Aorta,Artery_Aorta,Artery_Tibial,Artery_Tibial,Breast_Mammary_Tissue,Colon_Sigmoid,Esophagus_Gastroesophageal_Junction,Esophagus_Gastroesophageal_Junction,Esophagus_Gastroesophageal_Junction,Esophagus_Mucosa,Esophagus_Muscularis,Esophagus_Muscularis,Esophagus_Muscularis,Lung,Nerve_Tibial,Nerve_Tibial,Skin_Sun_Ex…	C1orf21-DT,C1orf21,ENSG00000230470,ENSG00000232036,ENSG00000285847,ENSG00000290066,ENSG00000286378,SNORD112,EDEM3,NIBAN1,RNU7-13P	C	T	C/T	FALSE	1	NR3C1	FALSE	rs6696816_rs2281517	CT	CC	C
dyspepsia / indigestion	Age-Assessment,Genetic-Sex	rs590097	rs114341625	0.000290075	0.00435112	3	GG => TG,GG => GA	0.000290075	0.00238307	(0.0036718948022737667, 0.0010942456832763806)	GG => TG	chr2	111934107	0.840446	A549	JASPAR	GG => GA	3	112578458	Cortisol levels (plasma)	GWAS Catalogue	GCST008882	missing	AC108463.2,BCL2L11,BCL2L11	G=>T,T=>G,T=>G	Increased expression,Decreased expression,Decreased expression	Whole blood,Pancreas,Thyroid	ACOXL,RPL5P9,MIR4435-2HG,ACOXL-AS1,BCL2L11,ENSG00000230499,ENSG00000227992,ENSG00000271590,ENSG00000229118,ENSG00000270190,RPS14P4,MIR4435-2,PAFAH1B1P2	T	G	T/C/G	NA	NA	NR3C1	TRUE	rs590097_rs114341625	GG	TG	T
M80 Osteoporosis with pathological fracture	Age-Assessment,Genetic-Sex	rs590097	rs114341625	0.00178286	0.0267429	10	GG => TG,GG => GA	0.00178286	-0.00424327	(-0.0015812720058717548, -0.006905270756765723)	GG => TG	chr2	111934107	0.840446	A549	JASPAR	GG => GA	3	112578458	Cortisol levels (plasma)	GWAS Catalogue	GCST008882	missing	AC108463.2,BCL2L11,BCL2L11	G=>T,T=>G,T=>G	Increased expression,Decreased expression,Decreased expression	Whole blood,Pancreas,Thyroid	ACOXL,RPL5P9,MIR4435-2HG,ACOXL-AS1,BCL2L11,ENSG00000230499,ENSG00000227992,ENSG00000271590,ENSG00000229118,ENSG00000270190,RPS14P4,MIR4435-2,PAFAH1B1P2	T	G	T/C/G	NA	NA	NR3C1	TRUE	rs590097_rs114341625	GG	TG	T
substance abuse/dependency	Age-Assessment,Genetic-Sex	rs590097	rs114341625	0.0027266	0.040899	3	GG => TG,GG => GA	0.0027266	0.00207752	(0.003436160754795875, 0.0007188710820713159)	GG => TG	chr2	111934107	0.840446	A549	JASPAR	GG => GA	3	112578458	Cortisol levels (plasma)	GWAS Catalogue	GCST008882	missing	AC108463.2,BCL2L11,BCL2L11	G=>T,T=>G,T=>G	Increased expression,Decreased expression,Decreased expression	Whole blood,Pancreas,Thyroid	ACOXL,RPL5P9,MIR4435-2HG,ACOXL-AS1,BCL2L11,ENSG00000230499,ENSG00000227992,ENSG00000271590,ENSG00000229118,ENSG00000270190,RPS14P4,MIR4435-2,PAFAH1B1P2	T	G	T/C/G	NA	NA	NR3C1	TRUE	rs590097_rs114341625	GG	TG	T
L60 Nail disorders	Age-Assessment,Genetic-Sex	rs590097	rs114341625	0.00278378	0.0417567	10	GG => TG,GG => GA	0.00278378	0.00326652	(0.005407270325602172, 0.0011257724541584727)	GG => TG	chr2	111934107	0.840446	A549	JASPAR	GG => GA	3	112578458	Cortisol levels (plasma)	GWAS Catalogue	GCST008882	missing	AC108463.2,BCL2L11,BCL2L11	G=>T,T=>G,T=>G	Increased expression,Decreased expression,Decreased expression	Whole blood,Pancreas,Thyroid	ACOXL,RPL5P9,MIR4435-2HG,ACOXL-AS1,BCL2L11,ENSG00000230499,ENSG00000227992,ENSG00000271590,ENSG00000229118,ENSG00000270190,RPS14P4,MIR4435-2,PAFAH1B1P2	T	G	T/C/G	NA	NA	NR3C1	TRUE	rs590097_rs114341625	GG	TG	T
cervical problem	Age-Assessment,Genetic-Sex	rs6696816	rs2281517	0.00116943	0.0175415	12	TT => CT,GG => AG	0.000471549	-0.00346105	(-0.005401183705304903, -0.0015209222631316814)	TT => CT	chr1	184576095	0.94819	A549	JASPAR	GG => AG	14	94789787	Cortisol levels	GWAS Catalogue	GCST90245148	missing	EDEM3,C1orf21,ENSG00000285847,C1orf21,C1orf21,ENSG00000285847,C1orf21,ENSG00000285847,C1orf21,ENSG00000285847,C1orf21,ENSG00000286378,ENSG00000285847,C1orf21,C1orf21,ENSG00000286378,ENSG00000285847,C1orf21,C1orf21,ENSG00000285847,C1orf21,C1orf21,ENSG00000286378,C1orf21,C1orf21	T=>C,C=>T,C=>T,C=>T,C=>T,C=>T,C=>T,C=>T,C=>T,C=>T,C=>T,C=>T,C=>T,C=>T,C=>T,C=>T,C=>T,C=>T,C=>T,C=>T,C=>T,C=>T,C=>T,C=>T,C=>T	Increased expression,Decreased expression,Decreased expression,Decreased expression,Decreased expression,Decreased expression,Decreased expression,Decreased expression,Decreased expression,Decreased expression,Decreased expression,Decreased expression,Decreased expression,Decreased expression,Decreased expression,Decreased expression,Decreased expression,Decreased expression,Decreased expression,…	Whole blood,Adipose_Subcutaneous,Adipose_Subcutaneous,Adipose_Visceral_Omentum,Artery_Aorta,Artery_Aorta,Artery_Tibial,Artery_Tibial,Breast_Mammary_Tissue,Colon_Sigmoid,Esophagus_Gastroesophageal_Junction,Esophagus_Gastroesophageal_Junction,Esophagus_Gastroesophageal_Junction,Esophagus_Mucosa,Esophagus_Muscularis,Esophagus_Muscularis,Esophagus_Muscularis,Lung,Nerve_Tibial,Nerve_Tibial,Skin_Sun_Ex…	C1orf21-DT,C1orf21,ENSG00000230470,ENSG00000232036,ENSG00000285847,ENSG00000290066,ENSG00000286378,SNORD112,EDEM3,NIBAN1,RNU7-13P	C	T	C/T	FALSE	1	NR3C1	TRUE	rs6696816_rs2281517	TT	CT	C
cervical problem	Age-Assessment,Genetic-Sex	rs6696816	rs2281517	0.00116943	0.0175415	12	TT => CT,AG => AA	0.0423979	0.000900703	(3.0900395815542606e-5, 0.0017705061713979733)	TT => CT	chr1	184576095	0.94819	A549	JASPAR	AG => AA	14	94789787	Cortisol levels	GWAS Catalogue	GCST90245148	missing	EDEM3,C1orf21,ENSG00000285847,C1orf21,C1orf21,ENSG00000285847,C1orf21,ENSG00000285847,C1orf21,ENSG00000285847,C1orf21,ENSG00000286378,ENSG00000285847,C1orf21,C1orf21,ENSG00000286378,ENSG00000285847,C1orf21,C1orf21,ENSG00000285847,C1orf21,C1orf21,ENSG00000286378,C1orf21,C1orf21	T=>C,C=>T,C=>T,C=>T,C=>T,C=>T,C=>T,C=>T,C=>T,C=>T,C=>T,C=>T,C=>T,C=>T,C=>T,C=>T,C=>T,C=>T,C=>T,C=>T,C=>T,C=>T,C=>T,C=>T,C=>T	Increased expression,Decreased expression,Decreased expression,Decreased expression,Decreased expression,Decreased expression,Decreased expression,Decreased expression,Decreased expression,Decreased expression,Decreased expression,Decreased expression,Decreased expression,Decreased expression,Decreased expression,Decreased expression,Decreased expression,Decreased expression,Decreased expression,…	Whole blood,Adipose_Subcutaneous,Adipose_Subcutaneous,Adipose_Visceral_Omentum,Artery_Aorta,Artery_Aorta,Artery_Tibial,Artery_Tibial,Breast_Mammary_Tissue,Colon_Sigmoid,Esophagus_Gastroesophageal_Junction,Esophagus_Gastroesophageal_Junction,Esophagus_Gastroesophageal_Junction,Esophagus_Mucosa,Esophagus_Muscularis,Esophagus_Muscularis,Esophagus_Muscularis,Lung,Nerve_Tibial,Nerve_Tibial,Skin_Sun_Ex…	C1orf21-DT,C1orf21,ENSG00000230470,ENSG00000232036,ENSG00000285847,ENSG00000290066,ENSG00000286378,SNORD112,EDEM3,NIBAN1,RNU7-13P	C	T	C/T	FALSE	1	NR3C1	TRUE	rs6696816_rs2281517	TT	CT	C
cervical problem	Age-Assessment,Genetic-Sex	rs6696816	rs2281517	0.00116943	0.0175415	12	CT => CC,AG => AA	0.375643	0.000511658	(-0.0006202671474846511, 0.0016435836135651255)	CT => CC	chr1	184576095	0.94819	A549	JASPAR	AG => AA	14	94789787	Cortisol levels	GWAS Catalogue	GCST90245148	missing	EDEM3,C1orf21,ENSG00000285847,C1orf21,C1orf21,ENSG00000285847,C1orf21,ENSG00000285847,C1orf21,ENSG00000285847,C1orf21,ENSG00000286378,ENSG00000285847,C1orf21,C1orf21,ENSG00000286378,ENSG00000285847,C1orf21,C1orf21,ENSG00000285847,C1orf21,C1orf21,ENSG00000286378,C1orf21,C1orf21	T=>C,C=>T,C=>T,C=>T,C=>T,C=>T,C=>T,C=>T,C=>T,C=>T,C=>T,C=>T,C=>T,C=>T,C=>T,C=>T,C=>T,C=>T,C=>T,C=>T,C=>T,C=>T,C=>T,C=>T,C=>T	Increased expression,Decreased expression,Decreased expression,Decreased expression,Decreased expression,Decreased expression,Decreased expression,Decreased expression,Decreased expression,Decreased expression,Decreased expression,Decreased expression,Decreased expression,Decreased expression,Decreased expression,Decreased expression,Decreased expression,Decreased expression,Decreased expression,…	Whole blood,Adipose_Subcutaneous,Adipose_Subcutaneous,Adipose_Visceral_Omentum,Artery_Aorta,Artery_Aorta,Artery_Tibial,Artery_Tibial,Breast_Mammary_Tissue,Colon_Sigmoid,Esophagus_Gastroesophageal_Junction,Esophagus_Gastroesophageal_Junction,Esophagus_Gastroesophageal_Junction,Esophagus_Mucosa,Esophagus_Muscularis,Esophagus_Muscularis,Esophagus_Muscularis,Lung,Nerve_Tibial,Nerve_Tibial,Skin_Sun_Ex…	C1orf21-DT,C1orf21,ENSG00000230470,ENSG00000232036,ENSG00000285847,ENSG00000290066,ENSG00000286378,SNORD112,EDEM3,NIBAN1,RNU7-13P	C	T	C/T	FALSE	1	NR3C1	TRUE	rs6696816_rs2281517	CT	CC	C
Arm fat-free mass (right)	Age-Assessment,Genetic-Sex	rs6696816	rs2281517	0.00153885	0.0230828	NA	TT => CT,GG => AG	0.174092	-0.00959566	(-0.02343285838317584, 0.004241545574045829)	TT => CT	chr1	184576095	0.94819	A549	JASPAR	GG => AG	14	94789787	Cortisol levels	GWAS Catalogue	GCST90245148	missing	EDEM3,C1orf21,ENSG00000285847,C1orf21,C1orf21,ENSG00000285847,C1orf21,ENSG00000285847,C1orf21,ENSG00000285847,C1orf21,ENSG00000286378,ENSG00000285847,C1orf21,C1orf21,ENSG00000286378,ENSG00000285847,C1orf21,C1orf21,ENSG00000285847,C1orf21,C1orf21,ENSG00000286378,C1orf21,C1orf21	T=>C,C=>T,C=>T,C=>T,C=>T,C=>T,C=>T,C=>T,C=>T,C=>T,C=>T,C=>T,C=>T,C=>T,C=>T,C=>T,C=>T,C=>T,C=>T,C=>T,C=>T,C=>T,C=>T,C=>T,C=>T	Increased expression,Decreased expression,Decreased expression,Decreased expression,Decreased expression,Decreased expression,Decreased expression,Decreased expression,Decreased expression,Decreased expression,Decreased expression,Decreased expression,Decreased expression,Decreased expression,Decreased expression,Decreased expression,Decreased expression,Decreased expression,Decreased expression,…	Whole blood,Adipose_Subcutaneous,Adipose_Subcutaneous,Adipose_Visceral_Omentum,Artery_Aorta,Artery_Aorta,Artery_Tibial,Artery_Tibial,Breast_Mammary_Tissue,Colon_Sigmoid,Esophagus_Gastroesophageal_Junction,Esophagus_Gastroesophageal_Junction,Esophagus_Gastroesophageal_Junction,Esophagus_Mucosa,Esophagus_Muscularis,Esophagus_Muscularis,Esophagus_Muscularis,Lung,Nerve_Tibial,Nerve_Tibial,Skin_Sun_Ex…	C1orf21-DT,C1orf21,ENSG00000230470,ENSG00000232036,ENSG00000285847,ENSG00000290066,ENSG00000286378,SNORD112,EDEM3,NIBAN1,RNU7-13P	C	T	C/T	FALSE	1	NR3C1	FALSE	rs6696816_rs2281517	TT	CT	C
Arm fat-free mass (right)	Age-Assessment,Genetic-Sex	rs6696816	rs2281517	0.00153885	0.0230828	NA	TT => CT,AG => AA	0.257849	-0.00344125	(-0.009402175304969125, 0.0025196818823725676)	TT => CT	chr1	184576095	0.94819	A549	JASPAR	AG => AA	14	94789787	Cortisol levels	GWAS Catalogue	GCST90245148	missing	EDEM3,C1orf21,ENSG00000285847,C1orf21,C1orf21,ENSG00000285847,C1orf21,ENSG00000285847,C1orf21,ENSG00000285847,C1orf21,ENSG00000286378,ENSG00000285847,C1orf21,C1orf21,ENSG00000286378,ENSG00000285847,C1orf21,C1orf21,ENSG00000285847,C1orf21,C1orf21,ENSG00000286378,C1orf21,C1orf21	T=>C,C=>T,C=>T,C=>T,C=>T,C=>T,C=>T,C=>T,C=>T,C=>T,C=>T,C=>T,C=>T,C=>T,C=>T,C=>T,C=>T,C=>T,C=>T,C=>T,C=>T,C=>T,C=>T,C=>T,C=>T	Increased expression,Decreased expression,Decreased expression,Decreased expression,Decreased expression,Decreased expression,Decreased expression,Decreased expression,Decreased expression,Decreased expression,Decreased expression,Decreased expression,Decreased expression,Decreased expression,Decreased expression,Decreased expression,Decreased expression,Decreased expression,Decreased expression,…	Whole blood,Adipose_Subcutaneous,Adipose_Subcutaneous,Adipose_Visceral_Omentum,Artery_Aorta,Artery_Aorta,Artery_Tibial,Artery_Tibial,Breast_Mammary_Tissue,Colon_Sigmoid,Esophagus_Gastroesophageal_Junction,Esophagus_Gastroesophageal_Junction,Esophagus_Gastroesophageal_Junction,Esophagus_Mucosa,Esophagus_Muscularis,Esophagus_Muscularis,Esophagus_Muscularis,Lung,Nerve_Tibial,Nerve_Tibial,Skin_Sun_Ex…	C1orf21-DT,C1orf21,ENSG00000230470,ENSG00000232036,ENSG00000285847,ENSG00000290066,ENSG00000286378,SNORD112,EDEM3,NIBAN1,RNU7-13P	C	T	C/T	FALSE	1	NR3C1	FALSE	rs6696816_rs2281517	TT	CT	C
Arm fat-free mass (right)	Age-Assessment,Genetic-Sex	rs6696816	rs2281517	0.00153885	0.0230828	NA	CT => CC,AG => AA	0.00575199	-0.0114752	(-0.019619452193425698, -0.003331028825529856)	CT => CC	chr1	184576095	0.94819	A549	JASPAR	AG => AA	14	94789787	Cortisol levels	GWAS Catalogue	GCST90245148	missing	EDEM3,C1orf21,ENSG00000285847,C1orf21,C1orf21,ENSG00000285847,C1orf21,ENSG00000285847,C1orf21,ENSG00000285847,C1orf21,ENSG00000286378,ENSG00000285847,C1orf21,C1orf21,ENSG00000286378,ENSG00000285847,C1orf21,C1orf21,ENSG00000285847,C1orf21,C1orf21,ENSG00000286378,C1orf21,C1orf21	T=>C,C=>T,C=>T,C=>T,C=>T,C=>T,C=>T,C=>T,C=>T,C=>T,C=>T,C=>T,C=>T,C=>T,C=>T,C=>T,C=>T,C=>T,C=>T,C=>T,C=>T,C=>T,C=>T,C=>T,C=>T	Increased expression,Decreased expression,Decreased expression,Decreased expression,Decreased expression,Decreased expression,Decreased expression,Decreased expression,Decreased expression,Decreased expression,Decreased expression,Decreased expression,Decreased expression,Decreased expression,Decreased expression,Decreased expression,Decreased expression,Decreased expression,Decreased expression,…	Whole blood,Adipose_Subcutaneous,Adipose_Subcutaneous,Adipose_Visceral_Omentum,Artery_Aorta,Artery_Aorta,Artery_Tibial,Artery_Tibial,Breast_Mammary_Tissue,Colon_Sigmoid,Esophagus_Gastroesophageal_Junction,Esophagus_Gastroesophageal_Junction,Esophagus_Gastroesophageal_Junction,Esophagus_Mucosa,Esophagus_Muscularis,Esophagus_Muscularis,Esophagus_Muscularis,Lung,Nerve_Tibial,Nerve_Tibial,Skin_Sun_Ex…	C1orf21-DT,C1orf21,ENSG00000230470,ENSG00000232036,ENSG00000285847,ENSG00000290066,ENSG00000286378,SNORD112,EDEM3,NIBAN1,RNU7-13P	C	T	C/T	FALSE	1	NR3C1	FALSE	rs6696816_rs2281517	CT	CC	C
I73 Other peripheral vascular diseases	Age-Assessment,Genetic-Sex	rs1126185	rs2281517	0.00303083	0.0454625	26	AA => GA,GG => AG	0.00037551	0.00768801	(0.003451486167133106, 0.01192454255357377)	AA => GA	chr16	78641740	0.858276	A549	JASPAR	GG => AG	14	94789787	Cortisol levels	GWAS Catalogue	GCST90245148	missing					WWOX,ENSG00000260733,ENSG00000279887,ENSG00000261837,ENSG00000279129,ENSG00000288821,ENSG00000286894,RPS3P7	G	A	G/A/C	FALSE	1	NR3C1	TRUE	rs1126185_rs2281517	AA	GA	G
I73 Other peripheral vascular diseases	Age-Assessment,Genetic-Sex	rs1126185	rs2281517	0.00303083	0.0454625	26	AA => GA,AG => AA	0.868469	-0.000158489	(-0.002034245050807511, 0.001717268044801917)	AA => GA	chr16	78641740	0.858276	A549	JASPAR	AG => AA	14	94789787	Cortisol levels	GWAS Catalogue	GCST90245148	missing					WWOX,ENSG00000260733,ENSG00000279887,ENSG00000261837,ENSG00000279129,ENSG00000288821,ENSG00000286894,RPS3P7	G	A	G/A/C	FALSE	1	NR3C1	TRUE	rs1126185_rs2281517	AA	GA	G
I73 Other peripheral vascular diseases	Age-Assessment,Genetic-Sex	rs1126185	rs2281517	0.00303083	0.0454625	26	GA => GG,AG => AA	0.552086	-0.00112576	(-0.004836353511470576, 0.0025848327349770927)	GA => GG	chr16	78641740	0.858276	A549	JASPAR	AG => AA	14	94789787	Cortisol levels	GWAS Catalogue	GCST90245148	missing					WWOX,ENSG00000260733,ENSG00000279887,ENSG00000261837,ENSG00000279129,ENSG00000288821,ENSG00000286894,RPS3P7	G	A	G/A/C	FALSE	1	NR3C1	TRUE	rs1126185_rs2281517	GA	GG	G
Arm fat percentage (left)	Age-Assessment,Genetic-Sex	rs1126185	rs2281517	0.00312571	0.0468856	NA	AA => GA,GG => AG	0.970677	0.00436685	(-0.2284667686171801, 0.23720047574024497)	AA => GA	chr16	78641740	0.858276	A549	JASPAR	GG => AG	14	94789787	Cortisol levels	GWAS Catalogue	GCST90245148	missing					WWOX,ENSG00000260733,ENSG00000279887,ENSG00000261837,ENSG00000279129,ENSG00000288821,ENSG00000286894,RPS3P7	G	A	G/A/C	FALSE	1	NR3C1	FALSE	rs1126185_rs2281517	AA	GA	G
Arm fat percentage (left)	Age-Assessment,Genetic-Sex	rs1126185	rs2281517	0.00312571	0.0468856	NA	AA => GA,AG => AA	0.00711912	0.13797	(0.037489188641890187, 0.23844999723959395)	AA => GA	chr16	78641740	0.858276	A549	JASPAR	AG => AA	14	94789787	Cortisol levels	GWAS Catalogue	GCST90245148	missing					WWOX,ENSG00000260733,ENSG00000279887,ENSG00000261837,ENSG00000279129,ENSG00000288821,ENSG00000286894,RPS3P7	G	A	G/A/C	FALSE	1	NR3C1	FALSE	rs1126185_rs2281517	AA	GA	G
Arm fat percentage (left)	Age-Assessment,Genetic-Sex	rs1126185	rs2281517	0.00312571	0.0468856	NA	GA => GG,AG => AA	0.128866	0.155799	(-0.04528253753504438, 0.35687972476613095)	GA => GG	chr16	78641740	0.858276	A549	JASPAR	AG => AA	14	94789787	Cortisol levels	GWAS Catalogue	GCST90245148	missing					WWOX,ENSG00000260733,ENSG00000279887,ENSG00000261837,ENSG00000279129,ENSG00000288821,ENSG00000286894,RPS3P7	G	A	G/A/C	FALSE	1	NR3C1	FALSE	rs1126185_rs2281517	GA	GG	G
D73 Diseases of spleen	Age-Assessment,Genetic-Sex	rs1126185	rs2281517	0.00858345	0.0429172	4	AA => GA,GG => AG	0.0234909	0.00166575	(0.00022456048367621839, 0.003106944588382753)	AA => GA	chr16	78641740	0.858276	A549	JASPAR	GG => AG	14	94789787	Cortisol levels	GWAS Catalogue	GCST90245148	missing					WWOX,ENSG00000260733,ENSG00000279887,ENSG00000261837,ENSG00000279129,ENSG00000288821,ENSG00000286894,RPS3P7	G	A	G/A/C	NA	NA	NR3C1	TRUE	rs1126185_rs2281517	AA	GA	G
D73 Diseases of spleen	Age-Assessment,Genetic-Sex	rs1126185	rs2281517	0.00858345	0.0429172	4	AA => GA,AG => AA	0.0926588	0.000610939	(-0.00010115930513921877, 0.0013230375583537322)	AA => GA	chr16	78641740	0.858276	A549	JASPAR	AG => AA	14	94789787	Cortisol levels	GWAS Catalogue	GCST90245148	missing					WWOX,ENSG00000260733,ENSG00000279887,ENSG00000261837,ENSG00000279129,ENSG00000288821,ENSG00000286894,RPS3P7	G	A	G/A/C	NA	NA	NR3C1	TRUE	rs1126185_rs2281517	AA	GA	G
D73 Diseases of spleen	Age-Assessment,Genetic-Sex	rs1126185	rs2281517	0.00858345	0.0429172	4	GA => GG,AG => AA	0.460918	-0.000552342	(-0.002020562621618753, 0.0009158785576999164)	GA => GG	chr16	78641740	0.858276	A549	JASPAR	AG => AA	14	94789787	Cortisol levels	GWAS Catalogue	GCST90245148	missing					WWOX,ENSG00000260733,ENSG00000279887,ENSG00000261837,ENSG00000279129,ENSG00000288821,ENSG00000286894,RPS3P7	G	A	G/A/C	NA	NA	NR3C1	TRUE	rs1126185_rs2281517	GA	GG	G
Arm fat percentage (right)	Age-Assessment,Genetic-Sex	rs1126185	rs2281517	0.00183977	0.0275966	NA	AA => GA,GG => AG	0.897634	0.0151141	(-0.21514632611446433, 0.2453745241158085)	AA => GA	chr16	78641740	0.858276	A549	JASPAR	GG => AG	14	94789787	Cortisol levels	GWAS Catalogue	GCST90245148	missing					WWOX,ENSG00000260733,ENSG00000279887,ENSG00000261837,ENSG00000279129,ENSG00000288821,ENSG00000286894,RPS3P7	G	A	G/A/C	FALSE	1	NR3C1	FALSE	rs1126185_rs2281517	AA	GA	G
Arm fat percentage (right)	Age-Assessment,Genetic-Sex	rs1126185	rs2281517	0.00183977	0.0275966	NA	AA => GA,AG => AA	0.00317548	0.149964	(0.0503363406110227, 0.24959117817588322)	AA => GA	chr16	78641740	0.858276	A549	JASPAR	AG => AA	14	94789787	Cortisol levels	GWAS Catalogue	GCST90245148	missing					WWOX,ENSG00000260733,ENSG00000279887,ENSG00000261837,ENSG00000279129,ENSG00000288821,ENSG00000286894,RPS3P7	G	A	G/A/C	FALSE	1	NR3C1	FALSE	rs1126185_rs2281517	AA	GA	G
Arm fat percentage (right)	Age-Assessment,Genetic-Sex	rs1126185	rs2281517	0.00183977	0.0275966	NA	GA => GG,AG => AA	0.190298	0.133294	(-0.06618073789076334, 0.3327681029024371)	GA => GG	chr16	78641740	0.858276	A549	JASPAR	AG => AA	14	94789787	Cortisol levels	GWAS Catalogue	GCST90245148	missing					WWOX,ENSG00000260733,ENSG00000279887,ENSG00000261837,ENSG00000279129,ENSG00000288821,ENSG00000286894,RPS3P7	G	A	G/A/C	FALSE	1	NR3C1	FALSE	rs1126185_rs2281517	GA	GG	G
anaemia	Age-Assessment,Genetic-Sex	rs590097	rs2281517	2.53326497664695e-05	0.00037999	33	GG => TG,GG => AG	0.257612	0.00197741	(-0.0014461581073534889, 0.005400986145030127)	GG => TG	chr2	111934107	0.840446	A549	JASPAR	GG => AG	14	94789787	Cortisol levels	GWAS Catalogue	GCST90245148	missing	AC108463.2,BCL2L11,BCL2L11	G=>T,T=>G,T=>G	Increased expression,Decreased expression,Decreased expression	Whole blood,Pancreas,Thyroid	ACOXL,RPL5P9,MIR4435-2HG,ACOXL-AS1,BCL2L11,ENSG00000230499,ENSG00000227992,ENSG00000271590,ENSG00000229118,ENSG00000270190,RPS14P4,MIR4435-2,PAFAH1B1P2	T	G	T/C/G	FALSE	1	NR3C1	TRUE	rs590097_rs2281517	GG	TG	T
anaemia	Age-Assessment,Genetic-Sex	rs590097	rs2281517	2.53326497664695e-05	0.00037999	33	GG => TG,AG => AA	0.747583	0.000239325	(-0.0012181923903502722, 0.0016968433705756103)	GG => TG	chr2	111934107	0.840446	A549	JASPAR	AG => AA	14	94789787	Cortisol levels	GWAS Catalogue	GCST90245148	missing	AC108463.2,BCL2L11,BCL2L11	G=>T,T=>G,T=>G	Increased expression,Decreased expression,Decreased expression	Whole blood,Pancreas,Thyroid	ACOXL,RPL5P9,MIR4435-2HG,ACOXL-AS1,BCL2L11,ENSG00000230499,ENSG00000227992,ENSG00000271590,ENSG00000229118,ENSG00000270190,RPS14P4,MIR4435-2,PAFAH1B1P2	T	G	T/C/G	FALSE	1	NR3C1	TRUE	rs590097_rs2281517	GG	TG	T
anaemia	Age-Assessment,Genetic-Sex	rs590097	rs2281517	2.53326497664695e-05	0.00037999	33	TG => TT,AG => AA	4.79555353618643e-06	-0.00506088	(-0.0072296732997583525, -0.002892090173875202)	TG => TT	chr2	111934107	0.840446	A549	JASPAR	AG => AA	14	94789787	Cortisol levels	GWAS Catalogue	GCST90245148	missing	AC108463.2,BCL2L11,BCL2L11	G=>T,T=>G,T=>G	Increased expression,Decreased expression,Decreased expression	Whole blood,Pancreas,Thyroid	ACOXL,RPL5P9,MIR4435-2HG,ACOXL-AS1,BCL2L11,ENSG00000230499,ENSG00000227992,ENSG00000271590,ENSG00000229118,ENSG00000270190,RPS14P4,MIR4435-2,PAFAH1B1P2	T	G	T/C/G	FALSE	1	NR3C1	TRUE	rs590097_rs2281517	TG	TT	T
F00-F09 Organic, including symptomatic, mental disorders	Age-Assessment,Genetic-Sex	rs590097	rs2281517	0.000276206	0.00414309	83	GG => TG,GG => AG	0.0355684	-0.00558188	(-0.010787011021945746, -0.000376751446225879)	GG => TG	chr2	111934107	0.840446	A549	JASPAR	GG => AG	14	94789787	Cortisol levels	GWAS Catalogue	GCST90245148	missing	AC108463.2,BCL2L11,BCL2L11	G=>T,T=>G,T=>G	Increased expression,Decreased expression,Decreased expression	Whole blood,Pancreas,Thyroid	ACOXL,RPL5P9,MIR4435-2HG,ACOXL-AS1,BCL2L11,ENSG00000230499,ENSG00000227992,ENSG00000271590,ENSG00000229118,ENSG00000270190,RPS14P4,MIR4435-2,PAFAH1B1P2	T	G	T/C/G	FALSE	1	NR3C1	TRUE	rs590097_rs2281517	GG	TG	T
F00-F09 Organic, including symptomatic, mental disorders	Age-Assessment,Genetic-Sex	rs590097	rs2281517	0.000276206	0.00414309	83	GG => TG,AG => AA	0.25131	0.0013108	(-0.00092872390977068, 0.0035503140668575045)	GG => TG	chr2	111934107	0.840446	A549	JASPAR	AG => AA	14	94789787	Cortisol levels	GWAS Catalogue	GCST90245148	missing	AC108463.2,BCL2L11,BCL2L11	G=>T,T=>G,T=>G	Increased expression,Decreased expression,Decreased expression	Whole blood,Pancreas,Thyroid	ACOXL,RPL5P9,MIR4435-2HG,ACOXL-AS1,BCL2L11,ENSG00000230499,ENSG00000227992,ENSG00000271590,ENSG00000229118,ENSG00000270190,RPS14P4,MIR4435-2,PAFAH1B1P2	T	G	T/C/G	FALSE	1	NR3C1	TRUE	rs590097_rs2281517	GG	TG	T
F00-F09 Organic, including symptomatic, mental disorders	Age-Assessment,Genetic-Sex	rs590097	rs2281517	0.000276206	0.00414309	83	TG => TT,AG => AA	0.00144251	0.00527728	(0.002030818068718273, 0.008523732879445528)	TG => TT	chr2	111934107	0.840446	A549	JASPAR	AG => AA	14	94789787	Cortisol levels	GWAS Catalogue	GCST90245148	missing	AC108463.2,BCL2L11,BCL2L11	G=>T,T=>G,T=>G	Increased expression,Decreased expression,Decreased expression	Whole blood,Pancreas,Thyroid	ACOXL,RPL5P9,MIR4435-2HG,ACOXL-AS1,BCL2L11,ENSG00000230499,ENSG00000227992,ENSG00000271590,ENSG00000229118,ENSG00000270190,RPS14P4,MIR4435-2,PAFAH1B1P2	T	G	T/C/G	FALSE	1	NR3C1	TRUE	rs590097_rs2281517	TG	TT	T
haematology	Age-Assessment,Genetic-Sex	rs590097	rs2281517	0.00223117	0.0334675	45	GG => TG,GG => AG	0.750827	0.000638626	(-0.0033030854332904156, 0.0045803382700871685)	GG => TG	chr2	111934107	0.840446	A549	JASPAR	GG => AG	14	94789787	Cortisol levels	GWAS Catalogue	GCST90245148	missing	AC108463.2,BCL2L11,BCL2L11	G=>T,T=>G,T=>G	Increased expression,Decreased expression,Decreased expression	Whole blood,Pancreas,Thyroid	ACOXL,RPL5P9,MIR4435-2HG,ACOXL-AS1,BCL2L11,ENSG00000230499,ENSG00000227992,ENSG00000271590,ENSG00000229118,ENSG00000270190,RPS14P4,MIR4435-2,PAFAH1B1P2	T	G	T/C/G	FALSE	1	NR3C1	TRUE	rs590097_rs2281517	GG	TG	T
haematology	Age-Assessment,Genetic-Sex	rs590097	rs2281517	0.00223117	0.0334675	45	GG => TG,AG => AA	0.576583	0.00048028	(-0.0012055420211381956, 0.002166102902762339)	GG => TG	chr2	111934107	0.840446	A549	JASPAR	AG => AA	14	94789787	Cortisol levels	GWAS Catalogue	GCST90245148	missing	AC108463.2,BCL2L11,BCL2L11	G=>T,T=>G,T=>G	Increased expression,Decreased expression,Decreased expression	Whole blood,Pancreas,Thyroid	ACOXL,RPL5P9,MIR4435-2HG,ACOXL-AS1,BCL2L11,ENSG00000230499,ENSG00000227992,ENSG00000271590,ENSG00000229118,ENSG00000270190,RPS14P4,MIR4435-2,PAFAH1B1P2	T	G	T/C/G	FALSE	1	NR3C1	TRUE	rs590097_rs2281517	GG	TG	T
haematology	Age-Assessment,Genetic-Sex	rs590097	rs2281517	0.00223117	0.0334675	45	TG => TT,AG => AA	0.000195046	-0.00477946	(-0.007293999095769884, -0.0022649260383360206)	TG => TT	chr2	111934107	0.840446	A549	JASPAR	AG => AA	14	94789787	Cortisol levels	GWAS Catalogue	GCST90245148	missing	AC108463.2,BCL2L11,BCL2L11	G=>T,T=>G,T=>G	Increased expression,Decreased expression,Decreased expression	Whole blood,Pancreas,Thyroid	ACOXL,RPL5P9,MIR4435-2HG,ACOXL-AS1,BCL2L11,ENSG00000230499,ENSG00000227992,ENSG00000271590,ENSG00000229118,ENSG00000270190,RPS14P4,MIR4435-2,PAFAH1B1P2	T	G	T/C/G	FALSE	1	NR3C1	TRUE	rs590097_rs2281517	TG	TT	T
I20-I25 Ischaemic heart diseases	Age-Assessment,Genetic-Sex	rs590097	rs2281517	0.0021801	0.0327015	331	GG => TG,GG => AG	0.542698	0.00305676	(-0.006785146315578124, 0.012898664493299641)	GG => TG	chr2	111934107	0.840446	A549	JASPAR	GG => AG	14	94789787	Cortisol levels	GWAS Catalogue	GCST90245148	missing	AC108463.2,BCL2L11,BCL2L11	G=>T,T=>G,T=>G	Increased expression,Decreased expression,Decreased expression	Whole blood,Pancreas,Thyroid	ACOXL,RPL5P9,MIR4435-2HG,ACOXL-AS1,BCL2L11,ENSG00000230499,ENSG00000227992,ENSG00000271590,ENSG00000229118,ENSG00000270190,RPS14P4,MIR4435-2,PAFAH1B1P2	T	G	T/C/G	FALSE	1	NR3C1	TRUE	rs590097_rs2281517	GG	TG	T
I20-I25 Ischaemic heart diseases	Age-Assessment,Genetic-Sex	rs590097	rs2281517	0.0021801	0.0327015	331	GG => TG,AG => AA	0.000579192	0.00737528	(0.0031746158769604326, 0.011575936375951421)	GG => TG	chr2	111934107	0.840446	A549	JASPAR	AG => AA	14	94789787	Cortisol levels	GWAS Catalogue	GCST90245148	missing	AC108463.2,BCL2L11,BCL2L11	G=>T,T=>G,T=>G	Increased expression,Decreased expression,Decreased expression	Whole blood,Pancreas,Thyroid	ACOXL,RPL5P9,MIR4435-2HG,ACOXL-AS1,BCL2L11,ENSG00000230499,ENSG00000227992,ENSG00000271590,ENSG00000229118,ENSG00000270190,RPS14P4,MIR4435-2,PAFAH1B1P2	T	G	T/C/G	FALSE	1	NR3C1	TRUE	rs590097_rs2281517	GG	TG	T
I20-I25 Ischaemic heart diseases	Age-Assessment,Genetic-Sex	rs590097	rs2281517	0.0021801	0.0327015	331	TG => TT,AG => AA	0.156822	-0.00454529	(-0.010837396334286846, 0.0017468070092312576)	TG => TT	chr2	111934107	0.840446	A549	JASPAR	AG => AA	14	94789787	Cortisol levels	GWAS Catalogue	GCST90245148	missing	AC108463.2,BCL2L11,BCL2L11	G=>T,T=>G,T=>G	Increased expression,Decreased expression,Decreased expression	Whole blood,Pancreas,Thyroid	ACOXL,RPL5P9,MIR4435-2HG,ACOXL-AS1,BCL2L11,ENSG00000230499,ENSG00000227992,ENSG00000271590,ENSG00000229118,ENSG00000270190,RPS14P4,MIR4435-2,PAFAH1B1P2	T	G	T/C/G	FALSE	1	NR3C1	TRUE	rs590097_rs2281517	TG	TT	T
heart attack/myocardial infarction	Age-Assessment,Genetic-Sex	rs590097	rs2281517	0.0024825	0.0372375	72	GG => TG,GG => AG	0.330055	0.00234799	(-0.0023768266725444497, 0.00707281209441344)	GG => TG	chr2	111934107	0.840446	A549	JASPAR	GG => AG	14	94789787	Cortisol levels	GWAS Catalogue	GCST90245148	missing	AC108463.2,BCL2L11,BCL2L11	G=>T,T=>G,T=>G	Increased expression,Decreased expression,Decreased expression	Whole blood,Pancreas,Thyroid	ACOXL,RPL5P9,MIR4435-2HG,ACOXL-AS1,BCL2L11,ENSG00000230499,ENSG00000227992,ENSG00000271590,ENSG00000229118,ENSG00000270190,RPS14P4,MIR4435-2,PAFAH1B1P2	T	G	T/C/G	FALSE	1	NR3C1	TRUE	rs590097_rs2281517	GG	TG	T
heart attack/myocardial infarction	Age-Assessment,Genetic-Sex	rs590097	rs2281517	0.0024825	0.0372375	72	GG => TG,AG => AA	0.0012918	0.00335459	(0.001311313069134051, 0.005397875913459537)	GG => TG	chr2	111934107	0.840446	A549	JASPAR	AG => AA	14	94789787	Cortisol levels	GWAS Catalogue	GCST90245148	missing	AC108463.2,BCL2L11,BCL2L11	G=>T,T=>G,T=>G	Increased expression,Decreased expression,Decreased expression	Whole blood,Pancreas,Thyroid	ACOXL,RPL5P9,MIR4435-2HG,ACOXL-AS1,BCL2L11,ENSG00000230499,ENSG00000227992,ENSG00000271590,ENSG00000229118,ENSG00000270190,RPS14P4,MIR4435-2,PAFAH1B1P2	T	G	T/C/G	FALSE	1	NR3C1	TRUE	rs590097_rs2281517	GG	TG	T
heart attack/myocardial infarction	Age-Assessment,Genetic-Sex	rs590097	rs2281517	0.0024825	0.0372375	72	TG => TT,AG => AA	0.186333	-0.00206193	(-0.005120032226210819, 0.0009961794864487977)	TG => TT	chr2	111934107	0.840446	A549	JASPAR	AG => AA	14	94789787	Cortisol levels	GWAS Catalogue	GCST90245148	missing	AC108463.2,BCL2L11,BCL2L11	G=>T,T=>G,T=>G	Increased expression,Decreased expression,Decreased expression	Whole blood,Pancreas,Thyroid	ACOXL,RPL5P9,MIR4435-2HG,ACOXL-AS1,BCL2L11,ENSG00000230499,ENSG00000227992,ENSG00000271590,ENSG00000229118,ENSG00000270190,RPS14P4,MIR4435-2,PAFAH1B1P2	T	G	T/C/G	FALSE	1	NR3C1	TRUE	rs590097_rs2281517	TG	TT	T
D73 Diseases of spleen	Age-Assessment,Genetic-Sex	rs590097	rs2281517	0.00622183	0.0429172	9	GG => TG,GG => AG	0.0853374	0.00135811	(-0.00018900591718581483, 0.002905234168869548)	GG => TG	chr2	111934107	0.840446	A549	JASPAR	GG => AG	14	94789787	Cortisol levels	GWAS Catalogue	GCST90245148	missing	AC108463.2,BCL2L11,BCL2L11	G=>T,T=>G,T=>G	Increased expression,Decreased expression,Decreased expression	Whole blood,Pancreas,Thyroid	ACOXL,RPL5P9,MIR4435-2HG,ACOXL-AS1,BCL2L11,ENSG00000230499,ENSG00000227992,ENSG00000271590,ENSG00000229118,ENSG00000270190,RPS14P4,MIR4435-2,PAFAH1B1P2	T	G	T/C/G	NA	NA	NR3C1	TRUE	rs590097_rs2281517	GG	TG	T
D73 Diseases of spleen	Age-Assessment,Genetic-Sex	rs590097	rs2281517	0.00622183	0.0429172	9	GG => TG,AG => AA	0.000577591	-0.00126705	(-0.0019885555670485907, -0.000545546793034559)	GG => TG	chr2	111934107	0.840446	A549	JASPAR	AG => AA	14	94789787	Cortisol levels	GWAS Catalogue	GCST90245148	missing	AC108463.2,BCL2L11,BCL2L11	G=>T,T=>G,T=>G	Increased expression,Decreased expression,Decreased expression	Whole blood,Pancreas,Thyroid	ACOXL,RPL5P9,MIR4435-2HG,ACOXL-AS1,BCL2L11,ENSG00000230499,ENSG00000227992,ENSG00000271590,ENSG00000229118,ENSG00000270190,RPS14P4,MIR4435-2,PAFAH1B1P2	T	G	T/C/G	NA	NA	NR3C1	TRUE	rs590097_rs2281517	GG	TG	T
D73 Diseases of spleen	Age-Assessment,Genetic-Sex	rs590097	rs2281517	0.00622183	0.0429172	9	TG => TT,AG => AA	0.19011	0.000739871	(-0.00036687675280119305, 0.0018466180907049394)	TG => TT	chr2	111934107	0.840446	A549	JASPAR	AG => AA	14	94789787	Cortisol levels	GWAS Catalogue	GCST90245148	missing	AC108463.2,BCL2L11,BCL2L11	G=>T,T=>G,T=>G	Increased expression,Decreased expression,Decreased expression	Whole blood,Pancreas,Thyroid	ACOXL,RPL5P9,MIR4435-2HG,ACOXL-AS1,BCL2L11,ENSG00000230499,ENSG00000227992,ENSG00000271590,ENSG00000229118,ENSG00000270190,RPS14P4,MIR4435-2,PAFAH1B1P2	T	G	T/C/G	NA	NA	NR3C1	TRUE	rs590097_rs2281517	TG	TT	T
J35 Chronic diseases of tonsils and adenoids	Age-Assessment,Genetic-Sex	rs4775860	rs2281517	0.000113647	0.0017047	7	TT => CT,AG => AA	0.227998	-0.000559411	(-0.0014689075352029165, 0.0003500850917071283)	TT => CT	chr15	50441341	0.831962	A549	JASPAR	AG => AA	14	94789787	Cortisol levels	GWAS Catalogue	GCST90245148	missing	CTD-3110H11.1,MIR4712,AP4E1,GABPB1-AS1,USP8,SLC27A2,SLC27A2,SLC27A2,HDC,HDC	C=>T,C=>T,C=>T,C=>T,C=>T,C=>T,C=>T,C=>T,C=>T,C=>T	Decreased expression,Decreased expression,Decreased expression,Decreased expression,Increased expression,Decreased expression,Decreased expression,Decreased expression,Decreased expression,Decreased expression	Whole blood,Whole blood,Whole blood,Whole blood,Whole blood,Adrenal_Gland,Esophagus_Gastroesophageal_Junction,Esophagus_Muscularis,Esophagus_Muscularis,Skin_Sun_Exposed_Lower_leg	ATP8B4,RNA5SP394,SLC27A2,Y_RNA,HDC,RN7SL494P,GABPB1,U6,GABPB1-IT1,GABPB1-AS1,ENSG00000259715,MIR4712	C	C	C/G/T	NA	NA	NR3C1	TRUE	rs4775860_rs2281517	TT	CT	C
J35 Chronic diseases of tonsils and adenoids	Age-Assessment,Genetic-Sex	rs4775860	rs2281517	0.000113647	0.0017047	7	CT => CC,GG => AG	8.28932621396009e-05	0.00331995	(0.0016667116588096, 0.004973185176097291)	CT => CC	chr15	50441341	0.831962	A549	JASPAR	GG => AG	14	94789787	Cortisol levels	GWAS Catalogue	GCST90245148	missing	CTD-3110H11.1,MIR4712,AP4E1,GABPB1-AS1,USP8,SLC27A2,SLC27A2,SLC27A2,HDC,HDC	C=>T,C=>T,C=>T,C=>T,C=>T,C=>T,C=>T,C=>T,C=>T,C=>T	Decreased expression,Decreased expression,Decreased expression,Decreased expression,Increased expression,Decreased expression,Decreased expression,Decreased expression,Decreased expression,Decreased expression	Whole blood,Whole blood,Whole blood,Whole blood,Whole blood,Adrenal_Gland,Esophagus_Gastroesophageal_Junction,Esophagus_Muscularis,Esophagus_Muscularis,Skin_Sun_Exposed_Lower_leg	ATP8B4,RNA5SP394,SLC27A2,Y_RNA,HDC,RN7SL494P,GABPB1,U6,GABPB1-IT1,GABPB1-AS1,ENSG00000259715,MIR4712	C	C	C/G/T	NA	NA	NR3C1	TRUE	rs4775860_rs2281517	CT	CC	C
J35 Chronic diseases of tonsils and adenoids	Age-Assessment,Genetic-Sex	rs4775860	rs2281517	0.000113647	0.0017047	7	CT => CC,AG => AA	0.494462	0.00028076	(-0.0005246500071430102, 0.001086169176751731)	CT => CC	chr15	50441341	0.831962	A549	JASPAR	AG => AA	14	94789787	Cortisol levels	GWAS Catalogue	GCST90245148	missing	CTD-3110H11.1,MIR4712,AP4E1,GABPB1-AS1,USP8,SLC27A2,SLC27A2,SLC27A2,HDC,HDC	C=>T,C=>T,C=>T,C=>T,C=>T,C=>T,C=>T,C=>T,C=>T,C=>T	Decreased expression,Decreased expression,Decreased expression,Decreased expression,Increased expression,Decreased expression,Decreased expression,Decreased expression,Decreased expression,Decreased expression	Whole blood,Whole blood,Whole blood,Whole blood,Whole blood,Adrenal_Gland,Esophagus_Gastroesophageal_Junction,Esophagus_Muscularis,Esophagus_Muscularis,Skin_Sun_Exposed_Lower_leg	ATP8B4,RNA5SP394,SLC27A2,Y_RNA,HDC,RN7SL494P,GABPB1,U6,GABPB1-IT1,GABPB1-AS1,ENSG00000259715,MIR4712	C	C	C/G/T	NA	NA	NR3C1	TRUE	rs4775860_rs2281517	CT	CC	C
uterine problem	Age-Assessment,Genetic-Sex	rs4775860	rs2281517	0.00174061	0.0261091	161	TT => CT,AG => AA	0.507597	-0.000995326	(-0.003939564063261763, 0.0019489115917819195)	TT => CT	chr15	50441341	0.831962	A549	JASPAR	AG => AA	14	94789787	Cortisol levels	GWAS Catalogue	GCST90245148	missing	CTD-3110H11.1,MIR4712,AP4E1,GABPB1-AS1,USP8,SLC27A2,SLC27A2,SLC27A2,HDC,HDC	C=>T,C=>T,C=>T,C=>T,C=>T,C=>T,C=>T,C=>T,C=>T,C=>T	Decreased expression,Decreased expression,Decreased expression,Decreased expression,Increased expression,Decreased expression,Decreased expression,Decreased expression,Decreased expression,Decreased expression	Whole blood,Whole blood,Whole blood,Whole blood,Whole blood,Adrenal_Gland,Esophagus_Gastroesophageal_Junction,Esophagus_Muscularis,Esophagus_Muscularis,Skin_Sun_Exposed_Lower_leg	ATP8B4,RNA5SP394,SLC27A2,Y_RNA,HDC,RN7SL494P,GABPB1,U6,GABPB1-IT1,GABPB1-AS1,ENSG00000259715,MIR4712	C	C	C/G/T	FALSE	1	NR3C1	TRUE	rs4775860_rs2281517	TT	CT	C
uterine problem	Age-Assessment,Genetic-Sex	rs4775860	rs2281517	0.00174061	0.0261091	161	CT => CC,GG => AG	0.0579382	0.00552349	(-0.0001858446180362074, 0.01123281586305654)	CT => CC	chr15	50441341	0.831962	A549	JASPAR	GG => AG	14	94789787	Cortisol levels	GWAS Catalogue	GCST90245148	missing	CTD-3110H11.1,MIR4712,AP4E1,GABPB1-AS1,USP8,SLC27A2,SLC27A2,SLC27A2,HDC,HDC	C=>T,C=>T,C=>T,C=>T,C=>T,C=>T,C=>T,C=>T,C=>T,C=>T	Decreased expression,Decreased expression,Decreased expression,Decreased expression,Increased expression,Decreased expression,Decreased expression,Decreased expression,Decreased expression,Decreased expression	Whole blood,Whole blood,Whole blood,Whole blood,Whole blood,Adrenal_Gland,Esophagus_Gastroesophageal_Junction,Esophagus_Muscularis,Esophagus_Muscularis,Skin_Sun_Exposed_Lower_leg	ATP8B4,RNA5SP394,SLC27A2,Y_RNA,HDC,RN7SL494P,GABPB1,U6,GABPB1-IT1,GABPB1-AS1,ENSG00000259715,MIR4712	C	C	C/G/T	FALSE	1	NR3C1	TRUE	rs4775860_rs2281517	CT	CC	C
uterine problem	Age-Assessment,Genetic-Sex	rs4775860	rs2281517	0.00174061	0.0261091	161	CT => CC,AG => AA	0.00737685	0.00352551	(0.0009465639328251597, 0.006104453828095427)	CT => CC	chr15	50441341	0.831962	A549	JASPAR	AG => AA	14	94789787	Cortisol levels	GWAS Catalogue	GCST90245148	missing	CTD-3110H11.1,MIR4712,AP4E1,GABPB1-AS1,USP8,SLC27A2,SLC27A2,SLC27A2,HDC,HDC	C=>T,C=>T,C=>T,C=>T,C=>T,C=>T,C=>T,C=>T,C=>T,C=>T	Decreased expression,Decreased expression,Decreased expression,Decreased expression,Increased expression,Decreased expression,Decreased expression,Decreased expression,Decreased expression,Decreased expression	Whole blood,Whole blood,Whole blood,Whole blood,Whole blood,Adrenal_Gland,Esophagus_Gastroesophageal_Junction,Esophagus_Muscularis,Esophagus_Muscularis,Skin_Sun_Exposed_Lower_leg	ATP8B4,RNA5SP394,SLC27A2,Y_RNA,HDC,RN7SL494P,GABPB1,U6,GABPB1-IT1,GABPB1-AS1,ENSG00000259715,MIR4712	C	C	C/G/T	FALSE	1	NR3C1	TRUE	rs4775860_rs2281517	CT	CC	C
M91-M94 Chondropathies	Age-Assessment,Genetic-Sex	rs4775860	rs2281517	0.00194376	0.0291563	15	TT => CT,AG => AA	0.0172535	-0.00127819	(-0.002330239938866374, -0.0002261402744271866)	TT => CT	chr15	50441341	0.831962	A549	JASPAR	AG => AA	14	94789787	Cortisol levels	GWAS Catalogue	GCST90245148	missing	CTD-3110H11.1,MIR4712,AP4E1,GABPB1-AS1,USP8,SLC27A2,SLC27A2,SLC27A2,HDC,HDC	C=>T,C=>T,C=>T,C=>T,C=>T,C=>T,C=>T,C=>T,C=>T,C=>T	Decreased expression,Decreased expression,Decreased expression,Decreased expression,Increased expression,Decreased expression,Decreased expression,Decreased expression,Decreased expression,Decreased expression	Whole blood,Whole blood,Whole blood,Whole blood,Whole blood,Adrenal_Gland,Esophagus_Gastroesophageal_Junction,Esophagus_Muscularis,Esophagus_Muscularis,Skin_Sun_Exposed_Lower_leg	ATP8B4,RNA5SP394,SLC27A2,Y_RNA,HDC,RN7SL494P,GABPB1,U6,GABPB1-IT1,GABPB1-AS1,ENSG00000259715,MIR4712	C	C	C/G/T	FALSE	1	NR3C1	TRUE	rs4775860_rs2281517	TT	CT	C
M91-M94 Chondropathies	Age-Assessment,Genetic-Sex	rs4775860	rs2281517	0.00194376	0.0291563	15	CT => CC,GG => AG	0.707604	0.000444261	(-0.001877232346696487, 0.002765753571326528)	CT => CC	chr15	50441341	0.831962	A549	JASPAR	GG => AG	14	94789787	Cortisol levels	GWAS Catalogue	GCST90245148	missing	CTD-3110H11.1,MIR4712,AP4E1,GABPB1-AS1,USP8,SLC27A2,SLC27A2,SLC27A2,HDC,HDC	C=>T,C=>T,C=>T,C=>T,C=>T,C=>T,C=>T,C=>T,C=>T,C=>T	Decreased expression,Decreased expression,Decreased expression,Decreased expression,Increased expression,Decreased expression,Decreased expression,Decreased expression,Decreased expression,Decreased expression	Whole blood,Whole blood,Whole blood,Whole blood,Whole blood,Adrenal_Gland,Esophagus_Gastroesophageal_Junction,Esophagus_Muscularis,Esophagus_Muscularis,Skin_Sun_Exposed_Lower_leg	ATP8B4,RNA5SP394,SLC27A2,Y_RNA,HDC,RN7SL494P,GABPB1,U6,GABPB1-IT1,GABPB1-AS1,ENSG00000259715,MIR4712	C	C	C/G/T	FALSE	1	NR3C1	TRUE	rs4775860_rs2281517	CT	CC	C
M91-M94 Chondropathies	Age-Assessment,Genetic-Sex	rs4775860	rs2281517	0.00194376	0.0291563	15	CT => CC,AG => AA	0.0390366	-0.00105154	(-0.0020501774263341245, -5.2906857080976854e-5)	CT => CC	chr15	50441341	0.831962	A549	JASPAR	AG => AA	14	94789787	Cortisol levels	GWAS Catalogue	GCST90245148	missing	CTD-3110H11.1,MIR4712,AP4E1,GABPB1-AS1,USP8,SLC27A2,SLC27A2,SLC27A2,HDC,HDC	C=>T,C=>T,C=>T,C=>T,C=>T,C=>T,C=>T,C=>T,C=>T,C=>T	Decreased expression,Decreased expression,Decreased expression,Decreased expression,Increased expression,Decreased expression,Decreased expression,Decreased expression,Decreased expression,Decreased expression	Whole blood,Whole blood,Whole blood,Whole blood,Whole blood,Adrenal_Gland,Esophagus_Gastroesophageal_Junction,Esophagus_Muscularis,Esophagus_Muscularis,Skin_Sun_Exposed_Lower_leg	ATP8B4,RNA5SP394,SLC27A2,Y_RNA,HDC,RN7SL494P,GABPB1,U6,GABPB1-IT1,GABPB1-AS1,ENSG00000259715,MIR4712	C	C	C/G/T	FALSE	1	NR3C1	TRUE	rs4775860_rs2281517	CT	CC	C
K43 Ventral hernia	Age-Assessment,Genetic-Sex	rs4775860	rs2281517	0.000777592	0.0116639	54	TT => CT,AG => AA	0.0257574	-0.00211435	(-0.003972797697843755, -0.0002559080427582906)	TT => CT	chr15	50441341	0.831962	A549	JASPAR	AG => AA	14	94789787	Cortisol levels	GWAS Catalogue	GCST90245148	missing	CTD-3110H11.1,MIR4712,AP4E1,GABPB1-AS1,USP8,SLC27A2,SLC27A2,SLC27A2,HDC,HDC	C=>T,C=>T,C=>T,C=>T,C=>T,C=>T,C=>T,C=>T,C=>T,C=>T	Decreased expression,Decreased expression,Decreased expression,Decreased expression,Increased expression,Decreased expression,Decreased expression,Decreased expression,Decreased expression,Decreased expression	Whole blood,Whole blood,Whole blood,Whole blood,Whole blood,Adrenal_Gland,Esophagus_Gastroesophageal_Junction,Esophagus_Muscularis,Esophagus_Muscularis,Skin_Sun_Exposed_Lower_leg	ATP8B4,RNA5SP394,SLC27A2,Y_RNA,HDC,RN7SL494P,GABPB1,U6,GABPB1-IT1,GABPB1-AS1,ENSG00000259715,MIR4712	C	C	C/G/T	FALSE	1	NR3C1	TRUE	rs4775860_rs2281517	TT	CT	C
K43 Ventral hernia	Age-Assessment,Genetic-Sex	rs4775860	rs2281517	0.000777592	0.0116639	54	CT => CC,GG => AG	0.0051824	0.00517038	(0.0015453259624607814, 0.008795431118100725)	CT => CC	chr15	50441341	0.831962	A549	JASPAR	GG => AG	14	94789787	Cortisol levels	GWAS Catalogue	GCST90245148	missing	CTD-3110H11.1,MIR4712,AP4E1,GABPB1-AS1,USP8,SLC27A2,SLC27A2,SLC27A2,HDC,HDC	C=>T,C=>T,C=>T,C=>T,C=>T,C=>T,C=>T,C=>T,C=>T,C=>T	Decreased expression,Decreased expression,Decreased expression,Decreased expression,Increased expression,Decreased expression,Decreased expression,Decreased expression,Decreased expression,Decreased expression	Whole blood,Whole blood,Whole blood,Whole blood,Whole blood,Adrenal_Gland,Esophagus_Gastroesophageal_Junction,Esophagus_Muscularis,Esophagus_Muscularis,Skin_Sun_Exposed_Lower_leg	ATP8B4,RNA5SP394,SLC27A2,Y_RNA,HDC,RN7SL494P,GABPB1,U6,GABPB1-IT1,GABPB1-AS1,ENSG00000259715,MIR4712	C	C	C/G/T	FALSE	1	NR3C1	TRUE	rs4775860_rs2281517	CT	CC	C
K43 Ventral hernia	Age-Assessment,Genetic-Sex	rs4775860	rs2281517	0.000777592	0.0116639	54	CT => CC,AG => AA	0.166922	0.00117198	(-0.0004899373009074109, 0.002833894903979165)	CT => CC	chr15	50441341	0.831962	A549	JASPAR	AG => AA	14	94789787	Cortisol levels	GWAS Catalogue	GCST90245148	missing	CTD-3110H11.1,MIR4712,AP4E1,GABPB1-AS1,USP8,SLC27A2,SLC27A2,SLC27A2,HDC,HDC	C=>T,C=>T,C=>T,C=>T,C=>T,C=>T,C=>T,C=>T,C=>T,C=>T	Decreased expression,Decreased expression,Decreased expression,Decreased expression,Increased expression,Decreased expression,Decreased expression,Decreased expression,Decreased expression,Decreased expression	Whole blood,Whole blood,Whole blood,Whole blood,Whole blood,Adrenal_Gland,Esophagus_Gastroesophageal_Junction,Esophagus_Muscularis,Esophagus_Muscularis,Skin_Sun_Exposed_Lower_leg	ATP8B4,RNA5SP394,SLC27A2,Y_RNA,HDC,RN7SL494P,GABPB1,U6,GABPB1-IT1,GABPB1-AS1,ENSG00000259715,MIR4712	C	C	C/G/T	FALSE	1	NR3C1	TRUE	rs4775860_rs2281517	CT	CC	C
breast disease (not cancer)	Age-Assessment,Genetic-Sex	rs4775860	rs2281517	0.0025379	0.0380685	45	TT => CT,AG => AA	0.0339236	-0.00168442	(-0.0032409638625294753, -0.00012787351965396951)	TT => CT	chr15	50441341	0.831962	A549	JASPAR	AG => AA	14	94789787	Cortisol levels	GWAS Catalogue	GCST90245148	missing	CTD-3110H11.1,MIR4712,AP4E1,GABPB1-AS1,USP8,SLC27A2,SLC27A2,SLC27A2,HDC,HDC	C=>T,C=>T,C=>T,C=>T,C=>T,C=>T,C=>T,C=>T,C=>T,C=>T	Decreased expression,Decreased expression,Decreased expression,Decreased expression,Increased expression,Decreased expression,Decreased expression,Decreased expression,Decreased expression,Decreased expression	Whole blood,Whole blood,Whole blood,Whole blood,Whole blood,Adrenal_Gland,Esophagus_Gastroesophageal_Junction,Esophagus_Muscularis,Esophagus_Muscularis,Skin_Sun_Exposed_Lower_leg	ATP8B4,RNA5SP394,SLC27A2,Y_RNA,HDC,RN7SL494P,GABPB1,U6,GABPB1-IT1,GABPB1-AS1,ENSG00000259715,MIR4712	C	C	C/G/T	FALSE	1	NR3C1	TRUE	rs4775860_rs2281517	TT	CT	C
breast disease (not cancer)	Age-Assessment,Genetic-Sex	rs4775860	rs2281517	0.0025379	0.0380685	45	CT => CC,GG => AG	0.887559	-0.000242591	(-0.003605331140760537, 0.0031201497696113248)	CT => CC	chr15	50441341	0.831962	A549	JASPAR	GG => AG	14	94789787	Cortisol levels	GWAS Catalogue	GCST90245148	missing	CTD-3110H11.1,MIR4712,AP4E1,GABPB1-AS1,USP8,SLC27A2,SLC27A2,SLC27A2,HDC,HDC	C=>T,C=>T,C=>T,C=>T,C=>T,C=>T,C=>T,C=>T,C=>T,C=>T	Decreased expression,Decreased expression,Decreased expression,Decreased expression,Increased expression,Decreased expression,Decreased expression,Decreased expression,Decreased expression,Decreased expression	Whole blood,Whole blood,Whole blood,Whole blood,Whole blood,Adrenal_Gland,Esophagus_Gastroesophageal_Junction,Esophagus_Muscularis,Esophagus_Muscularis,Skin_Sun_Exposed_Lower_leg	ATP8B4,RNA5SP394,SLC27A2,Y_RNA,HDC,RN7SL494P,GABPB1,U6,GABPB1-IT1,GABPB1-AS1,ENSG00000259715,MIR4712	C	C	C/G/T	FALSE	1	NR3C1	TRUE	rs4775860_rs2281517	CT	CC	C
breast disease (not cancer)	Age-Assessment,Genetic-Sex	rs4775860	rs2281517	0.0025379	0.0380685	45	CT => CC,AG => AA	0.0333796	-0.00158837	(-0.003051667719880518, -0.00012507256095282927)	CT => CC	chr15	50441341	0.831962	A549	JASPAR	AG => AA	14	94789787	Cortisol levels	GWAS Catalogue	GCST90245148	missing	CTD-3110H11.1,MIR4712,AP4E1,GABPB1-AS1,USP8,SLC27A2,SLC27A2,SLC27A2,HDC,HDC	C=>T,C=>T,C=>T,C=>T,C=>T,C=>T,C=>T,C=>T,C=>T,C=>T	Decreased expression,Decreased expression,Decreased expression,Decreased expression,Increased expression,Decreased expression,Decreased expression,Decreased expression,Decreased expression,Decreased expression	Whole blood,Whole blood,Whole blood,Whole blood,Whole blood,Adrenal_Gland,Esophagus_Gastroesophageal_Junction,Esophagus_Muscularis,Esophagus_Muscularis,Skin_Sun_Exposed_Lower_leg	ATP8B4,RNA5SP394,SLC27A2,Y_RNA,HDC,RN7SL494P,GABPB1,U6,GABPB1-IT1,GABPB1-AS1,ENSG00000259715,MIR4712	C	C	C/G/T	FALSE	1	NR3C1	TRUE	rs4775860_rs2281517	CT	CC	C
Standing height	Age-Assessment,Genetic-Sex	rs4775860	rs2281517	0.000951203	0.014268	NA	TT => CT,AG => AA	0.000467919	-0.185424	(-0.2893042646371087, -0.08154384872722625)	TT => CT	chr15	50441341	0.831962	A549	JASPAR	AG => AA	14	94789787	Cortisol levels	GWAS Catalogue	GCST90245148	missing	CTD-3110H11.1,MIR4712,AP4E1,GABPB1-AS1,USP8,SLC27A2,SLC27A2,SLC27A2,HDC,HDC	C=>T,C=>T,C=>T,C=>T,C=>T,C=>T,C=>T,C=>T,C=>T,C=>T	Decreased expression,Decreased expression,Decreased expression,Decreased expression,Increased expression,Decreased expression,Decreased expression,Decreased expression,Decreased expression,Decreased expression	Whole blood,Whole blood,Whole blood,Whole blood,Whole blood,Adrenal_Gland,Esophagus_Gastroesophageal_Junction,Esophagus_Muscularis,Esophagus_Muscularis,Skin_Sun_Exposed_Lower_leg	ATP8B4,RNA5SP394,SLC27A2,Y_RNA,HDC,RN7SL494P,GABPB1,U6,GABPB1-IT1,GABPB1-AS1,ENSG00000259715,MIR4712	C	C	C/G/T	FALSE	1	NR3C1	FALSE	rs4775860_rs2281517	TT	CT	C
Standing height	Age-Assessment,Genetic-Sex	rs4775860	rs2281517	0.000951203	0.014268	NA	CT => CC,GG => AG	0.148141	0.157375	(-0.05591841868259981, 0.3706682224734461)	CT => CC	chr15	50441341	0.831962	A549	JASPAR	GG => AG	14	94789787	Cortisol levels	GWAS Catalogue	GCST90245148	missing	CTD-3110H11.1,MIR4712,AP4E1,GABPB1-AS1,USP8,SLC27A2,SLC27A2,SLC27A2,HDC,HDC	C=>T,C=>T,C=>T,C=>T,C=>T,C=>T,C=>T,C=>T,C=>T,C=>T	Decreased expression,Decreased expression,Decreased expression,Decreased expression,Increased expression,Decreased expression,Decreased expression,Decreased expression,Decreased expression,Decreased expression	Whole blood,Whole blood,Whole blood,Whole blood,Whole blood,Adrenal_Gland,Esophagus_Gastroesophageal_Junction,Esophagus_Muscularis,Esophagus_Muscularis,Skin_Sun_Exposed_Lower_leg	ATP8B4,RNA5SP394,SLC27A2,Y_RNA,HDC,RN7SL494P,GABPB1,U6,GABPB1-IT1,GABPB1-AS1,ENSG00000259715,MIR4712	C	C	C/G/T	FALSE	1	NR3C1	FALSE	rs4775860_rs2281517	CT	CC	C
Standing height	Age-Assessment,Genetic-Sex	rs4775860	rs2281517	0.000951203	0.014268	NA	CT => CC,AG => AA	0.107275	0.0751225	(-0.016297265395479654, 0.16654224849085927)	CT => CC	chr15	50441341	0.831962	A549	JASPAR	AG => AA	14	94789787	Cortisol levels	GWAS Catalogue	GCST90245148	missing	CTD-3110H11.1,MIR4712,AP4E1,GABPB1-AS1,USP8,SLC27A2,SLC27A2,SLC27A2,HDC,HDC	C=>T,C=>T,C=>T,C=>T,C=>T,C=>T,C=>T,C=>T,C=>T,C=>T	Decreased expression,Decreased expression,Decreased expression,Decreased expression,Increased expression,Decreased expression,Decreased expression,Decreased expression,Decreased expression,Decreased expression	Whole blood,Whole blood,Whole blood,Whole blood,Whole blood,Adrenal_Gland,Esophagus_Gastroesophageal_Junction,Esophagus_Muscularis,Esophagus_Muscularis,Skin_Sun_Exposed_Lower_leg	ATP8B4,RNA5SP394,SLC27A2,Y_RNA,HDC,RN7SL494P,GABPB1,U6,GABPB1-IT1,GABPB1-AS1,ENSG00000259715,MIR4712	C	C	C/G/T	FALSE	1	NR3C1	FALSE	rs4775860_rs2281517	CT	CC	C
O63 Long labour	Age-Assessment,Genetic-Sex	rs4775860	rs2281517	0.00157816	0.0236723	16	TT => CT,AG => AA	0.365601	-0.000499384	(-0.0015812094117332587, 0.0005824422482052317)	TT => CT	chr15	50441341	0.831962	A549	JASPAR	AG => AA	14	94789787	Cortisol levels	GWAS Catalogue	GCST90245148	missing	CTD-3110H11.1,MIR4712,AP4E1,GABPB1-AS1,USP8,SLC27A2,SLC27A2,SLC27A2,HDC,HDC	C=>T,C=>T,C=>T,C=>T,C=>T,C=>T,C=>T,C=>T,C=>T,C=>T	Decreased expression,Decreased expression,Decreased expression,Decreased expression,Increased expression,Decreased expression,Decreased expression,Decreased expression,Decreased expression,Decreased expression	Whole blood,Whole blood,Whole blood,Whole blood,Whole blood,Adrenal_Gland,Esophagus_Gastroesophageal_Junction,Esophagus_Muscularis,Esophagus_Muscularis,Skin_Sun_Exposed_Lower_leg	ATP8B4,RNA5SP394,SLC27A2,Y_RNA,HDC,RN7SL494P,GABPB1,U6,GABPB1-IT1,GABPB1-AS1,ENSG00000259715,MIR4712	C	C	C/G/T	FALSE	1	NR3C1	TRUE	rs4775860_rs2281517	TT	CT	C
O63 Long labour	Age-Assessment,Genetic-Sex	rs4775860	rs2281517	0.00157816	0.0236723	16	CT => CC,GG => AG	0.00360522	0.00303172	(0.0009903292657018519, 0.005073105925164549)	CT => CC	chr15	50441341	0.831962	A549	JASPAR	GG => AG	14	94789787	Cortisol levels	GWAS Catalogue	GCST90245148	missing	CTD-3110H11.1,MIR4712,AP4E1,GABPB1-AS1,USP8,SLC27A2,SLC27A2,SLC27A2,HDC,HDC	C=>T,C=>T,C=>T,C=>T,C=>T,C=>T,C=>T,C=>T,C=>T,C=>T	Decreased expression,Decreased expression,Decreased expression,Decreased expression,Increased expression,Decreased expression,Decreased expression,Decreased expression,Decreased expression,Decreased expression	Whole blood,Whole blood,Whole blood,Whole blood,Whole blood,Adrenal_Gland,Esophagus_Gastroesophageal_Junction,Esophagus_Muscularis,Esophagus_Muscularis,Skin_Sun_Exposed_Lower_leg	ATP8B4,RNA5SP394,SLC27A2,Y_RNA,HDC,RN7SL494P,GABPB1,U6,GABPB1-IT1,GABPB1-AS1,ENSG00000259715,MIR4712	C	C	C/G/T	FALSE	1	NR3C1	TRUE	rs4775860_rs2281517	CT	CC	C
O63 Long labour	Age-Assessment,Genetic-Sex	rs4775860	rs2281517	0.00157816	0.0236723	16	CT => CC,AG => AA	0.1146	0.000772845	(-0.0001871644372540231, 0.0017328544246390815)	CT => CC	chr15	50441341	0.831962	A549	JASPAR	AG => AA	14	94789787	Cortisol levels	GWAS Catalogue	GCST90245148	missing	CTD-3110H11.1,MIR4712,AP4E1,GABPB1-AS1,USP8,SLC27A2,SLC27A2,SLC27A2,HDC,HDC	C=>T,C=>T,C=>T,C=>T,C=>T,C=>T,C=>T,C=>T,C=>T,C=>T	Decreased expression,Decreased expression,Decreased expression,Decreased expression,Increased expression,Decreased expression,Decreased expression,Decreased expression,Decreased expression,Decreased expression	Whole blood,Whole blood,Whole blood,Whole blood,Whole blood,Adrenal_Gland,Esophagus_Gastroesophageal_Junction,Esophagus_Muscularis,Esophagus_Muscularis,Skin_Sun_Exposed_Lower_leg	ATP8B4,RNA5SP394,SLC27A2,Y_RNA,HDC,RN7SL494P,GABPB1,U6,GABPB1-IT1,GABPB1-AS1,ENSG00000259715,MIR4712	C	C	C/G/T	FALSE	1	NR3C1	TRUE	rs4775860_rs2281517	CT	CC	C
Number of full sisters	Age-Assessment,Genetic-Sex	rs885912	rs2281517	0.000153355	0.00230033	NA	AA => CA,AG => AA	2.34381124293745e-05	-0.0676433	(-0.09899042597266938, -0.03629622660608694)	AA => CA	chr6	30174633	0.894567	A549	JASPAR	AG => AA	14	94789787	Cortisol levels	GWAS Catalogue	GCST90245148	missing					HLA-W,MICD,HCG9,POLR1HASP,DDX39BP2,MCCD1P2,ENSG00000290574,ENSG00000237669,HLA-J,ETF1P1,POLR1H,PPP1R11,RNF39,AL669914.1,TRIM31,TRIM31-AS1,SNORA48,TRIM40,TRIM10,TRIM15,TRIM26,PAIP1P1,HCG17,TRIM26BP,HLA-L,HLA-L,ENSG00000280128,HCG18,TRIM39,TRIM39-RPP21,RPP21,HLA-N,ENSG00000224486,UBQLN1P1,MICC,ENSG00000286301	A	A	C/A	FALSE	1	NR3C1	FALSE	rs885912_rs2281517	AA	CA	C
Number of full sisters	Age-Assessment,Genetic-Sex	rs885912	rs2281517	0.000153355	0.00230033	NA	AA => CA,AG => AA	2.34381124293745e-05	-0.0676433	(-0.09899042597266938, -0.03629622660608694)	AA => CA	chr6	30174633	0.894567	A549	JASPAR	AG => AA	14	94789787	Cortisol levels	GWAS Catalogue	GCST90245148	missing					HLA-W,MICD,HCG9,POLR1HASP,DDX39BP2,MCCD1P2,ENSG00000290574,ENSG00000237669,HLA-J,ETF1P1,POLR1H,PPP1R11,RNF39,AL669914.1,TRIM31,TRIM31-AS1,SNORA48,TRIM40,TRIM10,TRIM15,TRIM26,PAIP1P1,HCG17,TRIM26BP,HLA-L,HLA-L,ENSG00000280128,HCG18,TRIM39,TRIM39-RPP21,RPP21,HLA-N,ENSG00000224486,UBQLN1P1,MICC,ENSG00000286301	A	NA	C/A	FALSE	1	NR3C1	FALSE	rs885912_rs2281517	AA	CA	C
Number of full sisters	Age-Assessment,Genetic-Sex	rs885912	rs2281517	0.000153355	0.00230033	NA	AA => CA,AG => AA	2.34381124293745e-05	-0.0676433	(-0.09899042597266938, -0.03629622660608694)	AA => CA	chr6	30174633	0.894567	A549	JASPAR	AG => AA	14	94789787	Cortisol levels	GWAS Catalogue	GCST90245148	missing					HLA-W,MICD,HCG9,POLR1HASP,DDX39BP2,MCCD1P2,ENSG00000290574,ENSG00000237669,HLA-J,ETF1P1,POLR1H,PPP1R11,RNF39,AL669914.1,TRIM31,TRIM31-AS1,SNORA48,TRIM40,TRIM10,TRIM15,TRIM26,PAIP1P1,HCG17,TRIM26BP,HLA-L,HLA-L,ENSG00000280128,HCG18,TRIM39,TRIM39-RPP21,RPP21,HLA-N,ENSG00000224486,UBQLN1P1,MICC,ENSG00000286301	A	NA	A/C	FALSE	1	NR3C1	FALSE	rs885912_rs2281517	AA	CA	C
Number of full sisters	Age-Assessment,Genetic-Sex	rs885912	rs2281517	0.000153355	0.00230033	NA	AA => CA,AG => AA	2.34381124293745e-05	-0.0676433	(-0.09899042597266938, -0.03629622660608694)	AA => CA	chr6	30174633	0.894567	A549	JASPAR	AG => AA	14	94789787	Cortisol levels	GWAS Catalogue	GCST90245148	missing					HLA-W,MICD,HCG9,POLR1HASP,DDX39BP2,MCCD1P2,ENSG00000290574,ENSG00000237669,HLA-J,ETF1P1,POLR1H,PPP1R11,RNF39,AL669914.1,TRIM31,TRIM31-AS1,SNORA48,TRIM40,TRIM10,TRIM15,TRIM26,PAIP1P1,HCG17,TRIM26BP,HLA-L,HLA-L,ENSG00000280128,HCG18,TRIM39,TRIM39-RPP21,RPP21,HLA-N,ENSG00000224486,UBQLN1P1,MICC,ENSG00000286301	A	NA	C/A	FALSE	1	NR3C1	FALSE	rs885912_rs2281517	AA	CA	C
Number of full sisters	Age-Assessment,Genetic-Sex	rs885912	rs2281517	0.000153355	0.00230033	NA	AA => CA,AG => AA	2.34381124293745e-05	-0.0676433	(-0.09899042597266938, -0.03629622660608694)	AA => CA	chr6	30174633	0.894567	A549	JASPAR	AG => AA	14	94789787	Cortisol levels	GWAS Catalogue	GCST90245148	missing					HLA-W,MICD,HCG9,POLR1HASP,DDX39BP2,MCCD1P2,ENSG00000290574,ENSG00000237669,HLA-J,ETF1P1,POLR1H,PPP1R11,RNF39,AL669914.1,TRIM31,TRIM31-AS1,SNORA48,TRIM40,TRIM10,TRIM15,TRIM26,PAIP1P1,HCG17,TRIM26BP,HLA-L,HLA-L,ENSG00000280128,HCG18,TRIM39,TRIM39-RPP21,RPP21,HLA-N,ENSG00000224486,UBQLN1P1,MICC,ENSG00000286301	A	NA	A/C	FALSE	1	NR3C1	FALSE	rs885912_rs2281517	AA	CA	C
Number of full sisters	Age-Assessment,Genetic-Sex	rs885912	rs2281517	0.000153355	0.00230033	NA	AA => CA,AG => AA	2.34381124293745e-05	-0.0676433	(-0.09899042597266938, -0.03629622660608694)	AA => CA	chr6	30174633	0.894567	A549	JASPAR	AG => AA	14	94789787	Cortisol levels	GWAS Catalogue	GCST90245148	missing					HLA-W,MICD,HCG9,POLR1HASP,DDX39BP2,MCCD1P2,ENSG00000290574,ENSG00000237669,HLA-J,ETF1P1,POLR1H,PPP1R11,RNF39,AL669914.1,TRIM31,TRIM31-AS1,SNORA48,TRIM40,TRIM10,TRIM15,TRIM26,PAIP1P1,HCG17,TRIM26BP,HLA-L,HLA-L,ENSG00000280128,HCG18,TRIM39,TRIM39-RPP21,RPP21,HLA-N,ENSG00000224486,UBQLN1P1,MICC,ENSG00000286301	A	NA	C/A	FALSE	1	NR3C1	FALSE	rs885912_rs2281517	AA	CA	C
Number of full sisters	Age-Assessment,Genetic-Sex	rs885912	rs2281517	0.000153355	0.00230033	NA	AA => CA,AG => AA	2.34381124293745e-05	-0.0676433	(-0.09899042597266938, -0.03629622660608694)	AA => CA	chr6	30174633	0.894567	A549	JASPAR	AG => AA	14	94789787	Cortisol levels	GWAS Catalogue	GCST90245148	missing					HLA-W,MICD,HCG9,POLR1HASP,DDX39BP2,MCCD1P2,ENSG00000290574,ENSG00000237669,HLA-J,ETF1P1,POLR1H,PPP1R11,RNF39,AL669914.1,TRIM31,TRIM31-AS1,SNORA48,TRIM40,TRIM10,TRIM15,TRIM26,PAIP1P1,HCG17,TRIM26BP,HLA-L,HLA-L,ENSG00000280128,HCG18,TRIM39,TRIM39-RPP21,RPP21,HLA-N,ENSG00000224486,UBQLN1P1,MICC,ENSG00000286301	A	NA	C/A	FALSE	1	NR3C1	FALSE	rs885912_rs2281517	AA	CA	C
Number of full sisters	Age-Assessment,Genetic-Sex	rs885912	rs2281517	0.000153355	0.00230033	NA	AA => CA,AG => AA	2.34381124293745e-05	-0.0676433	(-0.09899042597266938, -0.03629622660608694)	AA => CA	chr6	30174633	0.894567	A549	JASPAR	AG => AA	14	94789787	Cortisol levels	GWAS Catalogue	GCST90245148	missing					HLA-W,MICD,HCG9,POLR1HASP,DDX39BP2,MCCD1P2,ENSG00000290574,ENSG00000237669,HLA-J,ETF1P1,POLR1H,PPP1R11,RNF39,AL669914.1,TRIM31,TRIM31-AS1,SNORA48,TRIM40,TRIM10,TRIM15,TRIM26,PAIP1P1,HCG17,TRIM26BP,HLA-L,HLA-L,ENSG00000280128,HCG18,TRIM39,TRIM39-RPP21,RPP21,HLA-N,ENSG00000224486,UBQLN1P1,MICC,ENSG00000286301	A	NA	C/A	FALSE	1	NR3C1	FALSE	rs885912_rs2281517	AA	CA	C
Number of full sisters	Age-Assessment,Genetic-Sex	rs885912	rs2281517	0.000153355	0.00230033	NA	CA => CC,GG => AG	0.242964	0.0208851	(-0.014172930910525901, 0.05594312613168388)	CA => CC	chr6	30174633	0.894567	A549	JASPAR	GG => AG	14	94789787	Cortisol levels	GWAS Catalogue	GCST90245148	missing					HLA-W,MICD,HCG9,POLR1HASP,DDX39BP2,MCCD1P2,ENSG00000290574,ENSG00000237669,HLA-J,ETF1P1,POLR1H,PPP1R11,RNF39,AL669914.1,TRIM31,TRIM31-AS1,SNORA48,TRIM40,TRIM10,TRIM15,TRIM26,PAIP1P1,HCG17,TRIM26BP,HLA-L,HLA-L,ENSG00000280128,HCG18,TRIM39,TRIM39-RPP21,RPP21,HLA-N,ENSG00000224486,UBQLN1P1,MICC,ENSG00000286301	A	A	C/A	FALSE	1	NR3C1	FALSE	rs885912_rs2281517	CA	CC	C
Number of full sisters	Age-Assessment,Genetic-Sex	rs885912	rs2281517	0.000153355	0.00230033	NA	CA => CC,GG => AG	0.242964	0.0208851	(-0.014172930910525901, 0.05594312613168388)	CA => CC	chr6	30174633	0.894567	A549	JASPAR	GG => AG	14	94789787	Cortisol levels	GWAS Catalogue	GCST90245148	missing					HLA-W,MICD,HCG9,POLR1HASP,DDX39BP2,MCCD1P2,ENSG00000290574,ENSG00000237669,HLA-J,ETF1P1,POLR1H,PPP1R11,RNF39,AL669914.1,TRIM31,TRIM31-AS1,SNORA48,TRIM40,TRIM10,TRIM15,TRIM26,PAIP1P1,HCG17,TRIM26BP,HLA-L,HLA-L,ENSG00000280128,HCG18,TRIM39,TRIM39-RPP21,RPP21,HLA-N,ENSG00000224486,UBQLN1P1,MICC,ENSG00000286301	A	NA	C/A	FALSE	1	NR3C1	FALSE	rs885912_rs2281517	CA	CC	C
Number of full sisters	Age-Assessment,Genetic-Sex	rs885912	rs2281517	0.000153355	0.00230033	NA	CA => CC,GG => AG	0.242964	0.0208851	(-0.014172930910525901, 0.05594312613168388)	CA => CC	chr6	30174633	0.894567	A549	JASPAR	GG => AG	14	94789787	Cortisol levels	GWAS Catalogue	GCST90245148	missing					HLA-W,MICD,HCG9,POLR1HASP,DDX39BP2,MCCD1P2,ENSG00000290574,ENSG00000237669,HLA-J,ETF1P1,POLR1H,PPP1R11,RNF39,AL669914.1,TRIM31,TRIM31-AS1,SNORA48,TRIM40,TRIM10,TRIM15,TRIM26,PAIP1P1,HCG17,TRIM26BP,HLA-L,HLA-L,ENSG00000280128,HCG18,TRIM39,TRIM39-RPP21,RPP21,HLA-N,ENSG00000224486,UBQLN1P1,MICC,ENSG00000286301	A	NA	A/C	FALSE	1	NR3C1	FALSE	rs885912_rs2281517	CA	CC	C
Number of full sisters	Age-Assessment,Genetic-Sex	rs885912	rs2281517	0.000153355	0.00230033	NA	CA => CC,GG => AG	0.242964	0.0208851	(-0.014172930910525901, 0.05594312613168388)	CA => CC	chr6	30174633	0.894567	A549	JASPAR	GG => AG	14	94789787	Cortisol levels	GWAS Catalogue	GCST90245148	missing					HLA-W,MICD,HCG9,POLR1HASP,DDX39BP2,MCCD1P2,ENSG00000290574,ENSG00000237669,HLA-J,ETF1P1,POLR1H,PPP1R11,RNF39,AL669914.1,TRIM31,TRIM31-AS1,SNORA48,TRIM40,TRIM10,TRIM15,TRIM26,PAIP1P1,HCG17,TRIM26BP,HLA-L,HLA-L,ENSG00000280128,HCG18,TRIM39,TRIM39-RPP21,RPP21,HLA-N,ENSG00000224486,UBQLN1P1,MICC,ENSG00000286301	A	NA	C/A	FALSE	1	NR3C1	FALSE	rs885912_rs2281517	CA	CC	C
Number of full sisters	Age-Assessment,Genetic-Sex	rs885912	rs2281517	0.000153355	0.00230033	NA	CA => CC,GG => AG	0.242964	0.0208851	(-0.014172930910525901, 0.05594312613168388)	CA => CC	chr6	30174633	0.894567	A549	JASPAR	GG => AG	14	94789787	Cortisol levels	GWAS Catalogue	GCST90245148	missing					HLA-W,MICD,HCG9,POLR1HASP,DDX39BP2,MCCD1P2,ENSG00000290574,ENSG00000237669,HLA-J,ETF1P1,POLR1H,PPP1R11,RNF39,AL669914.1,TRIM31,TRIM31-AS1,SNORA48,TRIM40,TRIM10,TRIM15,TRIM26,PAIP1P1,HCG17,TRIM26BP,HLA-L,HLA-L,ENSG00000280128,HCG18,TRIM39,TRIM39-RPP21,RPP21,HLA-N,ENSG00000224486,UBQLN1P1,MICC,ENSG00000286301	A	NA	A/C	FALSE	1	NR3C1	FALSE	rs885912_rs2281517	CA	CC	C
Number of full sisters	Age-Assessment,Genetic-Sex	rs885912	rs2281517	0.000153355	0.00230033	NA	CA => CC,GG => AG	0.242964	0.0208851	(-0.014172930910525901, 0.05594312613168388)	CA => CC	chr6	30174633	0.894567	A549	JASPAR	GG => AG	14	94789787	Cortisol levels	GWAS Catalogue	GCST90245148	missing					HLA-W,MICD,HCG9,POLR1HASP,DDX39BP2,MCCD1P2,ENSG00000290574,ENSG00000237669,HLA-J,ETF1P1,POLR1H,PPP1R11,RNF39,AL669914.1,TRIM31,TRIM31-AS1,SNORA48,TRIM40,TRIM10,TRIM15,TRIM26,PAIP1P1,HCG17,TRIM26BP,HLA-L,HLA-L,ENSG00000280128,HCG18,TRIM39,TRIM39-RPP21,RPP21,HLA-N,ENSG00000224486,UBQLN1P1,MICC,ENSG00000286301	A	NA	C/A	FALSE	1	NR3C1	FALSE	rs885912_rs2281517	CA	CC	C
Number of full sisters	Age-Assessment,Genetic-Sex	rs885912	rs2281517	0.000153355	0.00230033	NA	CA => CC,GG => AG	0.242964	0.0208851	(-0.014172930910525901, 0.05594312613168388)	CA => CC	chr6	30174633	0.894567	A549	JASPAR	GG => AG	14	94789787	Cortisol levels	GWAS Catalogue	GCST90245148	missing					HLA-W,MICD,HCG9,POLR1HASP,DDX39BP2,MCCD1P2,ENSG00000290574,ENSG00000237669,HLA-J,ETF1P1,POLR1H,PPP1R11,RNF39,AL669914.1,TRIM31,TRIM31-AS1,SNORA48,TRIM40,TRIM10,TRIM15,TRIM26,PAIP1P1,HCG17,TRIM26BP,HLA-L,HLA-L,ENSG00000280128,HCG18,TRIM39,TRIM39-RPP21,RPP21,HLA-N,ENSG00000224486,UBQLN1P1,MICC,ENSG00000286301	A	NA	C/A	FALSE	1	NR3C1	FALSE	rs885912_rs2281517	CA	CC	C
Number of full sisters	Age-Assessment,Genetic-Sex	rs885912	rs2281517	0.000153355	0.00230033	NA	CA => CC,GG => AG	0.242964	0.0208851	(-0.014172930910525901, 0.05594312613168388)	CA => CC	chr6	30174633	0.894567	A549	JASPAR	GG => AG	14	94789787	Cortisol levels	GWAS Catalogue	GCST90245148	missing					HLA-W,MICD,HCG9,POLR1HASP,DDX39BP2,MCCD1P2,ENSG00000290574,ENSG00000237669,HLA-J,ETF1P1,POLR1H,PPP1R11,RNF39,AL669914.1,TRIM31,TRIM31-AS1,SNORA48,TRIM40,TRIM10,TRIM15,TRIM26,PAIP1P1,HCG17,TRIM26BP,HLA-L,HLA-L,ENSG00000280128,HCG18,TRIM39,TRIM39-RPP21,RPP21,HLA-N,ENSG00000224486,UBQLN1P1,MICC,ENSG00000286301	A	NA	C/A	FALSE	1	NR3C1	FALSE	rs885912_rs2281517	CA	CC	C
Number of full sisters	Age-Assessment,Genetic-Sex	rs885912	rs2281517	0.000153355	0.00230033	NA	CA => CC,AG => AA	0.407215	0.00634811	(-0.008663989196028649, 0.02136021796358462)	CA => CC	chr6	30174633	0.894567	A549	JASPAR	AG => AA	14	94789787	Cortisol levels	GWAS Catalogue	GCST90245148	missing					HLA-W,MICD,HCG9,POLR1HASP,DDX39BP2,MCCD1P2,ENSG00000290574,ENSG00000237669,HLA-J,ETF1P1,POLR1H,PPP1R11,RNF39,AL669914.1,TRIM31,TRIM31-AS1,SNORA48,TRIM40,TRIM10,TRIM15,TRIM26,PAIP1P1,HCG17,TRIM26BP,HLA-L,HLA-L,ENSG00000280128,HCG18,TRIM39,TRIM39-RPP21,RPP21,HLA-N,ENSG00000224486,UBQLN1P1,MICC,ENSG00000286301	A	A	C/A	FALSE	1	NR3C1	FALSE	rs885912_rs2281517	CA	CC	C
Number of full sisters	Age-Assessment,Genetic-Sex	rs885912	rs2281517	0.000153355	0.00230033	NA	CA => CC,AG => AA	0.407215	0.00634811	(-0.008663989196028649, 0.02136021796358462)	CA => CC	chr6	30174633	0.894567	A549	JASPAR	AG => AA	14	94789787	Cortisol levels	GWAS Catalogue	GCST90245148	missing					HLA-W,MICD,HCG9,POLR1HASP,DDX39BP2,MCCD1P2,ENSG00000290574,ENSG00000237669,HLA-J,ETF1P1,POLR1H,PPP1R11,RNF39,AL669914.1,TRIM31,TRIM31-AS1,SNORA48,TRIM40,TRIM10,TRIM15,TRIM26,PAIP1P1,HCG17,TRIM26BP,HLA-L,HLA-L,ENSG00000280128,HCG18,TRIM39,TRIM39-RPP21,RPP21,HLA-N,ENSG00000224486,UBQLN1P1,MICC,ENSG00000286301	A	NA	C/A	FALSE	1	NR3C1	FALSE	rs885912_rs2281517	CA	CC	C
Number of full sisters	Age-Assessment,Genetic-Sex	rs885912	rs2281517	0.000153355	0.00230033	NA	CA => CC,AG => AA	0.407215	0.00634811	(-0.008663989196028649, 0.02136021796358462)	CA => CC	chr6	30174633	0.894567	A549	JASPAR	AG => AA	14	94789787	Cortisol levels	GWAS Catalogue	GCST90245148	missing					HLA-W,MICD,HCG9,POLR1HASP,DDX39BP2,MCCD1P2,ENSG00000290574,ENSG00000237669,HLA-J,ETF1P1,POLR1H,PPP1R11,RNF39,AL669914.1,TRIM31,TRIM31-AS1,SNORA48,TRIM40,TRIM10,TRIM15,TRIM26,PAIP1P1,HCG17,TRIM26BP,HLA-L,HLA-L,ENSG00000280128,HCG18,TRIM39,TRIM39-RPP21,RPP21,HLA-N,ENSG00000224486,UBQLN1P1,MICC,ENSG00000286301	A	NA	A/C	FALSE	1	NR3C1	FALSE	rs885912_rs2281517	CA	CC	C
Number of full sisters	Age-Assessment,Genetic-Sex	rs885912	rs2281517	0.000153355	0.00230033	NA	CA => CC,AG => AA	0.407215	0.00634811	(-0.008663989196028649, 0.02136021796358462)	CA => CC	chr6	30174633	0.894567	A549	JASPAR	AG => AA	14	94789787	Cortisol levels	GWAS Catalogue	GCST90245148	missing					HLA-W,MICD,HCG9,POLR1HASP,DDX39BP2,MCCD1P2,ENSG00000290574,ENSG00000237669,HLA-J,ETF1P1,POLR1H,PPP1R11,RNF39,AL669914.1,TRIM31,TRIM31-AS1,SNORA48,TRIM40,TRIM10,TRIM15,TRIM26,PAIP1P1,HCG17,TRIM26BP,HLA-L,HLA-L,ENSG00000280128,HCG18,TRIM39,TRIM39-RPP21,RPP21,HLA-N,ENSG00000224486,UBQLN1P1,MICC,ENSG00000286301	A	NA	C/A	FALSE	1	NR3C1	FALSE	rs885912_rs2281517	CA	CC	C
Number of full sisters	Age-Assessment,Genetic-Sex	rs885912	rs2281517	0.000153355	0.00230033	NA	CA => CC,AG => AA	0.407215	0.00634811	(-0.008663989196028649, 0.02136021796358462)	CA => CC	chr6	30174633	0.894567	A549	JASPAR	AG => AA	14	94789787	Cortisol levels	GWAS Catalogue	GCST90245148	missing					HLA-W,MICD,HCG9,POLR1HASP,DDX39BP2,MCCD1P2,ENSG00000290574,ENSG00000237669,HLA-J,ETF1P1,POLR1H,PPP1R11,RNF39,AL669914.1,TRIM31,TRIM31-AS1,SNORA48,TRIM40,TRIM10,TRIM15,TRIM26,PAIP1P1,HCG17,TRIM26BP,HLA-L,HLA-L,ENSG00000280128,HCG18,TRIM39,TRIM39-RPP21,RPP21,HLA-N,ENSG00000224486,UBQLN1P1,MICC,ENSG00000286301	A	NA	A/C	FALSE	1	NR3C1	FALSE	rs885912_rs2281517	CA	CC	C
Number of full sisters	Age-Assessment,Genetic-Sex	rs885912	rs2281517	0.000153355	0.00230033	NA	CA => CC,AG => AA	0.407215	0.00634811	(-0.008663989196028649, 0.02136021796358462)	CA => CC	chr6	30174633	0.894567	A549	JASPAR	AG => AA	14	94789787	Cortisol levels	GWAS Catalogue	GCST90245148	missing					HLA-W,MICD,HCG9,POLR1HASP,DDX39BP2,MCCD1P2,ENSG00000290574,ENSG00000237669,HLA-J,ETF1P1,POLR1H,PPP1R11,RNF39,AL669914.1,TRIM31,TRIM31-AS1,SNORA48,TRIM40,TRIM10,TRIM15,TRIM26,PAIP1P1,HCG17,TRIM26BP,HLA-L,HLA-L,ENSG00000280128,HCG18,TRIM39,TRIM39-RPP21,RPP21,HLA-N,ENSG00000224486,UBQLN1P1,MICC,ENSG00000286301	A	NA	C/A	FALSE	1	NR3C1	FALSE	rs885912_rs2281517	CA	CC	C
Number of full sisters	Age-Assessment,Genetic-Sex	rs885912	rs2281517	0.000153355	0.00230033	NA	CA => CC,AG => AA	0.407215	0.00634811	(-0.008663989196028649, 0.02136021796358462)	CA => CC	chr6	30174633	0.894567	A549	JASPAR	AG => AA	14	94789787	Cortisol levels	GWAS Catalogue	GCST90245148	missing					HLA-W,MICD,HCG9,POLR1HASP,DDX39BP2,MCCD1P2,ENSG00000290574,ENSG00000237669,HLA-J,ETF1P1,POLR1H,PPP1R11,RNF39,AL669914.1,TRIM31,TRIM31-AS1,SNORA48,TRIM40,TRIM10,TRIM15,TRIM26,PAIP1P1,HCG17,TRIM26BP,HLA-L,HLA-L,ENSG00000280128,HCG18,TRIM39,TRIM39-RPP21,RPP21,HLA-N,ENSG00000224486,UBQLN1P1,MICC,ENSG00000286301	A	NA	C/A	FALSE	1	NR3C1	FALSE	rs885912_rs2281517	CA	CC	C
Number of full sisters	Age-Assessment,Genetic-Sex	rs885912	rs2281517	0.000153355	0.00230033	NA	CA => CC,AG => AA	0.407215	0.00634811	(-0.008663989196028649, 0.02136021796358462)	CA => CC	chr6	30174633	0.894567	A549	JASPAR	AG => AA	14	94789787	Cortisol levels	GWAS Catalogue	GCST90245148	missing					HLA-W,MICD,HCG9,POLR1HASP,DDX39BP2,MCCD1P2,ENSG00000290574,ENSG00000237669,HLA-J,ETF1P1,POLR1H,PPP1R11,RNF39,AL669914.1,TRIM31,TRIM31-AS1,SNORA48,TRIM40,TRIM10,TRIM15,TRIM26,PAIP1P1,HCG17,TRIM26BP,HLA-L,HLA-L,ENSG00000280128,HCG18,TRIM39,TRIM39-RPP21,RPP21,HLA-N,ENSG00000224486,UBQLN1P1,MICC,ENSG00000286301	A	NA	C/A	FALSE	1	NR3C1	FALSE	rs885912_rs2281517	CA	CC	C
Nucleated red blood cell count	Age-Assessment,Genetic-Sex	rs1710293	rs114341625	0.00203241	0.0304862	NA	AC => CC,GG => GA	0.00203241	-0.00131291	(-0.0021469053965691132, -0.00047891722169256885)	AC => CC	chr10	127744829	0.0632026	A549	JASPAR	GG => GA	3	112578458	Cortisol levels (plasma)	GWAS Catalogue	GCST008882	missing	DHX32,UROS,ADAM12,BCCIP	C=>A,C=>A,C=>A,C=>A	Decreased expression,Decreased expression,Decreased expression,Increased expression	Whole blood,Whole blood,Whole blood,Whole blood	UROS,MIR4484,BCCIP,DHX32,AL360176.1,RNU2-42P,FANK1,GNG10P1,FANK1-AS1,ADAM12,RNA5SP328,SAR1AP2	A	C	A/C/G/T	FALSE	1	NR3C1	FALSE	rs1710293_rs114341625	AC	CC	C
B95 Streptococcus and staphylococcus as the cause of diseases classified to other chapters	Age-Assessment,Genetic-Sex	rs1710293	rs114341625	0.00147914	0.0221871	20	AC => CC,GG => GA	0.00147914	-0.00774938	(-0.012527516870183185, -0.0029712530293133886)	AC => CC	chr10	127744829	0.0632026	A549	JASPAR	GG => GA	3	112578458	Cortisol levels (plasma)	GWAS Catalogue	GCST008882	missing	DHX32,UROS,ADAM12,BCCIP	C=>A,C=>A,C=>A,C=>A	Decreased expression,Decreased expression,Decreased expression,Increased expression	Whole blood,Whole blood,Whole blood,Whole blood	UROS,MIR4484,BCCIP,DHX32,AL360176.1,RNU2-42P,FANK1,GNG10P1,FANK1-AS1,ADAM12,RNA5SP328,SAR1AP2	A	C	A/C/G/T	FALSE	1	NR3C1	TRUE	rs1710293_rs114341625	AC	CC	C
K82 Other diseases of gallbladder	Age-Assessment,Genetic-Sex	rs4977574	rs4227	0.000232452	0.0499772	45	GG => AG,GT => TT	0.86389	-0.000118891	(-0.0014782307835360848, 0.0012404478728406693)	GG => AG	chr9	22098574	0.755797	LNCaP	JASPAR	GT => TT	17	7491177	Sex hormone-binding globulin levels	GWAS Catalogue	GCST90019518	missing					MTAP,ENSG00000264545,ENSG00000265194,ENSG00000279670,ERVFRD-3,CDKN2A-DT,CDKN2A,CDKN2B-AS1,ENSG00000266446,CDKN2B,UBA52P6,ENSG00000236921	G	A	A/G/T	FALSE	1	AR	TRUE	rs4977574_rs4227	GG	AG	A
K82 Other diseases of gallbladder	Age-Assessment,Genetic-Sex	rs4977574	rs4227	0.000232452	0.0499772	45	GG => AG,GG => GT	0.979671	-3.29505e-05	(-0.002567439059668633, 0.0025015380466553287)	GG => AG	chr9	22098574	0.755797	LNCaP	JASPAR	GG => GT	17	7491177	Sex hormone-binding globulin levels	GWAS Catalogue	GCST90019518	missing					MTAP,ENSG00000264545,ENSG00000265194,ENSG00000279670,ERVFRD-3,CDKN2A-DT,CDKN2A,CDKN2B-AS1,ENSG00000266446,CDKN2B,UBA52P6,ENSG00000236921	G	A	A/G/T	FALSE	1	AR	TRUE	rs4977574_rs4227	GG	AG	A
K82 Other diseases of gallbladder	Age-Assessment,Genetic-Sex	rs4977574	rs4227	0.000232452	0.0499772	45	AG => AA,GT => TT	0.0229503	0.00158541	(0.00021910000114168664, 0.0029517150150239297)	AG => AA	chr9	22098574	0.755797	LNCaP	JASPAR	GT => TT	17	7491177	Sex hormone-binding globulin levels	GWAS Catalogue	GCST90019518	missing					MTAP,ENSG00000264545,ENSG00000265194,ENSG00000279670,ERVFRD-3,CDKN2A-DT,CDKN2A,CDKN2B-AS1,ENSG00000266446,CDKN2B,UBA52P6,ENSG00000236921	G	A	A/G/T	FALSE	1	AR	TRUE	rs4977574_rs4227	AG	AA	A
K82 Other diseases of gallbladder	Age-Assessment,Genetic-Sex	rs4977574	rs4227	0.000232452	0.0499772	45	AG => AA,GG => GT	1.82411886113867e-05	-0.00482853	(-0.0070368769673195075, -0.0026201756058869636)	AG => AA	chr9	22098574	0.755797	LNCaP	JASPAR	GG => GT	17	7491177	Sex hormone-binding globulin levels	GWAS Catalogue	GCST90019518	missing					MTAP,ENSG00000264545,ENSG00000265194,ENSG00000279670,ERVFRD-3,CDKN2A-DT,CDKN2A,CDKN2B-AS1,ENSG00000266446,CDKN2B,UBA52P6,ENSG00000236921	G	A	A/G/T	FALSE	1	AR	TRUE	rs4977574_rs4227	AG	AA	A
K70 Alcoholic liver disease	Age-Assessment,Genetic-Sex	rs6566914	rs2467592	3.8640333121067e-05	0.00830767	8	TT => CT,TT => TC	0.0121912	-0.00118423	(-0.0002582409903953071, -0.002110209213868147)	TT => CT	chr18	55648269	0.862709	LNCaP	JASPAR	TT => TC	11	29197549	Bioavailable testosterone levels	GWAS Catalogue	GCST90027083	missing					ENSG00000267787,ATP8B1,RNU6-742P,RSL24D1P11,LINC01897,AC090324.1,HMGN1P30,NEDD4L,ENSG00000267743	T	C	C/G/T	NA	NA	AR	TRUE	rs6566914_rs2467592	TT	CT	C
K70 Alcoholic liver disease	Age-Assessment,Genetic-Sex	rs6566914	rs2467592	3.8640333121067e-05	0.00830767	8	CT => CC,TT => TC	0.00826528	-0.00154162	(-0.0003975552237584384, -0.0026856783204353184)	CT => CC	chr18	55648269	0.862709	LNCaP	JASPAR	TT => TC	11	29197549	Bioavailable testosterone levels	GWAS Catalogue	GCST90027083	missing					ENSG00000267787,ATP8B1,RNU6-742P,RSL24D1P11,LINC01897,AC090324.1,HMGN1P30,NEDD4L,ENSG00000267743	T	C	C/G/T	NA	NA	AR	TRUE	rs6566914_rs2467592	CT	CC	C
O10-O16 Oedema, proteinuria and hypertensive disorders in pregnancy, childbirth and the puerperium	Age-Assessment,Genetic-Sex	rs11002429	rs28929474	0.000154628	0.0332451	5	TT => TG,CC => CT	0.000154628	0.00263787	(0.004004354538122241, 0.0012713908568815955)	TT => TG	chr10	79926700	0.0758803	LNCaP	JASPAR	CC => CT	14	94844947	Sex hormone-binding globulin levels	GWAS Catalogue	GCST90012111	missing	DLG5	T=>G	Increased expression	Whole blood	DLG5,DLG5-AS1,POLR3A,H2AZP5,RPS24,GNAI2P2,ENSG00000283096,ENSG00000282863,LINC00595,ENSG00000288090,ENSG00000229543,ENSG00000230229,SNORA71	G	T	T/G	NA	NA	AR	TRUE	rs11002429_rs28929474	TT	TG	G
N42 Other disorders of prostate	Age-Assessment,Genetic-Sex	rs4910512	rs1625895	5.47335063122188e-05	0.0117677	3	CC => AC,TC => CC	6.0082814386064e-05	0.00283909	(0.0014523018501506233, 0.004225886464839553)	CC => AC	chr11	4627667	0.742757	LNCaP	JASPAR	TC => CC	17	7578115	Sex hormone-binding globulin levels	GWAS Catalogue	GCST90019518	missing	TRIM68	A=>C	Decreased expression	Whole blood	OR52B4,OR52B3P,TRIM21,ENSG00000291144,OR51R1P,OR52P2P,AC010930.1,OR52K2,OR52K3P,OR52K1,OR52M2P,OR52M1,C11orf40,OR52I2,OR52I1,TRIM68,OR51D1,OR51E1,OR51A9P,OR51E2,OR51C1P,MMP26,OR51F5P,ENSG00000290647,OR51C4P,KRT8P49,OR51F3P,OR51F4P,SNORA62,OR51F1,OR51N1P,OR52Y1P,OR52R1,OR51F2,ENSG00000290648,OR51A8P,OR51S1	C	C	A/C/G/T	NA	NA	AR	TRUE	rs4910512_rs1625895	CC	AC	A
N42 Other disorders of prostate	Age-Assessment,Genetic-Sex	rs4910512	rs1625895	5.47335063122188e-05	0.0117677	3	AC => AA,TC => CC	0.794627	0.000155104	(-0.0010127442188657219, 0.00132295264681541)	AC => AA	chr11	4627667	0.742757	LNCaP	JASPAR	TC => CC	17	7578115	Sex hormone-binding globulin levels	GWAS Catalogue	GCST90019518	missing	TRIM68	A=>C	Decreased expression	Whole blood	OR52B4,OR52B3P,TRIM21,ENSG00000291144,OR51R1P,OR52P2P,AC010930.1,OR52K2,OR52K3P,OR52K1,OR52M2P,OR52M1,C11orf40,OR52I2,OR52I1,TRIM68,OR51D1,OR51E1,OR51A9P,OR51E2,OR51C1P,MMP26,OR51F5P,ENSG00000290647,OR51C4P,KRT8P49,OR51F3P,OR51F4P,SNORA62,OR51F1,OR51N1P,OR52Y1P,OR52R1,OR51F2,ENSG00000290648,OR51A8P,OR51S1	C	C	A/C/G/T	NA	NA	AR	TRUE	rs4910512_rs1625895	AC	AA	A
other abdominal problem	Age-Assessment,Genetic-Sex	rs4910512	rs2467592	7.63669444221378e-05	0.0164189	25	CC => AC,TT => TC	0.00278597	-0.00437918	(-0.0015090084917470255, -0.00724935105240508)	CC => AC	chr11	4627667	0.742757	LNCaP	JASPAR	TT => TC	11	29197549	Bioavailable testosterone levels	GWAS Catalogue	GCST90027083	missing	TRIM68	A=>C	Decreased expression	Whole blood	OR52B4,OR52B3P,TRIM21,ENSG00000291144,OR51R1P,OR52P2P,AC010930.1,OR52K2,OR52K3P,OR52K1,OR52M2P,OR52M1,C11orf40,OR52I2,OR52I1,TRIM68,OR51D1,OR51E1,OR51A9P,OR51E2,OR51C1P,MMP26,OR51F5P,ENSG00000290647,OR51C4P,KRT8P49,OR51F3P,OR51F4P,SNORA62,OR51F1,OR51N1P,OR52Y1P,OR52R1,OR51F2,ENSG00000290648,OR51A8P,OR51S1	C	C	A/C/G/T	FALSE	1	AR	TRUE	rs4910512_rs2467592	CC	AC	A
other abdominal problem	Age-Assessment,Genetic-Sex	rs4910512	rs2467592	7.63669444221378e-05	0.0164189	25	AC => AA,TT => TC	0.0397804	-0.00210063	(-9.814238813329055e-5, -0.004103114598198756)	AC => AA	chr11	4627667	0.742757	LNCaP	JASPAR	TT => TC	11	29197549	Bioavailable testosterone levels	GWAS Catalogue	GCST90027083	missing	TRIM68	A=>C	Decreased expression	Whole blood	OR52B4,OR52B3P,TRIM21,ENSG00000291144,OR51R1P,OR52P2P,AC010930.1,OR52K2,OR52K3P,OR52K1,OR52M2P,OR52M1,C11orf40,OR52I2,OR52I1,TRIM68,OR51D1,OR51E1,OR51A9P,OR51E2,OR51C1P,MMP26,OR51F5P,ENSG00000290647,OR51C4P,KRT8P49,OR51F3P,OR51F4P,SNORA62,OR51F1,OR51N1P,OR52Y1P,OR52R1,OR51F2,ENSG00000290648,OR51A8P,OR51S1	C	C	A/C/G/T	FALSE	1	AR	TRUE	rs4910512_rs2467592	AC	AA	A
other fractures	Age-Assessment,Genetic-Sex	rs4910512	rs34707604	0.000250586	0.026938	9	CC => AC,TT => TC	0.0525277	0.00113527	(0.002282945211855532, -1.240261647408457e-5)	CC => AC	chr11	4627667	0.742757	LNCaP	JASPAR	TT => TC	4	69491456	Total testosterone levels	GWAS Catalogue	GCST90027095	missing	TRIM68	A=>C	Decreased expression	Whole blood	OR52B4,OR52B3P,TRIM21,ENSG00000291144,OR51R1P,OR52P2P,AC010930.1,OR52K2,OR52K3P,OR52K1,OR52M2P,OR52M1,C11orf40,OR52I2,OR52I1,TRIM68,OR51D1,OR51E1,OR51A9P,OR51E2,OR51C1P,MMP26,OR51F5P,ENSG00000290647,OR51C4P,KRT8P49,OR51F3P,OR51F4P,SNORA62,OR51F1,OR51N1P,OR52Y1P,OR52R1,OR51F2,ENSG00000290648,OR51A8P,OR51S1	C	C	A/C/G/T	NA	NA	AR	TRUE	rs4910512_rs34707604	CC	AC	A
other fractures	Age-Assessment,Genetic-Sex	rs4910512	rs34707604	0.000250586	0.026938	9	AC => AA,TC => CC	0.367366	-0.000923677	(0.0010846886968431608, -0.0029320428389602296)	AC => AA	chr11	4627667	0.742757	LNCaP	JASPAR	TC => CC	4	69491456	Total testosterone levels	GWAS Catalogue	GCST90027095	missing	TRIM68	A=>C	Decreased expression	Whole blood	OR52B4,OR52B3P,TRIM21,ENSG00000291144,OR51R1P,OR52P2P,AC010930.1,OR52K2,OR52K3P,OR52K1,OR52M2P,OR52M1,C11orf40,OR52I2,OR52I1,TRIM68,OR51D1,OR51E1,OR51A9P,OR51E2,OR51C1P,MMP26,OR51F5P,ENSG00000290647,OR51C4P,KRT8P49,OR51F3P,OR51F4P,SNORA62,OR51F1,OR51N1P,OR52Y1P,OR52R1,OR51F2,ENSG00000290648,OR51A8P,OR51S1	C	C	A/C/G/T	NA	NA	AR	TRUE	rs4910512_rs34707604	AC	AA	A
other fractures	Age-Assessment,Genetic-Sex	rs4910512	rs34707604	0.000250586	0.026938	9	AC => AA,TT => TC	0.0017191	0.00134935	(0.002192971631599038, 0.0005057310263960182)	AC => AA	chr11	4627667	0.742757	LNCaP	JASPAR	TT => TC	4	69491456	Total testosterone levels	GWAS Catalogue	GCST90027095	missing	TRIM68	A=>C	Decreased expression	Whole blood	OR52B4,OR52B3P,TRIM21,ENSG00000291144,OR51R1P,OR52P2P,AC010930.1,OR52K2,OR52K3P,OR52K1,OR52M2P,OR52M1,C11orf40,OR52I2,OR52I1,TRIM68,OR51D1,OR51E1,OR51A9P,OR51E2,OR51C1P,MMP26,OR51F5P,ENSG00000290647,OR51C4P,KRT8P49,OR51F3P,OR51F4P,SNORA62,OR51F1,OR51N1P,OR52Y1P,OR52R1,OR51F2,ENSG00000290648,OR51A8P,OR51S1	C	C	A/C/G/T	NA	NA	AR	TRUE	rs4910512_rs34707604	AC	AA	A
M86-M90 Other osteopathies	Age-Assessment,Genetic-Sex	rs2553234	rs12940684	0.000303993	0.0326792	15	CC => CT,TT => CT	0.495454	0.000577936	(-0.0010837968654057051, 0.002239669150928372)	CC => CT	chr15	60975123	0.132545	LNCaP	JASPAR	TT => CT	17	7453919	Sex hormone-binding globulin levels	GWAS Catalogue	GCST90020234	missing	ANXA2,NARG2	C=>T,C=>T	Increased expression,Increased expression	Whole blood,Whole blood	ICE2,RORA-AS1,RORA,ENSG00000259274,CYCSP38,ENSG00000273958,ENSG00000286457,ENSG00000287508,RORA-AS2,RNA5SP397,ENSG00000259591,ENSG00000273792	T	A	C/A/T	TRUE	2	AR	TRUE	rs2553234_rs12940684	CC	CT	T
M86-M90 Other osteopathies	Age-Assessment,Genetic-Sex	rs2553234	rs12940684	0.000303993	0.0326792	15	CC => CT,CT => CC	0.000467289	0.00472403	(0.002077753952758876, 0.007370296872166477)	CC => CT	chr15	60975123	0.132545	LNCaP	JASPAR	CT => CC	17	7453919	Sex hormone-binding globulin levels	GWAS Catalogue	GCST90020234	missing	ANXA2,NARG2	C=>T,C=>T	Increased expression,Increased expression	Whole blood,Whole blood	ICE2,RORA-AS1,RORA,ENSG00000259274,CYCSP38,ENSG00000273958,ENSG00000286457,ENSG00000287508,RORA-AS2,RNA5SP397,ENSG00000259591,ENSG00000273792	T	A	C/A/T	TRUE	2	AR	TRUE	rs2553234_rs12940684	CC	CT	T
N63 Unspecified lump in breast	Age-Assessment,Genetic-Sex	rs4977574	rs1625895	6.19855973632225e-06	0.00133269	5	GG => AG,TC => CC	6.26994565782371e-06	0.00254609	(0.0014413476209266148, 0.0036508281514383584)	GG => AG	chr9	22098574	0.755797	LNCaP	JASPAR	TC => CC	17	7578115	Sex hormone-binding globulin levels	GWAS Catalogue	GCST90019518	missing					MTAP,ENSG00000264545,ENSG00000265194,ENSG00000279670,ERVFRD-3,CDKN2A-DT,CDKN2A,CDKN2B-AS1,ENSG00000266446,CDKN2B,UBA52P6,ENSG00000236921	G	A	A/G/T	NA	NA	AR	TRUE	rs4977574_rs1625895	GG	AG	A
N63 Unspecified lump in breast	Age-Assessment,Genetic-Sex	rs4977574	rs1625895	6.19855973632225e-06	0.00133269	5	AG => AA,TC => CC	0.894868	8.20894523555431e-05	(-0.0011354384333363268, 0.0012996173380474129)	AG => AA	chr9	22098574	0.755797	LNCaP	JASPAR	TC => CC	17	7578115	Sex hormone-binding globulin levels	GWAS Catalogue	GCST90019518	missing					MTAP,ENSG00000264545,ENSG00000265194,ENSG00000279670,ERVFRD-3,CDKN2A-DT,CDKN2A,CDKN2B-AS1,ENSG00000266446,CDKN2B,UBA52P6,ENSG00000236921	G	A	A/G/T	NA	NA	AR	TRUE	rs4977574_rs1625895	AG	AA	A
M89 Other disorders of bone	Age-Assessment,Genetic-Sex	rs2553234	rs1799941	0.00012305	0.0264557	5	CC => CT,GA => AA	8.02473591953904e-05	0.00403794	(0.0060447519329546815, 0.0020311343343224764)	CC => CT	chr15	60975123	0.132545	LNCaP	JASPAR	GA => AA	17	7533423	Sex hormone-binding globulin levels	GWAS Catalogue	GCST90012109	missing	ANXA2,NARG2	C=>T,C=>T	Increased expression,Increased expression	Whole blood,Whole blood	ICE2,RORA-AS1,RORA,ENSG00000259274,CYCSP38,ENSG00000273958,ENSG00000286457,ENSG00000287508,RORA-AS2,RNA5SP397,ENSG00000259591,ENSG00000273792	T	A	C/A/T	NA	NA	AR	TRUE	rs2553234_rs1799941	CC	CT	T
M89 Other disorders of bone	Age-Assessment,Genetic-Sex	rs2553234	rs1799941	0.00012305	0.0264557	5	CC => CT,GG => GA	0.848169	0.000108701	(0.00122149533646024, -0.0010040929871471215)	CC => CT	chr15	60975123	0.132545	LNCaP	JASPAR	GG => GA	17	7533423	Sex hormone-binding globulin levels	GWAS Catalogue	GCST90012109	missing	ANXA2,NARG2	C=>T,C=>T	Increased expression,Increased expression	Whole blood,Whole blood	ICE2,RORA-AS1,RORA,ENSG00000259274,CYCSP38,ENSG00000273958,ENSG00000286457,ENSG00000287508,RORA-AS2,RNA5SP397,ENSG00000259591,ENSG00000273792	T	A	C/A/T	NA	NA	AR	TRUE	rs2553234_rs1799941	CC	CT	T
gestational hypertension/pre-eclampsia	Age-Assessment,Genetic-Sex	rs6566914	rs11655704	0.000106321	0.0228591	28	TT => CT,TC => CC	0.00677058	-0.00183127	(-0.0005058190438483518, -0.0031567156423394816)	TT => CT	chr18	55648269	0.862709	LNCaP	JASPAR	TC => CC	17	47448172	Total testosterone levels	GWAS Catalogue	GCST90027095	missing					ENSG00000267787,ATP8B1,RNU6-742P,RSL24D1P11,LINC01897,AC090324.1,HMGN1P30,NEDD4L,ENSG00000267743	T	C	C/G/T	FALSE	1	AR	TRUE	rs6566914_rs11655704	TT	CT	C
gestational hypertension/pre-eclampsia	Age-Assessment,Genetic-Sex	rs6566914	rs11655704	0.000106321	0.0228591	28	TT => CT,TT => TC	0.671417	-0.00018507	(0.0006700154236097813, -0.0010401549446757273)	TT => CT	chr18	55648269	0.862709	LNCaP	JASPAR	TT => TC	17	47448172	Total testosterone levels	GWAS Catalogue	GCST90027095	missing					ENSG00000267787,ATP8B1,RNU6-742P,RSL24D1P11,LINC01897,AC090324.1,HMGN1P30,NEDD4L,ENSG00000267743	T	C	C/G/T	FALSE	1	AR	TRUE	rs6566914_rs11655704	TT	CT	C
gestational hypertension/pre-eclampsia	Age-Assessment,Genetic-Sex	rs6566914	rs11655704	0.000106321	0.0228591	28	CT => CC,TC => CC	0.00630929	0.00272878	(0.004686954406953474, 0.0007705977523622511)	CT => CC	chr18	55648269	0.862709	LNCaP	JASPAR	TC => CC	17	47448172	Total testosterone levels	GWAS Catalogue	GCST90027095	missing					ENSG00000267787,ATP8B1,RNU6-742P,RSL24D1P11,LINC01897,AC090324.1,HMGN1P30,NEDD4L,ENSG00000267743	T	C	C/G/T	FALSE	1	AR	TRUE	rs6566914_rs11655704	CT	CC	C
gestational hypertension/pre-eclampsia	Age-Assessment,Genetic-Sex	rs6566914	rs11655704	0.000106321	0.0228591	28	CT => CC,TT => TC	0.00147217	-0.00202305	(-0.0007762091014483583, -0.0032698840934267696)	CT => CC	chr18	55648269	0.862709	LNCaP	JASPAR	TT => TC	17	47448172	Total testosterone levels	GWAS Catalogue	GCST90027095	missing					ENSG00000267787,ATP8B1,RNU6-742P,RSL24D1P11,LINC01897,AC090324.1,HMGN1P30,NEDD4L,ENSG00000267743	T	C	C/G/T	FALSE	1	AR	TRUE	rs6566914_rs11655704	CT	CC	C
M35 Other systemic involvement of connective tissue	Age-Assessment,Genetic-Sex	rs6566914	rs11655704	3.12215322714722e-05	0.00671263	81	TT => CT,TC => CC	0.0507834	0.00242296	(0.004854178367662823, -8.259439289681064e-6)	TT => CT	chr18	55648269	0.862709	LNCaP	JASPAR	TC => CC	17	47448172	Total testosterone levels	GWAS Catalogue	GCST90027095	missing					ENSG00000267787,ATP8B1,RNU6-742P,RSL24D1P11,LINC01897,AC090324.1,HMGN1P30,NEDD4L,ENSG00000267743	T	C	C/G/T	FALSE	1	AR	TRUE	rs6566914_rs11655704	TT	CT	C
M35 Other systemic involvement of connective tissue	Age-Assessment,Genetic-Sex	rs6566914	rs11655704	3.12215322714722e-05	0.00671263	81	TT => CT,TT => TC	6.68009740885429e-06	-0.00338707	(-0.0019130426222361916, -0.004861093320658278)	TT => CT	chr18	55648269	0.862709	LNCaP	JASPAR	TT => TC	17	47448172	Total testosterone levels	GWAS Catalogue	GCST90027095	missing					ENSG00000267787,ATP8B1,RNU6-742P,RSL24D1P11,LINC01897,AC090324.1,HMGN1P30,NEDD4L,ENSG00000267743	T	C	C/G/T	FALSE	1	AR	TRUE	rs6566914_rs11655704	TT	CT	C
M35 Other systemic involvement of connective tissue	Age-Assessment,Genetic-Sex	rs6566914	rs11655704	3.12215322714722e-05	0.00671263	81	CT => CC,TC => CC	0.826542	0.000397498	(0.003952710151874633, -0.0031577132772475894)	CT => CC	chr18	55648269	0.862709	LNCaP	JASPAR	TC => CC	17	47448172	Total testosterone levels	GWAS Catalogue	GCST90027095	missing					ENSG00000267787,ATP8B1,RNU6-742P,RSL24D1P11,LINC01897,AC090324.1,HMGN1P30,NEDD4L,ENSG00000267743	T	C	C/G/T	FALSE	1	AR	TRUE	rs6566914_rs11655704	CT	CC	C
M35 Other systemic involvement of connective tissue	Age-Assessment,Genetic-Sex	rs6566914	rs11655704	3.12215322714722e-05	0.00671263	81	CT => CC,TT => TC	0.46842	-0.000791485	(0.0013480661949213822, -0.0029310368689845915)	CT => CC	chr18	55648269	0.862709	LNCaP	JASPAR	TT => TC	17	47448172	Total testosterone levels	GWAS Catalogue	GCST90027095	missing					ENSG00000267787,ATP8B1,RNU6-742P,RSL24D1P11,LINC01897,AC090324.1,HMGN1P30,NEDD4L,ENSG00000267743	T	C	C/G/T	FALSE	1	AR	TRUE	rs6566914_rs11655704	CT	CC	C
other fractures	Age-Assessment,Genetic-Sex	rs4977574	rs28929474	1.59126332713986e-05	0.00342122	5	AG => AA,CC => CT	1.5912633271399e-05	0.00371783	(0.0020293868686428497, 0.00540627889821574)	AG => AA	chr9	22098574	0.755797	LNCaP	JASPAR	CC => CT	14	94844947	Sex hormone-binding globulin levels	GWAS Catalogue	GCST90012111	missing					MTAP,ENSG00000264545,ENSG00000265194,ENSG00000279670,ERVFRD-3,CDKN2A-DT,CDKN2A,CDKN2B-AS1,ENSG00000266446,CDKN2B,UBA52P6,ENSG00000236921	G	A	A/G/T	NA	NA	AR	TRUE	rs4977574_rs28929474	AG	AA	A
N99-N99 Other disorders of the genitourinary system	Age-Assessment,Genetic-Sex	rs8180759	rs3803800	7.66285464744056e-05	0.0164751	7	GG => TG,AG => GG	0.862093	-7.31766e-05	(-0.0008988251152913992, 0.0007524718397850428)	GG => TG	chr7	70178152	0.715263	LNCaP	JASPAR	AG => GG	17	7462969	Sex hormone-binding globulin levels	GWAS Catalogue	GCST90019518	missing					AUTS2,ENSG00000236978	T	T	T/A/G	NA	NA	AR	TRUE	rs8180759_rs3803800	GG	TG	T
N99-N99 Other disorders of the genitourinary system	Age-Assessment,Genetic-Sex	rs8180759	rs3803800	7.66285464744056e-05	0.0164751	7	GG => TG,AA => AG	3.98914544988509e-05	-0.00346099	(-0.005112200443162935, -0.0018097737215689294)	GG => TG	chr7	70178152	0.715263	LNCaP	JASPAR	AA => AG	17	7462969	Sex hormone-binding globulin levels	GWAS Catalogue	GCST90019518	missing					AUTS2,ENSG00000236978	T	T	T/A/G	NA	NA	AR	TRUE	rs8180759_rs3803800	GG	TG	T
N99-N99 Other disorders of the genitourinary system	Age-Assessment,Genetic-Sex	rs8180759	rs3803800	7.66285464744056e-05	0.0164751	7	TG => TT,AG => GG	0.181558	-0.00114472	(-0.0028240915562541217, 0.0005346611109894755)	TG => TT	chr7	70178152	0.715263	LNCaP	JASPAR	AG => GG	17	7462969	Sex hormone-binding globulin levels	GWAS Catalogue	GCST90019518	missing					AUTS2,ENSG00000236978	T	T	T/A/G	NA	NA	AR	TRUE	rs8180759_rs3803800	TG	TT	T
N99 Postprocedural disorders of genito-urinary system, not elsewhere classified	Age-Assessment,Genetic-Sex	rs8180759	rs3803800	7.66285464744056e-05	0.0164751	7	GG => TG,AG => GG	0.862093	-7.31766e-05	(-0.0008988251152913992, 0.0007524718397850428)	GG => TG	chr7	70178152	0.715263	LNCaP	JASPAR	AG => GG	17	7462969	Sex hormone-binding globulin levels	GWAS Catalogue	GCST90019518	missing					AUTS2,ENSG00000236978	T	T	T/A/G	NA	NA	AR	TRUE	rs8180759_rs3803800	GG	TG	T
N99 Postprocedural disorders of genito-urinary system, not elsewhere classified	Age-Assessment,Genetic-Sex	rs8180759	rs3803800	7.66285464744056e-05	0.0164751	7	GG => TG,AA => AG	3.98914544988509e-05	-0.00346099	(-0.005112200443162935, -0.0018097737215689294)	GG => TG	chr7	70178152	0.715263	LNCaP	JASPAR	AA => AG	17	7462969	Sex hormone-binding globulin levels	GWAS Catalogue	GCST90019518	missing					AUTS2,ENSG00000236978	T	T	T/A/G	NA	NA	AR	TRUE	rs8180759_rs3803800	GG	TG	T
N99 Postprocedural disorders of genito-urinary system, not elsewhere classified	Age-Assessment,Genetic-Sex	rs8180759	rs3803800	7.66285464744056e-05	0.0164751	7	TG => TT,AG => GG	0.181558	-0.00114472	(-0.0028240915562541217, 0.0005346611109894755)	TG => TT	chr7	70178152	0.715263	LNCaP	JASPAR	AG => GG	17	7462969	Sex hormone-binding globulin levels	GWAS Catalogue	GCST90019518	missing					AUTS2,ENSG00000236978	T	T	T/A/G	NA	NA	AR	TRUE	rs8180759_rs3803800	TG	TT	T
disorder or pituitary gland	Age-Assessment,Genetic-Sex	rs6566914	rs35386490	3.4343128747667e-10	7.38377268074841e-08	4	TT => CT,TC => CC	0.493419	-0.000344111	(-0.0013288742746877863, 0.0006406531962673775)	TT => CT	chr18	55648269	0.862709	LNCaP	JASPAR	TC => CC	17	7310006	Sex hormone-binding globulin levels	GWAS Catalogue	GCST90019518	missing					ENSG00000267787,ATP8B1,RNU6-742P,RSL24D1P11,LINC01897,AC090324.1,HMGN1P30,NEDD4L,ENSG00000267743	T	C	C/G/T	NA	NA	AR	TRUE	rs6566914_rs35386490	TT	CT	C
disorder or pituitary gland	Age-Assessment,Genetic-Sex	rs6566914	rs35386490	3.4343128747667e-10	7.38377268074841e-08	4	TT => CT,TT => TC	0.830826	-5.85699e-05	(-0.0005958932608412673, 0.0004787535215857995)	TT => CT	chr18	55648269	0.862709	LNCaP	JASPAR	TT => TC	17	7310006	Sex hormone-binding globulin levels	GWAS Catalogue	GCST90019518	missing					ENSG00000267787,ATP8B1,RNU6-742P,RSL24D1P11,LINC01897,AC090324.1,HMGN1P30,NEDD4L,ENSG00000267743	T	C	C/G/T	NA	NA	AR	TRUE	rs6566914_rs35386490	TT	CT	C
disorder or pituitary gland	Age-Assessment,Genetic-Sex	rs6566914	rs35386490	3.4343128747667e-10	7.38377268074841e-08	4	CT => CC,TT => TC	1.31167746903975e-10	0.00226741	(0.0015758284000174914, 0.002958981846209716)	CT => CC	chr18	55648269	0.862709	LNCaP	JASPAR	TT => TC	17	7310006	Sex hormone-binding globulin levels	GWAS Catalogue	GCST90019518	missing					ENSG00000267787,ATP8B1,RNU6-742P,RSL24D1P11,LINC01897,AC090324.1,HMGN1P30,NEDD4L,ENSG00000267743	T	C	C/G/T	NA	NA	AR	TRUE	rs6566914_rs35386490	CT	CC	C
back pain	Age-Assessment,Genetic-Sex	rs10803521	rs12939910	0.000176727	0.0379963	4	GA => AA,CC => CG	0.936628	-7.86399e-05	(0.0018599144978032208, -0.002017194299749024)	GA => AA	chr2	148439221	0.24188	LNCaP	JASPAR	CC => CG	17	7599260	Sex hormone-binding globulin levels	GWAS Catalogue	GCST90019518	missing	ACVR2A,MBD5,ORC4	A=>G,A=>G,A=>G	Decreased expression,Decreased expression,Decreased expression	Whole blood,Whole blood,Whole blood	AC013406.1,Y_RNA,RNU6-715P,RNA5SP106,ENSG00000229143,ACVR2A,RNU6-1275P,ENSG00000223911,ORC4	G	A	G/A	NA	NA	AR	TRUE	rs10803521_rs12939910	GA	AA	A
back pain	Age-Assessment,Genetic-Sex	rs10803521	rs12939910	0.000176727	0.0379963	4	GG => GA,CC => CG	6.5604291036592e-05	0.00434643	(0.006480564626887184, 0.0022122995572903437)	GG => GA	chr2	148439221	0.24188	LNCaP	JASPAR	CC => CG	17	7599260	Sex hormone-binding globulin levels	GWAS Catalogue	GCST90019518	missing	ACVR2A,MBD5,ORC4	A=>G,A=>G,A=>G	Decreased expression,Decreased expression,Decreased expression	Whole blood,Whole blood,Whole blood	AC013406.1,Y_RNA,RNU6-715P,RNA5SP106,ENSG00000229143,ACVR2A,RNU6-1275P,ENSG00000223911,ORC4	G	A	G/A	NA	NA	AR	TRUE	rs10803521_rs12939910	GG	GA	A
N93 Other abnormal uterine and vaginal bleeding	Age-Assessment,Genetic-Sex	rs8180759	rs12940684	7.87213814840092e-05	0.0169251	32	GG => TG,TT => CT	0.068784	-0.00123675	(9.523044067519682e-5, -0.0025687280932558255)	GG => TG	chr7	70178152	0.715263	LNCaP	JASPAR	TT => CT	17	7453919	Sex hormone-binding globulin levels	GWAS Catalogue	GCST90020234	missing					AUTS2,ENSG00000236978	T	T	T/A/G	TRUE	2	AR	TRUE	rs8180759_rs12940684	GG	TG	T
N93 Other abnormal uterine and vaginal bleeding	Age-Assessment,Genetic-Sex	rs8180759	rs12940684	7.87213814840092e-05	0.0169251	32	GG => TG,CT => CC	0.123455	-0.00183017	(0.0004984416984143418, -0.0041587847367394615)	GG => TG	chr7	70178152	0.715263	LNCaP	JASPAR	CT => CC	17	7453919	Sex hormone-binding globulin levels	GWAS Catalogue	GCST90020234	missing					AUTS2,ENSG00000236978	T	T	T/A/G	TRUE	2	AR	TRUE	rs8180759_rs12940684	GG	TG	T
N93 Other abnormal uterine and vaginal bleeding	Age-Assessment,Genetic-Sex	rs8180759	rs12940684	7.87213814840092e-05	0.0169251	32	TG => TT,TT => CT	0.00272581	-0.00420469	(-0.0014550046380732763, -0.006954368806466875)	TG => TT	chr7	70178152	0.715263	LNCaP	JASPAR	TT => CT	17	7453919	Sex hormone-binding globulin levels	GWAS Catalogue	GCST90020234	missing					AUTS2,ENSG00000236978	T	T	T/A/G	TRUE	2	AR	TRUE	rs8180759_rs12940684	TG	TT	T
J95-J99 Other diseases of the respiratory system	Age-Assessment,Genetic-Sex	rs11002429	rs6547692	5.98936596034411e-05	0.0128771	124	TT => TG,GA => AA	1.05773565466625e-05	0.00701013	(0.003891081853248006, 0.01012918787750813)	TT => TG	chr10	79926700	0.0758803	LNCaP	JASPAR	GA => AA	2	27734972	Total testosterone levels	GWAS Catalogue	GCST90027095	missing	DLG5	T=>G	Increased expression	Whole blood	DLG5,DLG5-AS1,POLR3A,H2AZP5,RPS24,GNAI2P2,ENSG00000283096,ENSG00000282863,LINC00595,ENSG00000288090,ENSG00000229543,ENSG00000230229,SNORA71	G	T	T/G	FALSE	1	AR	TRUE	rs11002429_rs6547692	TT	TG	G
J95-J99 Other diseases of the respiratory system	Age-Assessment,Genetic-Sex	rs11002429	rs6547692	5.98936596034411e-05	0.0128771	124	TT => TG,GG => GA	0.22112	-0.00221805	(-0.005771068137340315, 0.001334960399517858)	TT => TG	chr10	79926700	0.0758803	LNCaP	JASPAR	GG => GA	2	27734972	Total testosterone levels	GWAS Catalogue	GCST90027095	missing	DLG5	T=>G	Increased expression	Whole blood	DLG5,DLG5-AS1,POLR3A,H2AZP5,RPS24,GNAI2P2,ENSG00000283096,ENSG00000282863,LINC00595,ENSG00000288090,ENSG00000229543,ENSG00000230229,SNORA71	G	T	T/G	FALSE	1	AR	TRUE	rs11002429_rs6547692	TT	TG	G
Hot drink temperature	Age-Assessment,Genetic-Sex	rs11002429	rs1635612	0.000120197	0.0258423	NA	TT => TG,GT => TT	0.000120197	0.0162202	(0.007953644754394848, 0.02448666769193311)	TT => TG	chr10	79926700	0.0758803	LNCaP	JASPAR	GT => TT	7	98015049	Total testosterone levels	GWAS Catalogue	GCST90027095	missing	DLG5	T=>G	Increased expression	Whole blood	DLG5,DLG5-AS1,POLR3A,H2AZP5,RPS24,GNAI2P2,ENSG00000283096,ENSG00000282863,LINC00595,ENSG00000288090,ENSG00000229543,ENSG00000230229,SNORA71	G	T	T/G	FALSE	1	AR	FALSE	rs11002429_rs1635612	TT	TG	G
I89 Other non-infective disorders of lymphatic vessels and lymph nodes	Age-Assessment,Genetic-Sex	rs2168420	rs6547692	2.89087286053411e-05	0.00621538	42	AA => GA,GA => AA	1.01919009541146e-05	-0.00231077	(-0.0012845013237181358, -0.003337038844820798)	AA => GA	chr3	31735039	0.794411	LNCaP	JASPAR	GA => AA	2	27734972	Total testosterone levels	GWAS Catalogue	GCST90027095	missing					THRAP3P1,ENSG00000288926,STT3B,OSBPL10,OSBPL10-AS1,ZNF587P1	G	G	G/A	FALSE	1	AR	TRUE	rs2168420_rs6547692	AA	GA	G
I89 Other non-infective disorders of lymphatic vessels and lymph nodes	Age-Assessment,Genetic-Sex	rs2168420	rs6547692	2.89087286053411e-05	0.00621538	42	GA => GG,GA => AA	0.426405	-0.000688792	(0.00100856709370623, -0.0023861515800637804)	GA => GG	chr3	31735039	0.794411	LNCaP	JASPAR	GA => AA	2	27734972	Total testosterone levels	GWAS Catalogue	GCST90027095	missing					THRAP3P1,ENSG00000288926,STT3B,OSBPL10,OSBPL10-AS1,ZNF587P1	G	G	G/A	FALSE	1	AR	TRUE	rs2168420_rs6547692	GA	GG	G
I89 Other non-infective disorders of lymphatic vessels and lymph nodes	Age-Assessment,Genetic-Sex	rs2168420	rs6547692	2.89087286053411e-05	0.00621538	42	AA => GA,GG => GA	0.193515	0.000764844	(0.0019177492214316034, -0.00038806177602345284)	AA => GA	chr3	31735039	0.794411	LNCaP	JASPAR	GG => GA	2	27734972	Total testosterone levels	GWAS Catalogue	GCST90027095	missing					THRAP3P1,ENSG00000288926,STT3B,OSBPL10,OSBPL10-AS1,ZNF587P1	G	G	G/A	FALSE	1	AR	TRUE	rs2168420_rs6547692	AA	GA	G
I89 Other non-infective disorders of lymphatic vessels and lymph nodes	Age-Assessment,Genetic-Sex	rs2168420	rs6547692	2.89087286053411e-05	0.00621538	42	GA => GG,GG => GA	0.542147	-0.000672716	(0.0014902919373865238, -0.0028357246133714547)	GA => GG	chr3	31735039	0.794411	LNCaP	JASPAR	GG => GA	2	27734972	Total testosterone levels	GWAS Catalogue	GCST90027095	missing					THRAP3P1,ENSG00000288926,STT3B,OSBPL10,OSBPL10-AS1,ZNF587P1	G	G	G/A	FALSE	1	AR	TRUE	rs2168420_rs6547692	GA	GG	G
I72 Other aneurysm	Age-Assessment,Genetic-Sex	rs8180759	rs4606367	0.000136651	0.0293799	8	GG => TG,AC => CC	0.00143072	-0.00158811	(-0.0006118703783542407, -0.0025643556083075583)	GG => TG	chr7	70178152	0.715263	LNCaP	JASPAR	AC => CC	10	67279899	Total testosterone levels	GWAS Catalogue	GCST90027095	missing					AUTS2,ENSG00000236978	T	T	T/A/G	NA	NA	AR	TRUE	rs8180759_rs4606367	GG	TG	T
I72 Other aneurysm	Age-Assessment,Genetic-Sex	rs8180759	rs4606367	0.000136651	0.0293799	8	GG => TG,AA => AC	0.000167296	0.00141936	(0.0021584622427215667, 0.0006802631282106044)	GG => TG	chr7	70178152	0.715263	LNCaP	JASPAR	AA => AC	10	67279899	Total testosterone levels	GWAS Catalogue	GCST90027095	missing					AUTS2,ENSG00000236978	T	T	T/A/G	NA	NA	AR	TRUE	rs8180759_rs4606367	GG	TG	T
I72 Other aneurysm	Age-Assessment,Genetic-Sex	rs8180759	rs4606367	0.000136651	0.0293799	8	TG => TT,AA => AC	0.00973291	-0.00206504	(-0.0004994234467442457, -0.0036306624618118047)	TG => TT	chr7	70178152	0.715263	LNCaP	JASPAR	AA => AC	10	67279899	Total testosterone levels	GWAS Catalogue	GCST90027095	missing					AUTS2,ENSG00000236978	T	T	T/A/G	NA	NA	AR	TRUE	rs8180759_rs4606367	TG	TT	T
K74 Fibrosis and cirrhosis of liver	Age-Assessment,Genetic-Sex	rs2168420	rs17883687	0.00018825	0.0404737	5	AA => GA,GG => GT	0.00018825	-0.00497485	(-0.007585912764363238, -0.0023637796329774)	AA => GA	chr3	31735039	0.794411	LNCaP	JASPAR	GG => GT	17	7588750	Sex hormone-binding globulin levels	GWAS Catalogue	GCST90019518	missing					THRAP3P1,ENSG00000288926,STT3B,OSBPL10,OSBPL10-AS1,ZNF587P1	G	G	G/A	NA	NA	AR	TRUE	rs2168420_rs17883687	AA	GA	G
heart/cardiac problem	Age-Assessment,Genetic-Sex	rs2168420	rs34707604	1.40746920502974e-06	0.000302606	152	AA => GA,TC => CC	1.27017336987772e-05	-0.0173938	(-0.009584069094163625, -0.025203521552068012)	AA => GA	chr3	31735039	0.794411	LNCaP	JASPAR	TC => CC	4	69491456	Total testosterone levels	GWAS Catalogue	GCST90027095	missing					THRAP3P1,ENSG00000288926,STT3B,OSBPL10,OSBPL10-AS1,ZNF587P1	G	G	G/A	FALSE	1	AR	TRUE	rs2168420_rs34707604	AA	GA	G
heart/cardiac problem	Age-Assessment,Genetic-Sex	rs2168420	rs34707604	1.40746920502974e-06	0.000302606	152	AA => GA,TT => TC	0.476639	0.0013575	(0.005095865124824565, -0.0023808607968779185)	AA => GA	chr3	31735039	0.794411	LNCaP	JASPAR	TT => TC	4	69491456	Total testosterone levels	GWAS Catalogue	GCST90027095	missing					THRAP3P1,ENSG00000288926,STT3B,OSBPL10,OSBPL10-AS1,ZNF587P1	G	G	G/A	FALSE	1	AR	TRUE	rs2168420_rs34707604	AA	GA	G
heart/cardiac problem	Age-Assessment,Genetic-Sex	rs2168420	rs34707604	1.40746920502974e-06	0.000302606	152	GA => GG,TT => TC	0.00424722	0.0097665	(0.01646136773790646, 0.003071622984296157)	GA => GG	chr3	31735039	0.794411	LNCaP	JASPAR	TT => TC	4	69491456	Total testosterone levels	GWAS Catalogue	GCST90027095	missing					THRAP3P1,ENSG00000288926,STT3B,OSBPL10,OSBPL10-AS1,ZNF587P1	G	G	G/A	FALSE	1	AR	TRUE	rs2168420_rs34707604	GA	GG	G
heart attack/myocardial infarction	Age-Assessment,Genetic-Sex	rs2168420	rs34707604	3.34288368427274e-05	0.0071872	47	AA => GA,TC => CC	0.000352648	-0.00800171	(-0.003612654237803382, -0.012390775516593035)	AA => GA	chr3	31735039	0.794411	LNCaP	JASPAR	TC => CC	4	69491456	Total testosterone levels	GWAS Catalogue	GCST90027095	missing					THRAP3P1,ENSG00000288926,STT3B,OSBPL10,OSBPL10-AS1,ZNF587P1	G	G	G/A	FALSE	1	AR	TRUE	rs2168420_rs34707604	AA	GA	G
heart attack/myocardial infarction	Age-Assessment,Genetic-Sex	rs2168420	rs34707604	3.34288368427274e-05	0.0071872	47	AA => GA,TT => TC	0.352157	0.00102238	(0.0031760860425998094, -0.0011313234364589858)	AA => GA	chr3	31735039	0.794411	LNCaP	JASPAR	TT => TC	4	69491456	Total testosterone levels	GWAS Catalogue	GCST90027095	missing					THRAP3P1,ENSG00000288926,STT3B,OSBPL10,OSBPL10-AS1,ZNF587P1	G	G	G/A	FALSE	1	AR	TRUE	rs2168420_rs34707604	AA	GA	G
heart attack/myocardial infarction	Age-Assessment,Genetic-Sex	rs2168420	rs34707604	3.34288368427274e-05	0.0071872	47	GA => GG,TT => TC	0.00497647	0.00569073	(0.009662029940229949, 0.0017194337317372067)	GA => GG	chr3	31735039	0.794411	LNCaP	JASPAR	TT => TC	4	69491456	Total testosterone levels	GWAS Catalogue	GCST90027095	missing					THRAP3P1,ENSG00000288926,STT3B,OSBPL10,OSBPL10-AS1,ZNF587P1	G	G	G/A	FALSE	1	AR	TRUE	rs2168420_rs34707604	GA	GG	G
Poultry intake	Age-Assessment,Genetic-Sex	rs4977574	rs45446698	0.000464939	0.049981	NA	GG => AG,TG => TT	8.98751946089526e-05	-0.0458034	(-0.0687255040576403, -0.02288130905375383)	GG => AG	chr9	22098574	0.755797	LNCaP	JASPAR	TG => TT	7	99332948	Total testosterone levels	GWAS Catalogue	GCST90012114	missing					MTAP,ENSG00000264545,ENSG00000265194,ENSG00000279670,ERVFRD-3,CDKN2A-DT,CDKN2A,CDKN2B-AS1,ENSG00000266446,CDKN2B,UBA52P6,ENSG00000236921	G	A	A/G/T	TRUE	2	AR	FALSE	rs4977574_rs45446698	GG	AG	A
Poultry intake	Age-Assessment,Genetic-Sex	rs4977574	rs45446698	0.000464939	0.049981	NA	AG => AA,TG => TT	0.171854	0.0154532	(-0.006715000928711308, 0.03762143056304942)	AG => AA	chr9	22098574	0.755797	LNCaP	JASPAR	TG => TT	7	99332948	Total testosterone levels	GWAS Catalogue	GCST90012114	missing					MTAP,ENSG00000264545,ENSG00000265194,ENSG00000279670,ERVFRD-3,CDKN2A-DT,CDKN2A,CDKN2B-AS1,ENSG00000266446,CDKN2B,UBA52P6,ENSG00000236921	G	A	A/G/T	TRUE	2	AR	FALSE	rs4977574_rs45446698	AG	AA	A
N63 Unspecified lump in breast	Age-Assessment,Genetic-Sex	rs6566914	rs1625895	0.00040248	0.0432666	3	TT => CT,TC => CC	0.520008	0.000344574	(-0.000705198831409314, 0.0013943461560948158)	TT => CT	chr18	55648269	0.862709	LNCaP	JASPAR	TC => CC	17	7578115	Sex hormone-binding globulin levels	GWAS Catalogue	GCST90019518	missing					ENSG00000267787,ATP8B1,RNU6-742P,RSL24D1P11,LINC01897,AC090324.1,HMGN1P30,NEDD4L,ENSG00000267743	T	C	C/G/T	NA	NA	AR	TRUE	rs6566914_rs1625895	TT	CT	C
N63 Unspecified lump in breast	Age-Assessment,Genetic-Sex	rs6566914	rs1625895	0.00040248	0.0432666	3	CT => CC,TC => CC	0.00011213	-0.00261124	(-0.003936189927852989, -0.0012862932398559459)	CT => CC	chr18	55648269	0.862709	LNCaP	JASPAR	TC => CC	17	7578115	Sex hormone-binding globulin levels	GWAS Catalogue	GCST90019518	missing					ENSG00000267787,ATP8B1,RNU6-742P,RSL24D1P11,LINC01897,AC090324.1,HMGN1P30,NEDD4L,ENSG00000267743	T	C	C/G/T	NA	NA	AR	TRUE	rs6566914_rs1625895	CT	CC	C
Poultry intake	Age-Assessment,Genetic-Sex	rs4977574	rs2467592	0.00016931	0.0364017	NA	GG => AG,TT => TC	0.000694237	0.0250236	(0.03948325482704711, 0.010563855209976996)	GG => AG	chr9	22098574	0.755797	LNCaP	JASPAR	TT => TC	11	29197549	Bioavailable testosterone levels	GWAS Catalogue	GCST90027083	missing					MTAP,ENSG00000264545,ENSG00000265194,ENSG00000279670,ERVFRD-3,CDKN2A-DT,CDKN2A,CDKN2B-AS1,ENSG00000266446,CDKN2B,UBA52P6,ENSG00000236921	G	A	A/G/T	TRUE	2	AR	FALSE	rs4977574_rs2467592	GG	AG	A
Poultry intake	Age-Assessment,Genetic-Sex	rs4977574	rs2467592	0.00016931	0.0364017	NA	AG => AA,TT => TC	0.247167	0.00826686	(0.022267857624307302, -0.005734129775746553)	AG => AA	chr9	22098574	0.755797	LNCaP	JASPAR	TT => TC	11	29197549	Bioavailable testosterone levels	GWAS Catalogue	GCST90027083	missing					MTAP,ENSG00000264545,ENSG00000265194,ENSG00000279670,ERVFRD-3,CDKN2A-DT,CDKN2A,CDKN2B-AS1,ENSG00000266446,CDKN2B,UBA52P6,ENSG00000236921	G	A	A/G/T	TRUE	2	AR	FALSE	rs4977574_rs2467592	AG	AA	A
Platelet count	Age-Assessment,Genetic-Sex	rs8180759	rs1635612	6.53165709945724e-05	0.0140431	NA	GG => TG,GT => TT	0.584002	0.221235	(1.0131532405776924, -0.5706829676479335)	GG => TG	chr7	70178152	0.715263	LNCaP	JASPAR	GT => TT	7	98015049	Total testosterone levels	GWAS Catalogue	GCST90027095	missing					AUTS2,ENSG00000236978	T	T	T/A/G	FALSE	1	AR	FALSE	rs8180759_rs1635612	GG	TG	T
Platelet count	Age-Assessment,Genetic-Sex	rs8180759	rs1635612	6.53165709945724e-05	0.0140431	NA	GG => TG,GG => GT	0.00209397	3.14035	(5.140941802700418, 1.1397610066590285)	GG => TG	chr7	70178152	0.715263	LNCaP	JASPAR	GG => GT	7	98015049	Total testosterone levels	GWAS Catalogue	GCST90027095	missing					AUTS2,ENSG00000236978	T	T	T/A/G	FALSE	1	AR	FALSE	rs8180759_rs1635612	GG	TG	T
Platelet count	Age-Assessment,Genetic-Sex	rs8180759	rs1635612	6.53165709945724e-05	0.0140431	NA	TG => TT,GT => TT	0.00341699	2.43968	(4.073037582904888, 0.8063151259876269)	TG => TT	chr7	70178152	0.715263	LNCaP	JASPAR	GT => TT	7	98015049	Total testosterone levels	GWAS Catalogue	GCST90027095	missing					AUTS2,ENSG00000236978	T	T	T/A/G	FALSE	1	AR	FALSE	rs8180759_rs1635612	TG	TT	T
J98 Other respiratory disorders	Age-Assessment,Genetic-Sex	rs8180759	rs2467592	7.0610698165965e-05	0.0151813	13	GG => TG,TT => TC	0.000556537	0.00424448	(0.006654408375506137, 0.0018345430522729504)	GG => TG	chr7	70178152	0.715263	LNCaP	JASPAR	TT => TC	11	29197549	Bioavailable testosterone levels	GWAS Catalogue	GCST90027083	missing					AUTS2,ENSG00000236978	T	T	T/A/G	FALSE	1	AR	TRUE	rs8180759_rs2467592	GG	TG	T
J98 Other respiratory disorders	Age-Assessment,Genetic-Sex	rs8180759	rs2467592	7.0610698165965e-05	0.0151813	13	TG => TT,TT => TC	0.00029096	-0.0090245	(-0.004142761754518969, -0.013906239725569106)	TG => TT	chr7	70178152	0.715263	LNCaP	JASPAR	TT => TC	11	29197549	Bioavailable testosterone levels	GWAS Catalogue	GCST90027083	missing					AUTS2,ENSG00000236978	T	T	T/A/G	FALSE	1	AR	TRUE	rs8180759_rs2467592	TG	TT	T
H81 Disorders of vestibular function	Age-Assessment,Genetic-Sex	rs10803521	rs3803800	0.000204541	0.0219881	20	GA => AA,AG => GG	0.192664	-0.000826959	(0.0004171992568246731, -0.0020711162707308817)	GA => AA	chr2	148439221	0.24188	LNCaP	JASPAR	AG => GG	17	7462969	Sex hormone-binding globulin levels	GWAS Catalogue	GCST90019518	missing	ACVR2A,MBD5,ORC4	A=>G,A=>G,A=>G	Decreased expression,Decreased expression,Decreased expression	Whole blood,Whole blood,Whole blood	AC013406.1,Y_RNA,RNU6-715P,RNA5SP106,ENSG00000229143,ACVR2A,RNU6-1275P,ENSG00000223911,ORC4	G	A	G/A	FALSE	1	AR	TRUE	rs10803521_rs3803800	GA	AA	A
H81 Disorders of vestibular function	Age-Assessment,Genetic-Sex	rs10803521	rs3803800	0.000204541	0.0219881	20	GG => GA,AG => GG	0.812073	0.000153808	(0.0014217602168541525, -0.001114143385384583)	GG => GA	chr2	148439221	0.24188	LNCaP	JASPAR	AG => GG	17	7462969	Sex hormone-binding globulin levels	GWAS Catalogue	GCST90019518	missing	ACVR2A,MBD5,ORC4	A=>G,A=>G,A=>G	Decreased expression,Decreased expression,Decreased expression	Whole blood,Whole blood,Whole blood	AC013406.1,Y_RNA,RNU6-715P,RNA5SP106,ENSG00000229143,ACVR2A,RNU6-1275P,ENSG00000223911,ORC4	G	A	G/A	FALSE	1	AR	TRUE	rs10803521_rs3803800	GG	GA	A
H81 Disorders of vestibular function	Age-Assessment,Genetic-Sex	rs10803521	rs3803800	0.000204541	0.0219881	20	GA => AA,AA => AG	0.478611	0.00121356	(0.004570540383938619, -0.0021434132182332876)	GA => AA	chr2	148439221	0.24188	LNCaP	JASPAR	AA => AG	17	7462969	Sex hormone-binding globulin levels	GWAS Catalogue	GCST90019518	missing	ACVR2A,MBD5,ORC4	A=>G,A=>G,A=>G	Decreased expression,Decreased expression,Decreased expression	Whole blood,Whole blood,Whole blood	AC013406.1,Y_RNA,RNU6-715P,RNA5SP106,ENSG00000229143,ACVR2A,RNU6-1275P,ENSG00000223911,ORC4	G	A	G/A	FALSE	1	AR	TRUE	rs10803521_rs3803800	GA	AA	A
H81 Disorders of vestibular function	Age-Assessment,Genetic-Sex	rs10803521	rs3803800	0.000204541	0.0219881	20	GG => GA,AA => AG	0.000281293	0.00493895	(0.007604221918615752, 0.0022736800336283112)	GG => GA	chr2	148439221	0.24188	LNCaP	JASPAR	AA => AG	17	7462969	Sex hormone-binding globulin levels	GWAS Catalogue	GCST90019518	missing	ACVR2A,MBD5,ORC4	A=>G,A=>G,A=>G	Decreased expression,Decreased expression,Decreased expression	Whole blood,Whole blood,Whole blood	AC013406.1,Y_RNA,RNU6-715P,RNA5SP106,ENSG00000229143,ACVR2A,RNU6-1275P,ENSG00000223911,ORC4	G	A	G/A	FALSE	1	AR	TRUE	rs10803521_rs3803800	GG	GA	A
G31 Other degenerative diseases of nervous system, not elsewhere classified	Age-Assessment,Genetic-Sex	rs4910512	rs1799941	0.000162171	0.0348668	25	CC => AC,GG => GA	0.238566	0.000886153	(-0.0005875118865673062, 0.002359817502739957)	CC => AC	chr11	4627667	0.742757	LNCaP	JASPAR	GG => GA	17	7533423	Sex hormone-binding globulin levels	GWAS Catalogue	GCST90012109	missing	TRIM68	A=>C	Decreased expression	Whole blood	OR52B4,OR52B3P,TRIM21,ENSG00000291144,OR51R1P,OR52P2P,AC010930.1,OR52K2,OR52K3P,OR52K1,OR52M2P,OR52M1,C11orf40,OR52I2,OR52I1,TRIM68,OR51D1,OR51E1,OR51A9P,OR51E2,OR51C1P,MMP26,OR51F5P,ENSG00000290647,OR51C4P,KRT8P49,OR51F3P,OR51F4P,SNORA62,OR51F1,OR51N1P,OR52Y1P,OR52R1,OR51F2,ENSG00000290648,OR51A8P,OR51S1	C	C	A/C/G/T	FALSE	1	AR	TRUE	rs4910512_rs1799941	CC	AC	A
G31 Other degenerative diseases of nervous system, not elsewhere classified	Age-Assessment,Genetic-Sex	rs4910512	rs1799941	0.000162171	0.0348668	25	AC => AA,GA => AA	3.2428571301753e-05	0.00438312	(0.00231591607274525, 0.006450325250416037)	AC => AA	chr11	4627667	0.742757	LNCaP	JASPAR	GA => AA	17	7533423	Sex hormone-binding globulin levels	GWAS Catalogue	GCST90012109	missing	TRIM68	A=>C	Decreased expression	Whole blood	OR52B4,OR52B3P,TRIM21,ENSG00000291144,OR51R1P,OR52P2P,AC010930.1,OR52K2,OR52K3P,OR52K1,OR52M2P,OR52M1,C11orf40,OR52I2,OR52I1,TRIM68,OR51D1,OR51E1,OR51A9P,OR51E2,OR51C1P,MMP26,OR51F5P,ENSG00000290647,OR51C4P,KRT8P49,OR51F3P,OR51F4P,SNORA62,OR51F1,OR51N1P,OR52Y1P,OR52R1,OR51F2,ENSG00000290648,OR51A8P,OR51S1	C	C	A/C/G/T	FALSE	1	AR	TRUE	rs4910512_rs1799941	AC	AA	A
G31 Other degenerative diseases of nervous system, not elsewhere classified	Age-Assessment,Genetic-Sex	rs4910512	rs1799941	0.000162171	0.0348668	25	AC => AA,GG => GA	0.862886	-9.58483e-05	(-0.001183615545232688, 0.0009919189641136646)	AC => AA	chr11	4627667	0.742757	LNCaP	JASPAR	GG => GA	17	7533423	Sex hormone-binding globulin levels	GWAS Catalogue	GCST90012109	missing	TRIM68	A=>C	Decreased expression	Whole blood	OR52B4,OR52B3P,TRIM21,ENSG00000291144,OR51R1P,OR52P2P,AC010930.1,OR52K2,OR52K3P,OR52K1,OR52M2P,OR52M1,C11orf40,OR52I2,OR52I1,TRIM68,OR51D1,OR51E1,OR51A9P,OR51E2,OR51C1P,MMP26,OR51F5P,ENSG00000290647,OR51C4P,KRT8P49,OR51F3P,OR51F4P,SNORA62,OR51F1,OR51N1P,OR52Y1P,OR52R1,OR51F2,ENSG00000290648,OR51A8P,OR51S1	C	C	A/C/G/T	FALSE	1	AR	TRUE	rs4910512_rs1799941	AC	AA	A
O16 Unspecified maternal hypertension	Age-Assessment,Genetic-Sex	rs8180759	rs35386490	0.000111377	0.0239461	3	GG => TG,TC => CC	0.00252132	0.00147994	(0.000519715185785469, 0.0024401677583350727)	GG => TG	chr7	70178152	0.715263	LNCaP	JASPAR	TC => CC	17	7310006	Sex hormone-binding globulin levels	GWAS Catalogue	GCST90019518	missing					AUTS2,ENSG00000236978	T	T	T/A/G	NA	NA	AR	TRUE	rs8180759_rs35386490	GG	TG	T
O16 Unspecified maternal hypertension	Age-Assessment,Genetic-Sex	rs8180759	rs35386490	0.000111377	0.0239461	3	GG => TG,TT => TC	0.805876	-5.94669e-05	(-0.0005337424259951486, 0.0004148085743682111)	GG => TG	chr7	70178152	0.715263	LNCaP	JASPAR	TT => TC	17	7310006	Sex hormone-binding globulin levels	GWAS Catalogue	GCST90019518	missing					AUTS2,ENSG00000236978	T	T	T/A/G	NA	NA	AR	TRUE	rs8180759_rs35386490	GG	TG	T
O16 Unspecified maternal hypertension	Age-Assessment,Genetic-Sex	rs8180759	rs35386490	0.000111377	0.0239461	3	TG => TT,TT => TC	0.00103703	0.00159208	(0.0006408194101792512, 0.0025433443693275693)	TG => TT	chr7	70178152	0.715263	LNCaP	JASPAR	TT => TC	17	7310006	Sex hormone-binding globulin levels	GWAS Catalogue	GCST90019518	missing					AUTS2,ENSG00000236978	T	T	T/A/G	NA	NA	AR	TRUE	rs8180759_rs35386490	TG	TT	T
N93 Other abnormal uterine and vaginal bleeding	Age-Assessment,Genetic-Sex	rs8180759	rs4227	0.000322028	0.0346181	32	GG => TG,GT => TT	0.0233525	0.0015325	(0.00020791934629538406, 0.002857073568464226)	GG => TG	chr7	70178152	0.715263	LNCaP	JASPAR	GT => TT	17	7491177	Sex hormone-binding globulin levels	GWAS Catalogue	GCST90019518	missing					AUTS2,ENSG00000236978	T	T	T/A/G	TRUE	2	AR	TRUE	rs8180759_rs4227	GG	TG	T
N93 Other abnormal uterine and vaginal bleeding	Age-Assessment,Genetic-Sex	rs8180759	rs4227	0.000322028	0.0346181	32	GG => TG,GG => GT	0.0572816	0.00244664	(-7.568146478710092e-5, 0.004968965607949743)	GG => TG	chr7	70178152	0.715263	LNCaP	JASPAR	GG => GT	17	7491177	Sex hormone-binding globulin levels	GWAS Catalogue	GCST90019518	missing					AUTS2,ENSG00000236978	T	T	T/A/G	TRUE	2	AR	TRUE	rs8180759_rs4227	GG	TG	T
N93 Other abnormal uterine and vaginal bleeding	Age-Assessment,Genetic-Sex	rs8180759	rs4227	0.000322028	0.0346181	32	TG => TT,GT => TT	0.0791322	0.00243725	(-0.0002834921361574527, 0.005158000220173726)	TG => TT	chr7	70178152	0.715263	LNCaP	JASPAR	GT => TT	17	7491177	Sex hormone-binding globulin levels	GWAS Catalogue	GCST90019518	missing					AUTS2,ENSG00000236978	T	T	T/A/G	TRUE	2	AR	TRUE	rs8180759_rs4227	TG	TT	T
D80-D89 Certain disorders involving the immune mechanism	Age-Assessment,Genetic-Sex	rs2553234	rs58072681	0.00013273	0.0285369	4	CC => CT,TT => TC	0.00013273	-0.0024169	(-0.003656514821012297, -0.0011772775738560506)	CC => CT	chr15	60975123	0.132545	LNCaP	JASPAR	TT => TC	16	81590541	Total testosterone levels	GWAS Catalogue	GCST90012112	missing	ANXA2,NARG2	C=>T,C=>T	Increased expression,Increased expression	Whole blood,Whole blood	ICE2,RORA-AS1,RORA,ENSG00000259274,CYCSP38,ENSG00000273958,ENSG00000286457,ENSG00000287508,RORA-AS2,RNA5SP397,ENSG00000259591,ENSG00000273792	T	A	C/A/T	NA	NA	AR	TRUE	rs2553234_rs58072681	CC	CT	T
Mean corpuscular haemoglobin	Age-Assessment,Genetic-Sex	rs6566914	rs11650494	0.000131223	0.028213	NA	TT => CT,GG => GA	0.00158281	-0.0497842	(-0.08067150983651054, -0.01889683362795531)	TT => CT	chr18	55648269	0.862709	LNCaP	JASPAR	GG => GA	17	47345186	Sex hormone-binding globulin levels	GWAS Catalogue	GCST90019518	missing					ENSG00000267787,ATP8B1,RNU6-742P,RSL24D1P11,LINC01897,AC090324.1,HMGN1P30,NEDD4L,ENSG00000267743	T	C	C/G/T	FALSE	1	AR	FALSE	rs6566914_rs11650494	TT	CT	C
Mean corpuscular haemoglobin	Age-Assessment,Genetic-Sex	rs6566914	rs11650494	0.000131223	0.028213	NA	CT => CC,GG => GA	0.000209377	0.0864224	(0.04073468074017369, 0.13211014086435907)	CT => CC	chr18	55648269	0.862709	LNCaP	JASPAR	GG => GA	17	47345186	Sex hormone-binding globulin levels	GWAS Catalogue	GCST90019518	missing					ENSG00000267787,ATP8B1,RNU6-742P,RSL24D1P11,LINC01897,AC090324.1,HMGN1P30,NEDD4L,ENSG00000267743	T	C	C/G/T	FALSE	1	AR	FALSE	rs6566914_rs11650494	CT	CC	C
M86-M90 Other osteopathies	Age-Assessment,Genetic-Sex	rs2553234	rs4227	0.000182467	0.0326792	12	CC => CT,GT => TT	0.244193	-0.000981505	(0.0006703640404911711, -0.0026333738716575175)	CC => CT	chr15	60975123	0.132545	LNCaP	JASPAR	GT => TT	17	7491177	Sex hormone-binding globulin levels	GWAS Catalogue	GCST90019518	missing	ANXA2,NARG2	C=>T,C=>T	Increased expression,Increased expression	Whole blood,Whole blood	ICE2,RORA-AS1,RORA,ENSG00000259274,CYCSP38,ENSG00000273958,ENSG00000286457,ENSG00000287508,RORA-AS2,RNA5SP397,ENSG00000259591,ENSG00000273792	T	A	C/A/T	TRUE	2	AR	TRUE	rs2553234_rs4227	CC	CT	T
M86-M90 Other osteopathies	Age-Assessment,Genetic-Sex	rs2553234	rs4227	0.000182467	0.0326792	12	CC => CT,GG => GT	0.000703562	-0.00491566	(-0.0020721116830541755, -0.007759210650761461)	CC => CT	chr15	60975123	0.132545	LNCaP	JASPAR	GG => GT	17	7491177	Sex hormone-binding globulin levels	GWAS Catalogue	GCST90019518	missing	ANXA2,NARG2	C=>T,C=>T	Increased expression,Increased expression	Whole blood,Whole blood	ICE2,RORA-AS1,RORA,ENSG00000259274,CYCSP38,ENSG00000273958,ENSG00000286457,ENSG00000287508,RORA-AS2,RNA5SP397,ENSG00000259591,ENSG00000273792	T	A	C/A/T	TRUE	2	AR	TRUE	rs2553234_rs4227	CC	CT	T
M89 Other disorders of bone	Age-Assessment,Genetic-Sex	rs2553234	rs4227	0.000403558	0.0433825	5	CC => CT,GT => TT	0.571516	-0.000321272	(0.0007915962969237437, -0.0014341405036070645)	CC => CT	chr15	60975123	0.132545	LNCaP	JASPAR	GT => TT	17	7491177	Sex hormone-binding globulin levels	GWAS Catalogue	GCST90019518	missing	ANXA2,NARG2	C=>T,C=>T	Increased expression,Increased expression	Whole blood,Whole blood	ICE2,RORA-AS1,RORA,ENSG00000259274,CYCSP38,ENSG00000273958,ENSG00000286457,ENSG00000287508,RORA-AS2,RNA5SP397,ENSG00000259591,ENSG00000273792	T	A	C/A/T	NA	NA	AR	TRUE	rs2553234_rs4227	CC	CT	T
M89 Other disorders of bone	Age-Assessment,Genetic-Sex	rs2553234	rs4227	0.000403558	0.0433825	5	CC => CT,GG => GT	0.000483652	-0.00333397	(-0.0014614515676254056, -0.005206482557585777)	CC => CT	chr15	60975123	0.132545	LNCaP	JASPAR	GG => GT	17	7491177	Sex hormone-binding globulin levels	GWAS Catalogue	GCST90019518	missing	ANXA2,NARG2	C=>T,C=>T	Increased expression,Increased expression	Whole blood,Whole blood	ICE2,RORA-AS1,RORA,ENSG00000259274,CYCSP38,ENSG00000273958,ENSG00000286457,ENSG00000287508,RORA-AS2,RNA5SP397,ENSG00000259591,ENSG00000273792	T	A	C/A/T	NA	NA	AR	TRUE	rs2553234_rs4227	CC	CT	T
J34 Other disorders of nose and nasal sinuses	Age-Assessment,Genetic-Sex	rs11002429	rs3803800	0.000218045	0.0468796	11	TT => TG,AG => GG	0.977654	-2.81333e-05	(0.0019404812279945104, -0.001996747848447899)	TT => TG	chr10	79926700	0.0758803	LNCaP	JASPAR	AG => GG	17	7462969	Sex hormone-binding globulin levels	GWAS Catalogue	GCST90019518	missing	DLG5	T=>G	Increased expression	Whole blood	DLG5,DLG5-AS1,POLR3A,H2AZP5,RPS24,GNAI2P2,ENSG00000283096,ENSG00000282863,LINC00595,ENSG00000288090,ENSG00000229543,ENSG00000230229,SNORA71	G	T	T/G	FALSE	1	AR	TRUE	rs11002429_rs3803800	TT	TG	G
J34 Other disorders of nose and nasal sinuses	Age-Assessment,Genetic-Sex	rs11002429	rs3803800	0.000218045	0.0468796	11	TT => TG,AA => AG	9.71350065954419e-05	-0.00831349	(-0.004133001668396411, -0.012493983487532438)	TT => TG	chr10	79926700	0.0758803	LNCaP	JASPAR	AA => AG	17	7462969	Sex hormone-binding globulin levels	GWAS Catalogue	GCST90019518	missing	DLG5	T=>G	Increased expression	Whole blood	DLG5,DLG5-AS1,POLR3A,H2AZP5,RPS24,GNAI2P2,ENSG00000283096,ENSG00000282863,LINC00595,ENSG00000288090,ENSG00000229543,ENSG00000230229,SNORA71	G	T	T/G	FALSE	1	AR	TRUE	rs11002429_rs3803800	TT	TG	G
emphysema/chronic bronchitis	Age-Assessment,Genetic-Sex	rs2553234	rs2467592	0.000158401	0.0340563	4	CC => CT,TT => TC	0.000158401	0.00469871	(0.0022607954737205974, 0.007136615709740366)	CC => CT	chr15	60975123	0.132545	LNCaP	JASPAR	TT => TC	11	29197549	Bioavailable testosterone levels	GWAS Catalogue	GCST90027083	missing	ANXA2,NARG2	C=>T,C=>T	Increased expression,Increased expression	Whole blood,Whole blood	ICE2,RORA-AS1,RORA,ENSG00000259274,CYCSP38,ENSG00000273958,ENSG00000286457,ENSG00000287508,RORA-AS2,RNA5SP397,ENSG00000259591,ENSG00000273792	T	A	C/A/T	NA	NA	AR	TRUE	rs2553234_rs2467592	CC	CT	T
M86-M90 Other osteopathies	Age-Assessment,Genetic-Sex	rs10803521	rs35386490	0.000908698	0.0488425	72	GA => AA,TC => CC	0.15936	0.00256427	(0.006135746068300203, -0.0010072082972258601)	GA => AA	chr2	148439221	0.24188	LNCaP	JASPAR	TC => CC	17	7310006	Sex hormone-binding globulin levels	GWAS Catalogue	GCST90019518	missing	ACVR2A,MBD5,ORC4	A=>G,A=>G,A=>G	Decreased expression,Decreased expression,Decreased expression	Whole blood,Whole blood,Whole blood	AC013406.1,Y_RNA,RNU6-715P,RNA5SP106,ENSG00000229143,ACVR2A,RNU6-1275P,ENSG00000223911,ORC4	G	A	G/A	FALSE	1	AR	TRUE	rs10803521_rs35386490	GA	AA	A
M86-M90 Other osteopathies	Age-Assessment,Genetic-Sex	rs10803521	rs35386490	0.000908698	0.0488425	72	GG => GA,TC => CC	0.184325	0.00265718	(0.00658016340402333, -0.001265803106858275)	GG => GA	chr2	148439221	0.24188	LNCaP	JASPAR	TC => CC	17	7310006	Sex hormone-binding globulin levels	GWAS Catalogue	GCST90019518	missing	ACVR2A,MBD5,ORC4	A=>G,A=>G,A=>G	Decreased expression,Decreased expression,Decreased expression	Whole blood,Whole blood,Whole blood	AC013406.1,Y_RNA,RNU6-715P,RNA5SP106,ENSG00000229143,ACVR2A,RNU6-1275P,ENSG00000223911,ORC4	G	A	G/A	FALSE	1	AR	TRUE	rs10803521_rs35386490	GG	GA	A
M86-M90 Other osteopathies	Age-Assessment,Genetic-Sex	rs10803521	rs35386490	0.000908698	0.0488425	72	GA => AA,TT => TC	0.0157478	0.00214618	(0.0038881862003339335, 0.00040417749173308234)	GA => AA	chr2	148439221	0.24188	LNCaP	JASPAR	TT => TC	17	7310006	Sex hormone-binding globulin levels	GWAS Catalogue	GCST90019518	missing	ACVR2A,MBD5,ORC4	A=>G,A=>G,A=>G	Decreased expression,Decreased expression,Decreased expression	Whole blood,Whole blood,Whole blood	AC013406.1,Y_RNA,RNU6-715P,RNA5SP106,ENSG00000229143,ACVR2A,RNU6-1275P,ENSG00000223911,ORC4	G	A	G/A	FALSE	1	AR	TRUE	rs10803521_rs35386490	GA	AA	A
M86-M90 Other osteopathies	Age-Assessment,Genetic-Sex	rs10803521	rs35386490	0.000908698	0.0488425	72	GG => GA,TT => TC	0.00231603	-0.00269051	(-0.0009595170930031005, -0.004421499262461369)	GG => GA	chr2	148439221	0.24188	LNCaP	JASPAR	TT => TC	17	7310006	Sex hormone-binding globulin levels	GWAS Catalogue	GCST90019518	missing	ACVR2A,MBD5,ORC4	A=>G,A=>G,A=>G	Decreased expression,Decreased expression,Decreased expression	Whole blood,Whole blood,Whole blood	AC013406.1,Y_RNA,RNU6-715P,RNA5SP106,ENSG00000229143,ACVR2A,RNU6-1275P,ENSG00000223911,ORC4	G	A	G/A	FALSE	1	AR	TRUE	rs10803521_rs35386490	GG	GA	A
allergy/hypersensitivity/anaphylaxis	Age-Assessment,Genetic-Sex	rs4910512	rs74351250	4.35317847577059e-05	0.00935933	14	CC => AC,GG => GA	1.69543013869667e-05	0.0192455	(0.010476717154170388, 0.028014349572042727)	CC => AC	chr11	4627667	0.742757	LNCaP	JASPAR	GG => GA	17	7569542	Sex hormone-binding globulin levels	GWAS Catalogue	GCST90019518	missing	TRIM68	A=>C	Decreased expression	Whole blood	OR52B4,OR52B3P,TRIM21,ENSG00000291144,OR51R1P,OR52P2P,AC010930.1,OR52K2,OR52K3P,OR52K1,OR52M2P,OR52M1,C11orf40,OR52I2,OR52I1,TRIM68,OR51D1,OR51E1,OR51A9P,OR51E2,OR51C1P,MMP26,OR51F5P,ENSG00000290647,OR51C4P,KRT8P49,OR51F3P,OR51F4P,SNORA62,OR51F1,OR51N1P,OR52Y1P,OR52R1,OR51F2,ENSG00000290648,OR51A8P,OR51S1	C	C	A/C/G/T	FALSE	1	AR	TRUE	rs4910512_rs74351250	CC	AC	A
allergy/hypersensitivity/anaphylaxis	Age-Assessment,Genetic-Sex	rs4910512	rs74351250	4.35317847577059e-05	0.00935933	14	AC => AA,GG => GA	0.92198	-0.000301407	(-0.006333152588752321, 0.005730338934425053)	AC => AA	chr11	4627667	0.742757	LNCaP	JASPAR	GG => GA	17	7569542	Sex hormone-binding globulin levels	GWAS Catalogue	GCST90019518	missing	TRIM68	A=>C	Decreased expression	Whole blood	OR52B4,OR52B3P,TRIM21,ENSG00000291144,OR51R1P,OR52P2P,AC010930.1,OR52K2,OR52K3P,OR52K1,OR52M2P,OR52M1,C11orf40,OR52I2,OR52I1,TRIM68,OR51D1,OR51E1,OR51A9P,OR51E2,OR51C1P,MMP26,OR51F5P,ENSG00000290647,OR51C4P,KRT8P49,OR51F3P,OR51F4P,SNORA62,OR51F1,OR51N1P,OR52Y1P,OR52R1,OR51F2,ENSG00000290648,OR51A8P,OR51S1	C	C	A/C/G/T	FALSE	1	AR	TRUE	rs4910512_rs74351250	AC	AA	A
duodenal ulcer	Age-Assessment,Genetic-Sex	rs11002429	rs1799941	9.90150223064346e-05	0.0212882	4	TT => TG,GA => AA	6.24732167288128e-05	0.00318144	(0.004739030781107594, 0.001623845472598701)	TT => TG	chr10	79926700	0.0758803	LNCaP	JASPAR	GA => AA	17	7533423	Sex hormone-binding globulin levels	GWAS Catalogue	GCST90012109	missing	DLG5	T=>G	Increased expression	Whole blood	DLG5,DLG5-AS1,POLR3A,H2AZP5,RPS24,GNAI2P2,ENSG00000283096,ENSG00000282863,LINC00595,ENSG00000288090,ENSG00000229543,ENSG00000230229,SNORA71	G	T	T/G	NA	NA	AR	TRUE	rs11002429_rs1799941	TT	TG	G
duodenal ulcer	Age-Assessment,Genetic-Sex	rs11002429	rs1799941	9.90150223064346e-05	0.0212882	4	TT => TG,GG => GA	0.970297	1.80880895762141e-05	(0.0009701806142561957, -0.0009340044351037676)	TT => TG	chr10	79926700	0.0758803	LNCaP	JASPAR	GG => GA	17	7533423	Sex hormone-binding globulin levels	GWAS Catalogue	GCST90012109	missing	DLG5	T=>G	Increased expression	Whole blood	DLG5,DLG5-AS1,POLR3A,H2AZP5,RPS24,GNAI2P2,ENSG00000283096,ENSG00000282863,LINC00595,ENSG00000288090,ENSG00000229543,ENSG00000230229,SNORA71	G	T	T/G	NA	NA	AR	TRUE	rs11002429_rs1799941	TT	TG	G
Beef intake	Age-Assessment,Genetic-Sex	rs4910512	rs35386490	6.02863919686086e-05	0.0129616	NA	CC => AC,TT => TC	0.00320875	0.0225189	(0.007542276757649551, 0.03749558811320339)	CC => AC	chr11	4627667	0.742757	LNCaP	JASPAR	TT => TC	17	7310006	Sex hormone-binding globulin levels	GWAS Catalogue	GCST90019518	missing	TRIM68	A=>C	Decreased expression	Whole blood	OR52B4,OR52B3P,TRIM21,ENSG00000291144,OR51R1P,OR52P2P,AC010930.1,OR52K2,OR52K3P,OR52K1,OR52M2P,OR52M1,C11orf40,OR52I2,OR52I1,TRIM68,OR51D1,OR51E1,OR51A9P,OR51E2,OR51C1P,MMP26,OR51F5P,ENSG00000290647,OR51C4P,KRT8P49,OR51F3P,OR51F4P,SNORA62,OR51F1,OR51N1P,OR52Y1P,OR52R1,OR51F2,ENSG00000290648,OR51A8P,OR51S1	C	C	A/C/G/T	FALSE	1	AR	FALSE	rs4910512_rs35386490	CC	AC	A
Beef intake	Age-Assessment,Genetic-Sex	rs4910512	rs35386490	6.02863919686086e-05	0.0129616	NA	AC => AA,TC => CC	0.000758591	-0.0410435	(-0.06493191330986504, -0.01715518520368654)	AC => AA	chr11	4627667	0.742757	LNCaP	JASPAR	TC => CC	17	7310006	Sex hormone-binding globulin levels	GWAS Catalogue	GCST90019518	missing	TRIM68	A=>C	Decreased expression	Whole blood	OR52B4,OR52B3P,TRIM21,ENSG00000291144,OR51R1P,OR52P2P,AC010930.1,OR52K2,OR52K3P,OR52K1,OR52M2P,OR52M1,C11orf40,OR52I2,OR52I1,TRIM68,OR51D1,OR51E1,OR51A9P,OR51E2,OR51C1P,MMP26,OR51F5P,ENSG00000290647,OR51C4P,KRT8P49,OR51F3P,OR51F4P,SNORA62,OR51F1,OR51N1P,OR52Y1P,OR52R1,OR51F2,ENSG00000290648,OR51A8P,OR51S1	C	C	A/C/G/T	FALSE	1	AR	FALSE	rs4910512_rs35386490	AC	AA	A
Beef intake	Age-Assessment,Genetic-Sex	rs4910512	rs35386490	6.02863919686086e-05	0.0129616	NA	AC => AA,TT => TC	0.781902	-0.00157492	(-0.012724933711391247, 0.00957509779849751)	AC => AA	chr11	4627667	0.742757	LNCaP	JASPAR	TT => TC	17	7310006	Sex hormone-binding globulin levels	GWAS Catalogue	GCST90019518	missing	TRIM68	A=>C	Decreased expression	Whole blood	OR52B4,OR52B3P,TRIM21,ENSG00000291144,OR51R1P,OR52P2P,AC010930.1,OR52K2,OR52K3P,OR52K1,OR52M2P,OR52M1,C11orf40,OR52I2,OR52I1,TRIM68,OR51D1,OR51E1,OR51A9P,OR51E2,OR51C1P,MMP26,OR51F5P,ENSG00000290647,OR51C4P,KRT8P49,OR51F3P,OR51F4P,SNORA62,OR51F1,OR51N1P,OR52Y1P,OR52R1,OR51F2,ENSG00000290648,OR51A8P,OR51S1	C	C	A/C/G/T	FALSE	1	AR	FALSE	rs4910512_rs35386490	AC	AA	A
dermatology	Age-Assessment,Genetic-Sex	rs4910512	rs35386490	0.00022272	0.0478848	207	CC => AC,TT => TC	0.00560551	0.00591778	(0.0017305659601571256, 0.010104987797951331)	CC => AC	chr11	4627667	0.742757	LNCaP	JASPAR	TT => TC	17	7310006	Sex hormone-binding globulin levels	GWAS Catalogue	GCST90019518	missing	TRIM68	A=>C	Decreased expression	Whole blood	OR52B4,OR52B3P,TRIM21,ENSG00000291144,OR51R1P,OR52P2P,AC010930.1,OR52K2,OR52K3P,OR52K1,OR52M2P,OR52M1,C11orf40,OR52I2,OR52I1,TRIM68,OR51D1,OR51E1,OR51A9P,OR51E2,OR51C1P,MMP26,OR51F5P,ENSG00000290647,OR51C4P,KRT8P49,OR51F3P,OR51F4P,SNORA62,OR51F1,OR51N1P,OR52Y1P,OR52R1,OR51F2,ENSG00000290648,OR51A8P,OR51S1	C	C	A/C/G/T	FALSE	1	AR	TRUE	rs4910512_rs35386490	CC	AC	A
dermatology	Age-Assessment,Genetic-Sex	rs4910512	rs35386490	0.00022272	0.0478848	207	AC => AA,TC => CC	0.0200742	-0.00778448	(-0.014346871397383838, -0.001222087116551209)	AC => AA	chr11	4627667	0.742757	LNCaP	JASPAR	TC => CC	17	7310006	Sex hormone-binding globulin levels	GWAS Catalogue	GCST90019518	missing	TRIM68	A=>C	Decreased expression	Whole blood	OR52B4,OR52B3P,TRIM21,ENSG00000291144,OR51R1P,OR52P2P,AC010930.1,OR52K2,OR52K3P,OR52K1,OR52M2P,OR52M1,C11orf40,OR52I2,OR52I1,TRIM68,OR51D1,OR51E1,OR51A9P,OR51E2,OR51C1P,MMP26,OR51F5P,ENSG00000290647,OR51C4P,KRT8P49,OR51F3P,OR51F4P,SNORA62,OR51F1,OR51N1P,OR52Y1P,OR52R1,OR51F2,ENSG00000290648,OR51A8P,OR51S1	C	C	A/C/G/T	FALSE	1	AR	TRUE	rs4910512_rs35386490	AC	AA	A
dermatology	Age-Assessment,Genetic-Sex	rs4910512	rs35386490	0.00022272	0.0478848	207	AC => AA,TT => TC	0.0224171	-0.00350469	(-0.006513173084750196, -0.0004962001912138941)	AC => AA	chr11	4627667	0.742757	LNCaP	JASPAR	TT => TC	17	7310006	Sex hormone-binding globulin levels	GWAS Catalogue	GCST90019518	missing	TRIM68	A=>C	Decreased expression	Whole blood	OR52B4,OR52B3P,TRIM21,ENSG00000291144,OR51R1P,OR52P2P,AC010930.1,OR52K2,OR52K3P,OR52K1,OR52M2P,OR52M1,C11orf40,OR52I2,OR52I1,TRIM68,OR51D1,OR51E1,OR51A9P,OR51E2,OR51C1P,MMP26,OR51F5P,ENSG00000290647,OR51C4P,KRT8P49,OR51F3P,OR51F4P,SNORA62,OR51F1,OR51N1P,OR52Y1P,OR52R1,OR51F2,ENSG00000290648,OR51A8P,OR51S1	C	C	A/C/G/T	FALSE	1	AR	TRUE	rs4910512_rs35386490	AC	AA	A
Platelet count	Age-Assessment,Genetic-Sex	rs4910512	rs17254118	0.000414984	0.0446108	NA	AC => AA,CT => CC	0.000414984	3.50743	(1.5602079334590953, 5.454644217341838)	AC => AA	chr11	4627667	0.742757	LNCaP	JASPAR	CT => CC	4	103651441	Bioavailable testosterone levels	GWAS Catalogue	GCST90012103	missing	TRIM68	A=>C	Decreased expression	Whole blood	OR52B4,OR52B3P,TRIM21,ENSG00000291144,OR51R1P,OR52P2P,AC010930.1,OR52K2,OR52K3P,OR52K1,OR52M2P,OR52M1,C11orf40,OR52I2,OR52I1,TRIM68,OR51D1,OR51E1,OR51A9P,OR51E2,OR51C1P,MMP26,OR51F5P,ENSG00000290647,OR51C4P,KRT8P49,OR51F3P,OR51F4P,SNORA62,OR51F1,OR51N1P,OR52Y1P,OR52R1,OR51F2,ENSG00000290648,OR51A8P,OR51S1	C	C	A/C/G/T	FALSE	1	AR	FALSE	rs4910512_rs17254118	AC	AA	A
E78 Disorders of lipoprotein metabolism and other lipidaemias	Age-Assessment,Genetic-Sex	rs11002429	rs58072681	0.000105405	0.0226621	8	TT => TG,TT => TC	0.000105405	0.013866	(0.006857709830581053, 0.020874231593062263)	TT => TG	chr10	79926700	0.0758803	LNCaP	JASPAR	TT => TC	16	81590541	Total testosterone levels	GWAS Catalogue	GCST90012112	missing	DLG5	T=>G	Increased expression	Whole blood	DLG5,DLG5-AS1,POLR3A,H2AZP5,RPS24,GNAI2P2,ENSG00000283096,ENSG00000282863,LINC00595,ENSG00000288090,ENSG00000229543,ENSG00000230229,SNORA71	G	T	T/G	NA	NA	AR	TRUE	rs11002429_rs58072681	TT	TG	G
Immature reticulocyte fraction	Age-Assessment,Genetic-Sex	rs9846571	rs8018720	0.000502088	0.0326357	NA	CT => CC,CC => GC	0.000544859	-0.00167001	(-0.0026166402110798567, -0.0007233779174692414)	CT => CC	chr3	72035181	0.800712225043275,0.890273127271351	GM11832,GM12489	JASPAR	CC => GC	14	39556185	250HD levels	Vit DS effects from : https://www.nature.com/articles/s41467-017-02662-2/tables/1	missing	1	EIF4E3	C=>T	Decreased expression	Whole blood	ENSG00000285708,EIF4E3,GPR27,PROK2,ENSG00000287131,RN7SL271P,LINC00877,UBE2Q2P9,ENSG00000273461,ENSG00000276471,ENSG00000239350,CCDC137P,LINC00870,ENSG00000272774,ENSG00000242618	T	C	C/G/T	FALSE	1	VDR	FALSE	rs9846571_rs8018720	CT	CC	C
Immature reticulocyte fraction	Age-Assessment,Genetic-Sex	rs9846571	rs8018720	0.000502088	0.0326357	NA	TT => CC,CC => GC	0.000684106	-0.00194126	(-0.0008208455648699646, -0.003061674485521265)	TT => CC	chr3	72035181	0.800712225043275,0.890273127271351	GM11832,GM12489	JASPAR	CC => GC	14	39556185	250HD levels	Vit DS effects from : https://www.nature.com/articles/s41467-017-02662-2/tables/1	missing	1	EIF4E3	C=>T	Decreased expression	Whole blood	ENSG00000285708,EIF4E3,GPR27,PROK2,ENSG00000287131,RN7SL271P,LINC00877,UBE2Q2P9,ENSG00000273461,ENSG00000276471,ENSG00000239350,CCDC137P,LINC00870,ENSG00000272774,ENSG00000242618	T	C	C/G/T	FALSE	1	VDR	FALSE	rs9846571_rs8018720	TT	CC	C
Leg fat percentage (right)	Age-Assessment,Genetic-Sex	rs17160772	rs11168319	0.000365066	0.0237293	NA	GG => GC,AG => AA	0.00436138	-0.10877	(-0.03398835433670219, -0.1835507967444808)	GG => GC	chr7	138803023	0.0603496913714296,0.0965896228502736,0.0424605201225355	GM11829,GM19189,GM19248	JASPAR	AG => AA	12	48333598	Gene expression	From GTEx portal G allele associated with lower VDR expression in Whole Blood	missing	5	TTC26,ZC3HAV1,UBN2,RP11-383F6.1	G=>C,G=>C,G=>C,G=>C	Increased expression,Increased expression,Increased expression,Increased expression	Whole blood,Whole blood,Whole blood,Whole blood	KIAA1549,RNU6-1272P,ZC3HAV1L,ZC3HAV1,ENSG00000229677,TTC26,ENSG00000239254,ENSG00000271537,ENSG00000228360,MZT1P2,UBN2,RNU6-206P,FMC1,LUC7L2,FMC1-LUC7L2,ENSG00000273391	C	C	G/C/T	FALSE	1	VDR	FALSE	rs17160772_rs11168319	GG	GC	C
Leg fat percentage (right)	Age-Assessment,Genetic-Sex	rs17160772	rs11168319	0.000365066	0.0237293	NA	GG => GC,GG => AG	0.000328235	0.330241	(0.5104380979292897, 0.1500434535930637)	GG => GC	chr7	138803023	0.0603496913714296,0.0965896228502736,0.0424605201225355	GM11829,GM19189,GM19248	JASPAR	GG => AG	12	48333598	Gene expression	From GTEx portal G allele associated with lower VDR expression in Whole Blood	missing	5	TTC26,ZC3HAV1,UBN2,RP11-383F6.1	G=>C,G=>C,G=>C,G=>C	Increased expression,Increased expression,Increased expression,Increased expression	Whole blood,Whole blood,Whole blood,Whole blood	KIAA1549,RNU6-1272P,ZC3HAV1L,ZC3HAV1,ENSG00000229677,TTC26,ENSG00000239254,ENSG00000271537,ENSG00000228360,MZT1P2,UBN2,RNU6-206P,FMC1,LUC7L2,FMC1-LUC7L2,ENSG00000273391	C	C	G/C/T	FALSE	1	VDR	FALSE	rs17160772_rs11168319	GG	GC	C
Leg fat percentage (right)	Age-Assessment,Genetic-Sex	rs17160772	rs11168319	0.000365066	0.0237293	NA	GC => CC,AG => AA	0.638414	-0.040974	(0.12992366321946278, -0.2118716039703374)	GC => CC	chr7	138803023	0.0603496913714296,0.0965896228502736,0.0424605201225355	GM11829,GM19189,GM19248	JASPAR	AG => AA	12	48333598	Gene expression	From GTEx portal G allele associated with lower VDR expression in Whole Blood	missing	5	TTC26,ZC3HAV1,UBN2,RP11-383F6.1	G=>C,G=>C,G=>C,G=>C	Increased expression,Increased expression,Increased expression,Increased expression	Whole blood,Whole blood,Whole blood,Whole blood	KIAA1549,RNU6-1272P,ZC3HAV1L,ZC3HAV1,ENSG00000229677,TTC26,ENSG00000239254,ENSG00000271537,ENSG00000228360,MZT1P2,UBN2,RNU6-206P,FMC1,LUC7L2,FMC1-LUC7L2,ENSG00000273391	C	C	G/C/T	FALSE	1	VDR	FALSE	rs17160772_rs11168319	GC	CC	C
O68 Labour and delivery complicated by foetal stress [distress]	Age-Assessment,Genetic-Sex	rs17160772	rs11168319	0.000303538	0.01973	7	GG => GC,AG => AA	0.0752542	-0.00107521	(0.00010943131005325098, -0.002259841476069841)	GG => GC	chr7	138803023	0.0603496913714296,0.0965896228502736,0.0424605201225355	GM11829,GM19189,GM19248	JASPAR	AG => AA	12	48333598	Gene expression	From GTEx portal G allele associated with lower VDR expression in Whole Blood	missing	5	TTC26,ZC3HAV1,UBN2,RP11-383F6.1	G=>C,G=>C,G=>C,G=>C	Increased expression,Increased expression,Increased expression,Increased expression	Whole blood,Whole blood,Whole blood,Whole blood	KIAA1549,RNU6-1272P,ZC3HAV1L,ZC3HAV1,ENSG00000229677,TTC26,ENSG00000239254,ENSG00000271537,ENSG00000228360,MZT1P2,UBN2,RNU6-206P,FMC1,LUC7L2,FMC1-LUC7L2,ENSG00000273391	C	C	G/C/T	NA	NA	VDR	TRUE	rs17160772_rs11168319	GG	GC	C
O68 Labour and delivery complicated by foetal stress [distress]	Age-Assessment,Genetic-Sex	rs17160772	rs11168319	0.000303538	0.01973	7	GG => GC,GG => AG	0.107796	0.00236061	(0.005237598452974434, -0.0005163786518261942)	GG => GC	chr7	138803023	0.0603496913714296,0.0965896228502736,0.0424605201225355	GM11829,GM19189,GM19248	JASPAR	GG => AG	12	48333598	Gene expression	From GTEx portal G allele associated with lower VDR expression in Whole Blood	missing	5	TTC26,ZC3HAV1,UBN2,RP11-383F6.1	G=>C,G=>C,G=>C,G=>C	Increased expression,Increased expression,Increased expression,Increased expression	Whole blood,Whole blood,Whole blood,Whole blood	KIAA1549,RNU6-1272P,ZC3HAV1L,ZC3HAV1,ENSG00000229677,TTC26,ENSG00000239254,ENSG00000271537,ENSG00000228360,MZT1P2,UBN2,RNU6-206P,FMC1,LUC7L2,FMC1-LUC7L2,ENSG00000273391	C	C	G/C/T	NA	NA	VDR	TRUE	rs17160772_rs11168319	GG	GC	C
O68 Labour and delivery complicated by foetal stress [distress]	Age-Assessment,Genetic-Sex	rs17160772	rs11168319	0.000303538	0.01973	7	GC => CC,AG => AA	3.29633511186164e-05	0.00520555	(0.0076628412851904235, 0.0027482496614772227)	GC => CC	chr7	138803023	0.0603496913714296,0.0965896228502736,0.0424605201225355	GM11829,GM19189,GM19248	JASPAR	AG => AA	12	48333598	Gene expression	From GTEx portal G allele associated with lower VDR expression in Whole Blood	missing	5	TTC26,ZC3HAV1,UBN2,RP11-383F6.1	G=>C,G=>C,G=>C,G=>C	Increased expression,Increased expression,Increased expression,Increased expression	Whole blood,Whole blood,Whole blood,Whole blood	KIAA1549,RNU6-1272P,ZC3HAV1L,ZC3HAV1,ENSG00000229677,TTC26,ENSG00000239254,ENSG00000271537,ENSG00000228360,MZT1P2,UBN2,RNU6-206P,FMC1,LUC7L2,FMC1-LUC7L2,ENSG00000273391	C	C	G/C/T	NA	NA	VDR	TRUE	rs17160772_rs11168319	GC	CC	C
F41 Other anxiety disorders	Age-Assessment,Genetic-Sex	rs6580323	rs12785878	0.000278963	0.0181326	164	CC => CT,GT => TT	0.00532412	0.00433555	(0.001286286863832932, 0.00738481208289629)	CC => CT	chr5	139340779	0.0714140238807503,0.106370398315032,0.0738815719746842	GM11829,GM11832,GM12383	JASPAR	GT => TT	11	71167449	250HD levels	Vit DS effects from : https://www.nature.com/articles/s41467-017-02662-2/tables/1	missing	1					ENSG00000249526,RNU6-236P,PSD2-AS1,ENSG00000251387,ENSG00000271792,PSD2,NRG2,ENSG00000250692,Y_RNA,MALINC1,PURA,IGIP,ENSG00000254363,CYSTM1,AC011379.1,ENSG00000250069	C	T	C/G/T	FALSE	1	VDR	TRUE	rs6580323_rs12785878	CC	CT	T
F41 Other anxiety disorders	Age-Assessment,Genetic-Sex	rs6580323	rs12785878	0.000278963	0.0181326	164	CC => CT,GG => GT	0.00131871	-0.0119428	(-0.01923063386166453, -0.004655061787219608)	CC => CT	chr5	139340779	0.0714140238807503,0.106370398315032,0.0738815719746842	GM11829,GM11832,GM12383	JASPAR	GG => GT	11	71167449	250HD levels	Vit DS effects from : https://www.nature.com/articles/s41467-017-02662-2/tables/1	missing	1					ENSG00000249526,RNU6-236P,PSD2-AS1,ENSG00000251387,ENSG00000271792,PSD2,NRG2,ENSG00000250692,Y_RNA,MALINC1,PURA,IGIP,ENSG00000254363,CYSTM1,AC011379.1,ENSG00000250069	C	T	C/G/T	FALSE	1	VDR	TRUE	rs6580323_rs12785878	CC	CT	T
F41 Other anxiety disorders	Age-Assessment,Genetic-Sex	rs6580323	rs12785878	0.000278963	0.0181326	164	CC => TT,GT => TT	0.409291	-0.00178517	(0.002455166939916837, -0.006025512262021261)	CC => TT	chr5	139340779	0.0714140238807503,0.106370398315032,0.0738815719746842	GM11829,GM11832,GM12383	JASPAR	GT => TT	11	71167449	250HD levels	Vit DS effects from : https://www.nature.com/articles/s41467-017-02662-2/tables/1	missing	1					ENSG00000249526,RNU6-236P,PSD2-AS1,ENSG00000251387,ENSG00000271792,PSD2,NRG2,ENSG00000250692,Y_RNA,MALINC1,PURA,IGIP,ENSG00000254363,CYSTM1,AC011379.1,ENSG00000250069	C	T	C/G/T	FALSE	1	VDR	TRUE	rs6580323_rs12785878	CC	TT	T
G35-G37 Demyelinating diseases of the central nervous system	Age-Assessment,Genetic-Sex	rs6580323	rs12785878	0.000198113	0.0128773	22	CC => CT,GT => TT	2.14836530413018e-05	-0.00212321	(-0.0031026096660839095, -0.0011438027489622648)	CC => CT	chr5	139340779	0.0714140238807503,0.106370398315032,0.0738815719746842	GM11829,GM11832,GM12383	JASPAR	GT => TT	11	71167449	250HD levels	Vit DS effects from : https://www.nature.com/articles/s41467-017-02662-2/tables/1	missing	1					ENSG00000249526,RNU6-236P,PSD2-AS1,ENSG00000251387,ENSG00000271792,PSD2,NRG2,ENSG00000250692,Y_RNA,MALINC1,PURA,IGIP,ENSG00000254363,CYSTM1,AC011379.1,ENSG00000250069	C	T	C/G/T	FALSE	1	VDR	TRUE	rs6580323_rs12785878	CC	CT	T
G35-G37 Demyelinating diseases of the central nervous system	Age-Assessment,Genetic-Sex	rs6580323	rs12785878	0.000198113	0.0128773	22	CC => CT,GG => GT	0.924381	0.000105675	(-0.002076438237363752, 0.0022877888305650185)	CC => CT	chr5	139340779	0.0714140238807503,0.106370398315032,0.0738815719746842	GM11829,GM11832,GM12383	JASPAR	GG => GT	11	71167449	250HD levels	Vit DS effects from : https://www.nature.com/articles/s41467-017-02662-2/tables/1	missing	1					ENSG00000249526,RNU6-236P,PSD2-AS1,ENSG00000251387,ENSG00000271792,PSD2,NRG2,ENSG00000250692,Y_RNA,MALINC1,PURA,IGIP,ENSG00000254363,CYSTM1,AC011379.1,ENSG00000250069	C	T	C/G/T	FALSE	1	VDR	TRUE	rs6580323_rs12785878	CC	CT	T
G35-G37 Demyelinating diseases of the central nervous system	Age-Assessment,Genetic-Sex	rs6580323	rs12785878	0.000198113	0.0128773	22	CC => TT,GT => TT	0.0311851	-0.00147878	(-0.00013365003390495233, -0.0028239003719041254)	CC => TT	chr5	139340779	0.0714140238807503,0.106370398315032,0.0738815719746842	GM11829,GM11832,GM12383	JASPAR	GT => TT	11	71167449	250HD levels	Vit DS effects from : https://www.nature.com/articles/s41467-017-02662-2/tables/1	missing	1					ENSG00000249526,RNU6-236P,PSD2-AS1,ENSG00000251387,ENSG00000271792,PSD2,NRG2,ENSG00000250692,Y_RNA,MALINC1,PURA,IGIP,ENSG00000254363,CYSTM1,AC011379.1,ENSG00000250069	C	T	C/G/T	FALSE	1	VDR	TRUE	rs6580323_rs12785878	CC	TT	T
F40-F48 Neurotic, stress-related and somatoform disorders	Age-Assessment,Genetic-Sex	rs6580323	rs12785878	9.88574816067193e-05	0.00642574	189	CC => CT,GT => TT	0.00605601	0.00453962	(0.0012979670778146546, 0.007781273537573517)	CC => CT	chr5	139340779	0.0714140238807503,0.106370398315032,0.0738815719746842	GM11829,GM11832,GM12383	JASPAR	GT => TT	11	71167449	250HD levels	Vit DS effects from : https://www.nature.com/articles/s41467-017-02662-2/tables/1	missing	1					ENSG00000249526,RNU6-236P,PSD2-AS1,ENSG00000251387,ENSG00000271792,PSD2,NRG2,ENSG00000250692,Y_RNA,MALINC1,PURA,IGIP,ENSG00000254363,CYSTM1,AC011379.1,ENSG00000250069	C	T	C/G/T	FALSE	1	VDR	TRUE	rs6580323_rs12785878	CC	CT	T
F40-F48 Neurotic, stress-related and somatoform disorders	Age-Assessment,Genetic-Sex	rs6580323	rs12785878	9.88574816067193e-05	0.00642574	189	CC => CT,GG => GT	0.000247654	-0.0143875	(-0.02208231800405323, -0.00669274434682374)	CC => CT	chr5	139340779	0.0714140238807503,0.106370398315032,0.0738815719746842	GM11829,GM11832,GM12383	JASPAR	GG => GT	11	71167449	250HD levels	Vit DS effects from : https://www.nature.com/articles/s41467-017-02662-2/tables/1	missing	1					ENSG00000249526,RNU6-236P,PSD2-AS1,ENSG00000251387,ENSG00000271792,PSD2,NRG2,ENSG00000250692,Y_RNA,MALINC1,PURA,IGIP,ENSG00000254363,CYSTM1,AC011379.1,ENSG00000250069	C	T	C/G/T	FALSE	1	VDR	TRUE	rs6580323_rs12785878	CC	CT	T
F40-F48 Neurotic, stress-related and somatoform disorders	Age-Assessment,Genetic-Sex	rs6580323	rs12785878	9.88574816067193e-05	0.00642574	189	CC => TT,GT => TT	0.433752	-0.00179479	(0.0026990639728925866, -0.006288650697481414)	CC => TT	chr5	139340779	0.0714140238807503,0.106370398315032,0.0738815719746842	GM11829,GM11832,GM12383	JASPAR	GT => TT	11	71167449	250HD levels	Vit DS effects from : https://www.nature.com/articles/s41467-017-02662-2/tables/1	missing	1					ENSG00000249526,RNU6-236P,PSD2-AS1,ENSG00000251387,ENSG00000271792,PSD2,NRG2,ENSG00000250692,Y_RNA,MALINC1,PURA,IGIP,ENSG00000254363,CYSTM1,AC011379.1,ENSG00000250069	C	T	C/G/T	FALSE	1	VDR	TRUE	rs6580323_rs12785878	CC	TT	T
Monocyte percentage	Age-Assessment,Genetic-Sex	rs6580323	rs12785878	0.000325846	0.02118	NA	CC => CT,GT => TT	0.00261088	-0.0579853	(-0.09574000458561534, -0.020230560079983376)	CC => CT	chr5	139340779	0.0714140238807503,0.106370398315032,0.0738815719746842	GM11829,GM11832,GM12383	JASPAR	GT => TT	11	71167449	250HD levels	Vit DS effects from : https://www.nature.com/articles/s41467-017-02662-2/tables/1	missing	1					ENSG00000249526,RNU6-236P,PSD2-AS1,ENSG00000251387,ENSG00000271792,PSD2,NRG2,ENSG00000250692,Y_RNA,MALINC1,PURA,IGIP,ENSG00000254363,CYSTM1,AC011379.1,ENSG00000250069	C	T	C/G/T	FALSE	1	VDR	FALSE	rs6580323_rs12785878	CC	CT	T
Monocyte percentage	Age-Assessment,Genetic-Sex	rs6580323	rs12785878	0.000325846	0.02118	NA	CC => CT,GG => GT	0.0116843	0.111725	(0.02488239746710208, 0.1985667832835382)	CC => CT	chr5	139340779	0.0714140238807503,0.106370398315032,0.0738815719746842	GM11829,GM11832,GM12383	JASPAR	GG => GT	11	71167449	250HD levels	Vit DS effects from : https://www.nature.com/articles/s41467-017-02662-2/tables/1	missing	1					ENSG00000249526,RNU6-236P,PSD2-AS1,ENSG00000251387,ENSG00000271792,PSD2,NRG2,ENSG00000250692,Y_RNA,MALINC1,PURA,IGIP,ENSG00000254363,CYSTM1,AC011379.1,ENSG00000250069	C	T	C/G/T	FALSE	1	VDR	FALSE	rs6580323_rs12785878	CC	CT	T
Monocyte percentage	Age-Assessment,Genetic-Sex	rs6580323	rs12785878	0.000325846	0.02118	NA	CC => TT,GT => TT	0.297806	0.0271872	(0.07836731265127432, -0.023992838975499867)	CC => TT	chr5	139340779	0.0714140238807503,0.106370398315032,0.0738815719746842	GM11829,GM11832,GM12383	JASPAR	GT => TT	11	71167449	250HD levels	Vit DS effects from : https://www.nature.com/articles/s41467-017-02662-2/tables/1	missing	1					ENSG00000249526,RNU6-236P,PSD2-AS1,ENSG00000251387,ENSG00000271792,PSD2,NRG2,ENSG00000250692,Y_RNA,MALINC1,PURA,IGIP,ENSG00000254363,CYSTM1,AC011379.1,ENSG00000250069	C	T	C/G/T	FALSE	1	VDR	FALSE	rs6580323_rs12785878	CC	TT	T
F30-F39 Mood [affective] disorders	Age-Assessment,Genetic-Sex	rs9846571	rs2228570	6.93951563704408e-05	0.00451069	1050	CT => CC,AG => GG	0.0695097	-0.0034891	(-0.007256682167819063, 0.00027848404076898873)	CT => CC	chr3	72035181	0.800712225043275,0.890273127271351	GM11832,GM12489	JASPAR	AG => GG	12	48272895	Vitamin D binding affinity	https://pubmed.ncbi.nlm.nih.gov/10707958/	missing	3	EIF4E3	C=>T	Decreased expression	Whole blood	ENSG00000285708,EIF4E3,GPR27,PROK2,ENSG00000287131,RN7SL271P,LINC00877,UBE2Q2P9,ENSG00000273461,ENSG00000276471,ENSG00000239350,CCDC137P,LINC00870,ENSG00000272774,ENSG00000242618	T	C	C/G/T	FALSE	1	VDR	TRUE	rs9846571_rs2228570	CT	CC	C
F30-F39 Mood [affective] disorders	Age-Assessment,Genetic-Sex	rs9846571	rs2228570	6.93951563704408e-05	0.00451069	1050	CT => CC,AA => GG	0.0126141	0.00663473	(0.011847755848467024, 0.0014216991653781845)	CT => CC	chr3	72035181	0.800712225043275,0.890273127271351	GM11832,GM12489	JASPAR	AA => GG	12	48272895	Vitamin D binding affinity	https://pubmed.ncbi.nlm.nih.gov/10707958/	missing	3	EIF4E3	C=>T	Decreased expression	Whole blood	ENSG00000285708,EIF4E3,GPR27,PROK2,ENSG00000287131,RN7SL271P,LINC00877,UBE2Q2P9,ENSG00000273461,ENSG00000276471,ENSG00000239350,CCDC137P,LINC00870,ENSG00000272774,ENSG00000242618	T	C	C/G/T	FALSE	1	VDR	TRUE	rs9846571_rs2228570	CT	CC	C
F30-F39 Mood [affective] disorders	Age-Assessment,Genetic-Sex	rs9846571	rs2228570	6.93951563704408e-05	0.00451069	1050	TT => CC,AG => GG	0.000514513	-0.00794565	(-0.0034617058862054613, -0.012429594288204216)	TT => CC	chr3	72035181	0.800712225043275,0.890273127271351	GM11832,GM12489	JASPAR	AG => GG	12	48272895	Vitamin D binding affinity	https://pubmed.ncbi.nlm.nih.gov/10707958/	missing	3	EIF4E3	C=>T	Decreased expression	Whole blood	ENSG00000285708,EIF4E3,GPR27,PROK2,ENSG00000287131,RN7SL271P,LINC00877,UBE2Q2P9,ENSG00000273461,ENSG00000276471,ENSG00000239350,CCDC137P,LINC00870,ENSG00000272774,ENSG00000242618	T	C	C/G/T	FALSE	1	VDR	TRUE	rs9846571_rs2228570	TT	CC	C
F30-F39 Mood [affective] disorders	Age-Assessment,Genetic-Sex	rs9846571	rs2228570	6.93951563704408e-05	0.00451069	1050	TT => CC,AA => GG	0.724089	0.0011163	(-0.0050817819763113795, 0.007314389405882894)	TT => CC	chr3	72035181	0.800712225043275,0.890273127271351	GM11832,GM12489	JASPAR	AA => GG	12	48272895	Vitamin D binding affinity	https://pubmed.ncbi.nlm.nih.gov/10707958/	missing	3	EIF4E3	C=>T	Decreased expression	Whole blood	ENSG00000285708,EIF4E3,GPR27,PROK2,ENSG00000287131,RN7SL271P,LINC00877,UBE2Q2P9,ENSG00000273461,ENSG00000276471,ENSG00000239350,CCDC137P,LINC00870,ENSG00000272774,ENSG00000242618	T	C	C/G/T	FALSE	1	VDR	TRUE	rs9846571_rs2228570	TT	CC	C
I85 Oesophageal varices	Age-Assessment,Genetic-Sex	rs9846571	rs2228570	0.000416087	0.0270457	31	CT => CC,AG => GG	0.835216	-8.10501e-05	(-0.0008447198106851387, 0.000682619674829516)	CT => CC	chr3	72035181	0.800712225043275,0.890273127271351	GM11832,GM12489	JASPAR	AG => GG	12	48272895	Vitamin D binding affinity	https://pubmed.ncbi.nlm.nih.gov/10707958/	missing	3	EIF4E3	C=>T	Decreased expression	Whole blood	ENSG00000285708,EIF4E3,GPR27,PROK2,ENSG00000287131,RN7SL271P,LINC00877,UBE2Q2P9,ENSG00000273461,ENSG00000276471,ENSG00000239350,CCDC137P,LINC00870,ENSG00000272774,ENSG00000242618	T	C	C/G/T	FALSE	1	VDR	TRUE	rs9846571_rs2228570	CT	CC	C
I85 Oesophageal varices	Age-Assessment,Genetic-Sex	rs9846571	rs2228570	0.000416087	0.0270457	31	CT => CC,AA => GG	0.0326816	0.00106102	(0.0020346038033762694, 8.743084077717531e-5)	CT => CC	chr3	72035181	0.800712225043275,0.890273127271351	GM11832,GM12489	JASPAR	AA => GG	12	48272895	Vitamin D binding affinity	https://pubmed.ncbi.nlm.nih.gov/10707958/	missing	3	EIF4E3	C=>T	Decreased expression	Whole blood	ENSG00000285708,EIF4E3,GPR27,PROK2,ENSG00000287131,RN7SL271P,LINC00877,UBE2Q2P9,ENSG00000273461,ENSG00000276471,ENSG00000239350,CCDC137P,LINC00870,ENSG00000272774,ENSG00000242618	T	C	C/G/T	FALSE	1	VDR	TRUE	rs9846571_rs2228570	CT	CC	C
I85 Oesophageal varices	Age-Assessment,Genetic-Sex	rs9846571	rs2228570	0.000416087	0.0270457	31	TT => CC,AG => GG	0.00348689	0.0013744	(0.0022965389745515305, 0.0004522535946432937)	TT => CC	chr3	72035181	0.800712225043275,0.890273127271351	GM11832,GM12489	JASPAR	AG => GG	12	48272895	Vitamin D binding affinity	https://pubmed.ncbi.nlm.nih.gov/10707958/	missing	3	EIF4E3	C=>T	Decreased expression	Whole blood	ENSG00000285708,EIF4E3,GPR27,PROK2,ENSG00000287131,RN7SL271P,LINC00877,UBE2Q2P9,ENSG00000273461,ENSG00000276471,ENSG00000239350,CCDC137P,LINC00870,ENSG00000272774,ENSG00000242618	T	C	C/G/T	FALSE	1	VDR	TRUE	rs9846571_rs2228570	TT	CC	C
I85 Oesophageal varices	Age-Assessment,Genetic-Sex	rs9846571	rs2228570	0.000416087	0.0270457	31	TT => CC,AA => GG	0.0055566	0.00168447	(0.0004938251681241006, 0.0028751200719377198)	TT => CC	chr3	72035181	0.800712225043275,0.890273127271351	GM11832,GM12489	JASPAR	AA => GG	12	48272895	Vitamin D binding affinity	https://pubmed.ncbi.nlm.nih.gov/10707958/	missing	3	EIF4E3	C=>T	Decreased expression	Whole blood	ENSG00000285708,EIF4E3,GPR27,PROK2,ENSG00000287131,RN7SL271P,LINC00877,UBE2Q2P9,ENSG00000273461,ENSG00000276471,ENSG00000239350,CCDC137P,LINC00870,ENSG00000272774,ENSG00000242618	T	C	C/G/T	FALSE	1	VDR	TRUE	rs9846571_rs2228570	TT	CC	C
F32 Depressive episode	Age-Assessment,Genetic-Sex	rs9846571	rs2228570	1.93514551508739e-05	0.00125784	1004	CT => CC,AG => GG	0.0267572	-0.00417332	(-0.007866053112265913, -0.00048058841409369694)	CT => CC	chr3	72035181	0.800712225043275,0.890273127271351	GM11832,GM12489	JASPAR	AG => GG	12	48272895	Vitamin D binding affinity	https://pubmed.ncbi.nlm.nih.gov/10707958/	missing	3	EIF4E3	C=>T	Decreased expression	Whole blood	ENSG00000285708,EIF4E3,GPR27,PROK2,ENSG00000287131,RN7SL271P,LINC00877,UBE2Q2P9,ENSG00000273461,ENSG00000276471,ENSG00000239350,CCDC137P,LINC00870,ENSG00000272774,ENSG00000242618	T	C	C/G/T	FALSE	1	VDR	TRUE	rs9846571_rs2228570	CT	CC	C
F32 Depressive episode	Age-Assessment,Genetic-Sex	rs9846571	rs2228570	1.93514551508739e-05	0.00125784	1004	CT => CC,AA => GG	0.017581	0.00619209	(0.011303542766105165, 0.0010806354993487793)	CT => CC	chr3	72035181	0.800712225043275,0.890273127271351	GM11832,GM12489	JASPAR	AA => GG	12	48272895	Vitamin D binding affinity	https://pubmed.ncbi.nlm.nih.gov/10707958/	missing	3	EIF4E3	C=>T	Decreased expression	Whole blood	ENSG00000285708,EIF4E3,GPR27,PROK2,ENSG00000287131,RN7SL271P,LINC00877,UBE2Q2P9,ENSG00000273461,ENSG00000276471,ENSG00000239350,CCDC137P,LINC00870,ENSG00000272774,ENSG00000242618	T	C	C/G/T	FALSE	1	VDR	TRUE	rs9846571_rs2228570	CT	CC	C
F32 Depressive episode	Age-Assessment,Genetic-Sex	rs9846571	rs2228570	1.93514551508739e-05	0.00125784	1004	TT => CC,AG => GG	0.000135212	-0.00856203	(-0.0041653322121096206, -0.012958726398461193)	TT => CC	chr3	72035181	0.800712225043275,0.890273127271351	GM11832,GM12489	JASPAR	AG => GG	12	48272895	Vitamin D binding affinity	https://pubmed.ncbi.nlm.nih.gov/10707958/	missing	3	EIF4E3	C=>T	Decreased expression	Whole blood	ENSG00000285708,EIF4E3,GPR27,PROK2,ENSG00000287131,RN7SL271P,LINC00877,UBE2Q2P9,ENSG00000273461,ENSG00000276471,ENSG00000239350,CCDC137P,LINC00870,ENSG00000272774,ENSG00000242618	T	C	C/G/T	FALSE	1	VDR	TRUE	rs9846571_rs2228570	TT	CC	C
F32 Depressive episode	Age-Assessment,Genetic-Sex	rs9846571	rs2228570	1.93514551508739e-05	0.00125784	1004	TT => CC,AA => GG	0.888328	0.000435263	(-0.0056400852667467605, 0.006510611794176333)	TT => CC	chr3	72035181	0.800712225043275,0.890273127271351	GM11832,GM12489	JASPAR	AA => GG	12	48272895	Vitamin D binding affinity	https://pubmed.ncbi.nlm.nih.gov/10707958/	missing	3	EIF4E3	C=>T	Decreased expression	Whole blood	ENSG00000285708,EIF4E3,GPR27,PROK2,ENSG00000287131,RN7SL271P,LINC00877,UBE2Q2P9,ENSG00000273461,ENSG00000276471,ENSG00000239350,CCDC137P,LINC00870,ENSG00000272774,ENSG00000242618	T	C	C/G/T	FALSE	1	VDR	TRUE	rs9846571_rs2228570	TT	CC	C
asthma	Age-Assessment,Genetic-Sex	rs5998249	rs2228570	0.00038278	0.0248807	4	TG => TT,AG => GG	0.00038278	-0.0171436	(-0.007683081463201997, -0.026604046891714014)	TG => TT	chr22	32534353	0.787195	GM19248	JASPAR	AG => GG	12	48272895	Vitamin D binding affinity	https://pubmed.ncbi.nlm.nih.gov/10707958/	missing	3	PISD,YWHAH	T=>G,T=>G	Decreased expression,Increased expression	Whole blood,Whole blood	DEPDC5,ENSG00000285404,ENSG00000227813,YWHAH-AS1,YWHAH,snoU13,ENSG00000227519,LINC02558,RN7SL305P,ENSG00000232346,SLC5A1,AP1B1P1,ENSG00000237439,AP1B1P1,AP1B1P2,ENSG00000239674,C22orf42,ENSG00000230120,RFPL2,IGLCOR22-1,SLC5A4-AS1,SLC5A4,ENSG00000289873,CPSF1P1,ENSG00000273325,ENSG00000234626,RFPL3,IGLCOR22-2,RFPL3S,ENSG00000230736,IGLVIVOR22-2,ENSG00000241954,ENSG00000232218,RTCB	G	G	T/G	NA	NA	VDR	TRUE	rs5998249_rs2228570	TG	TT	T
D00-D09 In situ neoplasms	Age-Assessment,Genetic-Sex	rs6580323	rs3755967	0.000158557	0.0103062	163	CC => CT,CT => CC	0.60801	-0.000615342	(-0.0029667040198891903, 0.0017360196403534817)	CC => CT	chr5	139340779	0.0714140238807503,0.106370398315032,0.0738815719746842	GM11829,GM11832,GM12383	JASPAR	CT => CC	4	72609398	250HD levels	Vit DS effects from : https://www.nature.com/articles/s41467-017-02662-2/tables/1	missing	1					ENSG00000249526,RNU6-236P,PSD2-AS1,ENSG00000251387,ENSG00000271792,PSD2,NRG2,ENSG00000250692,Y_RNA,MALINC1,PURA,IGIP,ENSG00000254363,CYSTM1,AC011379.1,ENSG00000250069	C	T	C/G/T	FALSE	1	VDR	TRUE	rs6580323_rs3755967	CC	CT	T
D00-D09 In situ neoplasms	Age-Assessment,Genetic-Sex	rs6580323	rs3755967	0.000158557	0.0103062	163	CC => CT,TT => CT	0.710639	0.000798308	(-0.003419124889469532, 0.005015741888507064)	CC => CT	chr5	139340779	0.0714140238807503,0.106370398315032,0.0738815719746842	GM11829,GM11832,GM12383	JASPAR	TT => CT	4	72609398	250HD levels	Vit DS effects from : https://www.nature.com/articles/s41467-017-02662-2/tables/1	missing	1					ENSG00000249526,RNU6-236P,PSD2-AS1,ENSG00000251387,ENSG00000271792,PSD2,NRG2,ENSG00000250692,Y_RNA,MALINC1,PURA,IGIP,ENSG00000254363,CYSTM1,AC011379.1,ENSG00000250069	C	T	C/G/T	FALSE	1	VDR	TRUE	rs6580323_rs3755967	CC	CT	T
D00-D09 In situ neoplasms	Age-Assessment,Genetic-Sex	rs6580323	rs3755967	0.000158557	0.0103062	163	CC => TT,CT => CC	9.98004528677204e-06	-0.00746408	(-0.004152514006803904, -0.010775648410380393)	CC => TT	chr5	139340779	0.0714140238807503,0.106370398315032,0.0738815719746842	GM11829,GM11832,GM12383	JASPAR	CT => CC	4	72609398	250HD levels	Vit DS effects from : https://www.nature.com/articles/s41467-017-02662-2/tables/1	missing	1					ENSG00000249526,RNU6-236P,PSD2-AS1,ENSG00000251387,ENSG00000271792,PSD2,NRG2,ENSG00000250692,Y_RNA,MALINC1,PURA,IGIP,ENSG00000254363,CYSTM1,AC011379.1,ENSG00000250069	C	T	C/G/T	FALSE	1	VDR	TRUE	rs6580323_rs3755967	CC	TT	T
D00-D09 In situ neoplasms	Age-Assessment,Genetic-Sex	rs6580323	rs3755967	0.000158557	0.0103062	163	CC => TT,TT => CT	0.0165376	0.00719732	(0.013082781362008002, 0.0013118509890453134)	CC => TT	chr5	139340779	0.0714140238807503,0.106370398315032,0.0738815719746842	GM11829,GM11832,GM12383	JASPAR	TT => CT	4	72609398	250HD levels	Vit DS effects from : https://www.nature.com/articles/s41467-017-02662-2/tables/1	missing	1					ENSG00000249526,RNU6-236P,PSD2-AS1,ENSG00000251387,ENSG00000271792,PSD2,NRG2,ENSG00000250692,Y_RNA,MALINC1,PURA,IGIP,ENSG00000254363,CYSTM1,AC011379.1,ENSG00000250069	C	T	C/G/T	FALSE	1	VDR	TRUE	rs6580323_rs3755967	CC	TT	T
peritonitis	Age-Assessment,Genetic-Sex	rs17160772	rs12785878	0.000145765	0.00947475	4	GG => GC,GT => TT	0.0785078	0.000709939	(0.0015008036109317438, -8.092558805183891e-5)	GG => GC	chr7	138803023	0.0603496913714296,0.0965896228502736,0.0424605201225355	GM11829,GM19189,GM19248	JASPAR	GT => TT	11	71167449	250HD levels	Vit DS effects from : https://www.nature.com/articles/s41467-017-02662-2/tables/1	missing	1	TTC26,ZC3HAV1,UBN2,RP11-383F6.1	G=>C,G=>C,G=>C,G=>C	Increased expression,Increased expression,Increased expression,Increased expression	Whole blood,Whole blood,Whole blood,Whole blood	KIAA1549,RNU6-1272P,ZC3HAV1L,ZC3HAV1,ENSG00000229677,TTC26,ENSG00000239254,ENSG00000271537,ENSG00000228360,MZT1P2,UBN2,RNU6-206P,FMC1,LUC7L2,FMC1-LUC7L2,ENSG00000273391	C	C	G/C/T	NA	NA	VDR	TRUE	rs17160772_rs12785878	GG	GC	C
peritonitis	Age-Assessment,Genetic-Sex	rs17160772	rs12785878	0.000145765	0.00947475	4	GG => GC,GG => GT	0.0211134	0.00208556	(0.003858197595286049, 0.0003129202613459917)	GG => GC	chr7	138803023	0.0603496913714296,0.0965896228502736,0.0424605201225355	GM11829,GM19189,GM19248	JASPAR	GG => GT	11	71167449	250HD levels	Vit DS effects from : https://www.nature.com/articles/s41467-017-02662-2/tables/1	missing	1	TTC26,ZC3HAV1,UBN2,RP11-383F6.1	G=>C,G=>C,G=>C,G=>C	Increased expression,Increased expression,Increased expression,Increased expression	Whole blood,Whole blood,Whole blood,Whole blood	KIAA1549,RNU6-1272P,ZC3HAV1L,ZC3HAV1,ENSG00000229677,TTC26,ENSG00000239254,ENSG00000271537,ENSG00000228360,MZT1P2,UBN2,RNU6-206P,FMC1,LUC7L2,FMC1-LUC7L2,ENSG00000273391	C	C	G/C/T	NA	NA	VDR	TRUE	rs17160772_rs12785878	GG	GC	C
peritonitis	Age-Assessment,Genetic-Sex	rs17160772	rs12785878	0.000145765	0.00947475	4	GC => CC,GT => TT	0.0290469	0.0016958	(0.0032184446143452205, 0.00017315451935226672)	GC => CC	chr7	138803023	0.0603496913714296,0.0965896228502736,0.0424605201225355	GM11829,GM19189,GM19248	JASPAR	GT => TT	11	71167449	250HD levels	Vit DS effects from : https://www.nature.com/articles/s41467-017-02662-2/tables/1	missing	1	TTC26,ZC3HAV1,UBN2,RP11-383F6.1	G=>C,G=>C,G=>C,G=>C	Increased expression,Increased expression,Increased expression,Increased expression	Whole blood,Whole blood,Whole blood,Whole blood	KIAA1549,RNU6-1272P,ZC3HAV1L,ZC3HAV1,ENSG00000229677,TTC26,ENSG00000239254,ENSG00000271537,ENSG00000228360,MZT1P2,UBN2,RNU6-206P,FMC1,LUC7L2,FMC1-LUC7L2,ENSG00000273391	C	C	G/C/T	NA	NA	VDR	TRUE	rs17160772_rs12785878	GC	CC	C
E10-E14 Diabetes mellitus	Age-Assessment,Genetic-Sex	rs17160772	rs12785878	0.000711676	0.046259	106	GG => GC,GT => TT	0.474222	-0.00133052	(0.002313526148619613, -0.004974564743267176)	GG => GC	chr7	138803023	0.0603496913714296,0.0965896228502736,0.0424605201225355	GM11829,GM19189,GM19248	JASPAR	GT => TT	11	71167449	250HD levels	Vit DS effects from : https://www.nature.com/articles/s41467-017-02662-2/tables/1	missing	1	TTC26,ZC3HAV1,UBN2,RP11-383F6.1	G=>C,G=>C,G=>C,G=>C	Increased expression,Increased expression,Increased expression,Increased expression	Whole blood,Whole blood,Whole blood,Whole blood	KIAA1549,RNU6-1272P,ZC3HAV1L,ZC3HAV1,ENSG00000229677,TTC26,ENSG00000239254,ENSG00000271537,ENSG00000228360,MZT1P2,UBN2,RNU6-206P,FMC1,LUC7L2,FMC1-LUC7L2,ENSG00000273391	C	C	G/C/T	FALSE	1	VDR	TRUE	rs17160772_rs12785878	GG	GC	C
E10-E14 Diabetes mellitus	Age-Assessment,Genetic-Sex	rs17160772	rs12785878	0.000711676	0.046259	106	GG => GC,GG => GT	0.00128468	0.0140131	(0.022544299661613483, 0.005481938564637256)	GG => GC	chr7	138803023	0.0603496913714296,0.0965896228502736,0.0424605201225355	GM11829,GM19189,GM19248	JASPAR	GG => GT	11	71167449	250HD levels	Vit DS effects from : https://www.nature.com/articles/s41467-017-02662-2/tables/1	missing	1	TTC26,ZC3HAV1,UBN2,RP11-383F6.1	G=>C,G=>C,G=>C,G=>C	Increased expression,Increased expression,Increased expression,Increased expression	Whole blood,Whole blood,Whole blood,Whole blood	KIAA1549,RNU6-1272P,ZC3HAV1L,ZC3HAV1,ENSG00000229677,TTC26,ENSG00000239254,ENSG00000271537,ENSG00000228360,MZT1P2,UBN2,RNU6-206P,FMC1,LUC7L2,FMC1-LUC7L2,ENSG00000273391	C	C	G/C/T	FALSE	1	VDR	TRUE	rs17160772_rs12785878	GG	GC	C
E10-E14 Diabetes mellitus	Age-Assessment,Genetic-Sex	rs17160772	rs12785878	0.000711676	0.046259	106	GC => CC,GT => TT	0.00770337	0.0112708	(0.01956046105315156, 0.0029811301563402986)	GC => CC	chr7	138803023	0.0603496913714296,0.0965896228502736,0.0424605201225355	GM11829,GM19189,GM19248	JASPAR	GT => TT	11	71167449	250HD levels	Vit DS effects from : https://www.nature.com/articles/s41467-017-02662-2/tables/1	missing	1	TTC26,ZC3HAV1,UBN2,RP11-383F6.1	G=>C,G=>C,G=>C,G=>C	Increased expression,Increased expression,Increased expression,Increased expression	Whole blood,Whole blood,Whole blood,Whole blood	KIAA1549,RNU6-1272P,ZC3HAV1L,ZC3HAV1,ENSG00000229677,TTC26,ENSG00000239254,ENSG00000271537,ENSG00000228360,MZT1P2,UBN2,RNU6-206P,FMC1,LUC7L2,FMC1-LUC7L2,ENSG00000273391	C	C	G/C/T	FALSE	1	VDR	TRUE	rs17160772_rs12785878	GC	CC	C
Monocyte count	Age-Assessment,Genetic-Sex	rs76057752	rs11168319	0.000180956	0.0117621	NA	GA => GG,AG => AA	0.000180956	-0.0124815	(-0.019015039662213302, -0.005947910887407421)	GA => GG	chr19	44269709	0.835143	GM12872	JASPAR	AG => AA	12	48333598	Gene expression	From GTEx portal G allele associated with lower VDR expression in Whole Blood	missing	5	KCNN4,SMG9	G=>A,G=>A	Increased expression,Increased expression	Whole blood,Whole blood	ETHE1,ZNF575,XRCC1,ENSG00000269177,ENSG00000268361,ENSG00000269583,PINLYP,IRGQ,ZNF576,SRRM5,ZNF428,CADM4,PLAUR,RN7SL368P,AC006953.1,ENSG00000283525,ENSG00000290609,IRGC,SMG9,KCNN4,LYPD5,ENSG00000268601,ZNF283,ZNF404,ENSG00000278917,ENSG00000267058,ENSG00000286613,ZNF45-AS1,ZNF45,ZNF221,ZNF155,ENSG00000277806,ENSG00000278492,ZNF230-DT,ZNF230	A	G	G/A	FALSE	1	VDR	FALSE	rs76057752_rs11168319	GA	GG	G
N90 Other noninflammatory disorders of vulva and perineum	Age-Assessment,Genetic-Sex	rs178399	rs8018720	9.69889004574789e-05	0.00570489	23	GA => GG,CC => GC	1.7803674997995e-05	-0.00253031	(-0.003686107690663798, -0.0013745158033255328)	GA => GG	chr6	2791683	0.95361	GM12489	JASPAR	CC => GC	14	39556185	250HD levels	Vit DS effects from : https://www.nature.com/articles/s41467-017-02662-2/tables/1	missing	1	SERPINB1,WRNIP1,NQO2	G=>A,G=>A,G=>A	Increased expression,Decreased expression,Increased expression	Whole blood,Whole blood,Whole blood	ENSG00000280423,LINC02521,LINC01600,MYLK4,WRNIP1,SERPINB1,SERPINB9P1,MIR4645,SERPINB9,ENSG00000232999,ENSG00000228365,SERPINB6,LINC01011,NQO2,NQO2-AS1,HTATSF1P2,ENSG00000288612,ENSG00000274855	A	G	G/A/C	FALSE	1	VDR	TRUE	rs178399_rs8018720	GA	GG	G
N90 Other noninflammatory disorders of vulva and perineum	Age-Assessment,Genetic-Sex	rs178399	rs8018720	9.69889004574789e-05	0.00570489	23	AA => GG,CC => GC	0.0778203	-0.00132761	(0.00014792363618998361, -0.002803134960194911)	AA => GG	chr6	2791683	0.95361	GM12489	JASPAR	CC => GC	14	39556185	250HD levels	Vit DS effects from : https://www.nature.com/articles/s41467-017-02662-2/tables/1	missing	1	SERPINB1,WRNIP1,NQO2	G=>A,G=>A,G=>A	Increased expression,Decreased expression,Increased expression	Whole blood,Whole blood,Whole blood	ENSG00000280423,LINC02521,LINC01600,MYLK4,WRNIP1,SERPINB1,SERPINB9P1,MIR4645,SERPINB9,ENSG00000232999,ENSG00000228365,SERPINB6,LINC01011,NQO2,NQO2-AS1,HTATSF1P2,ENSG00000288612,ENSG00000274855	A	G	G/A/C	FALSE	1	VDR	TRUE	rs178399_rs8018720	AA	GG	G
N20-N23 Urolithiasis	Age-Assessment,Genetic-Sex	rs178399	rs10741657	0.000584282	0.0379783	361	GA => GG,GG => AG	0.78435	-0.000312867	(0.0019279517842939126, -0.002553686574906523)	GA => GG	chr6	2791683	0.95361	GM12489	JASPAR	GG => AG	11	14914878	250HD levels	Vit DS effects from : https://www.nature.com/articles/s41467-017-02662-2/tables/1	missing	1	SERPINB1,WRNIP1,NQO2	G=>A,G=>A,G=>A	Increased expression,Decreased expression,Increased expression	Whole blood,Whole blood,Whole blood	ENSG00000280423,LINC02521,LINC01600,MYLK4,WRNIP1,SERPINB1,SERPINB9P1,MIR4645,SERPINB9,ENSG00000232999,ENSG00000228365,SERPINB6,LINC01011,NQO2,NQO2-AS1,HTATSF1P2,ENSG00000288612,ENSG00000274855	A	G	G/A/C	FALSE	1	VDR	TRUE	rs178399_rs10741657	GA	GG	G
N20-N23 Urolithiasis	Age-Assessment,Genetic-Sex	rs178399	rs10741657	0.000584282	0.0379783	361	GA => GG,GG => AA	4.8035410906769e-05	-0.0062062	(-0.009198546104764801, -0.0032138538874653525)	GA => GG	chr6	2791683	0.95361	GM12489	JASPAR	GG => AA	11	14914878	250HD levels	Vit DS effects from : https://www.nature.com/articles/s41467-017-02662-2/tables/1	missing	1	SERPINB1,WRNIP1,NQO2	G=>A,G=>A,G=>A	Increased expression,Decreased expression,Increased expression	Whole blood,Whole blood,Whole blood	ENSG00000280423,LINC02521,LINC01600,MYLK4,WRNIP1,SERPINB1,SERPINB9P1,MIR4645,SERPINB9,ENSG00000232999,ENSG00000228365,SERPINB6,LINC01011,NQO2,NQO2-AS1,HTATSF1P2,ENSG00000288612,ENSG00000274855	A	G	G/A/C	FALSE	1	VDR	TRUE	rs178399_rs10741657	GA	GG	G
N20-N23 Urolithiasis	Age-Assessment,Genetic-Sex	rs178399	rs10741657	0.000584282	0.0379783	361	AA => GG,GG => AG	0.921289	0.000141653	(-0.0026681417145964005, 0.002951446875036886)	AA => GG	chr6	2791683	0.95361	GM12489	JASPAR	GG => AG	11	14914878	250HD levels	Vit DS effects from : https://www.nature.com/articles/s41467-017-02662-2/tables/1	missing	1	SERPINB1,WRNIP1,NQO2	G=>A,G=>A,G=>A	Increased expression,Decreased expression,Increased expression	Whole blood,Whole blood,Whole blood	ENSG00000280423,LINC02521,LINC01600,MYLK4,WRNIP1,SERPINB1,SERPINB9P1,MIR4645,SERPINB9,ENSG00000232999,ENSG00000228365,SERPINB6,LINC01011,NQO2,NQO2-AS1,HTATSF1P2,ENSG00000288612,ENSG00000274855	A	G	G/A/C	FALSE	1	VDR	TRUE	rs178399_rs10741657	AA	GG	G
N20-N23 Urolithiasis	Age-Assessment,Genetic-Sex	rs178399	rs10741657	0.000584282	0.0379783	361	AA => GG,GG => AA	0.0175644	-0.00459721	(-0.0008028549998243101, -0.00839156282993511)	AA => GG	chr6	2791683	0.95361	GM12489	JASPAR	GG => AA	11	14914878	250HD levels	Vit DS effects from : https://www.nature.com/articles/s41467-017-02662-2/tables/1	missing	1	SERPINB1,WRNIP1,NQO2	G=>A,G=>A,G=>A	Increased expression,Decreased expression,Increased expression	Whole blood,Whole blood,Whole blood	ENSG00000280423,LINC02521,LINC01600,MYLK4,WRNIP1,SERPINB1,SERPINB9P1,MIR4645,SERPINB9,ENSG00000232999,ENSG00000228365,SERPINB6,LINC01011,NQO2,NQO2-AS1,HTATSF1P2,ENSG00000288612,ENSG00000274855	A	G	G/A/C	FALSE	1	VDR	TRUE	rs178399_rs10741657	AA	GG	G
L92 Granulomatous disorders of skin and subcutaneous tissue	Age-Assessment,Genetic-Sex	rs5998249	rs8018720	0.000365537	0.0237599	4	TG => TT,CC => GC	0.000365537	0.00195317	(0.003027336508054296, 0.000878996561988323)	TG => TT	chr22	32534353	0.787195	GM19248	JASPAR	CC => GC	14	39556185	250HD levels	Vit DS effects from : https://www.nature.com/articles/s41467-017-02662-2/tables/1	missing	1	PISD,YWHAH	T=>G,T=>G	Decreased expression,Increased expression	Whole blood,Whole blood	DEPDC5,ENSG00000285404,ENSG00000227813,YWHAH-AS1,YWHAH,snoU13,ENSG00000227519,LINC02558,RN7SL305P,ENSG00000232346,SLC5A1,AP1B1P1,ENSG00000237439,AP1B1P1,AP1B1P2,ENSG00000239674,C22orf42,ENSG00000230120,RFPL2,IGLCOR22-1,SLC5A4-AS1,SLC5A4,ENSG00000289873,CPSF1P1,ENSG00000273325,ENSG00000234626,RFPL3,IGLCOR22-2,RFPL3S,ENSG00000230736,IGLVIVOR22-2,ENSG00000241954,ENSG00000232218,RTCB	G	G	T/G	NA	NA	VDR	TRUE	rs5998249_rs8018720	TG	TT	T
B35-B49 Mycoses	Age-Assessment,Genetic-Sex	rs17160772	rs2228570	0.000638302	0.0414897	54	GG => GC,AG => GG	0.0327983	0.00191129	(0.00015632100651617785, 0.003666250589853067)	GG => GC	chr7	138803023	0.0603496913714296,0.0965896228502736,0.0424605201225355	GM11829,GM19189,GM19248	JASPAR	AG => GG	12	48272895	Vitamin D binding affinity	https://pubmed.ncbi.nlm.nih.gov/10707958/	missing	3	TTC26,ZC3HAV1,UBN2,RP11-383F6.1	G=>C,G=>C,G=>C,G=>C	Increased expression,Increased expression,Increased expression,Increased expression	Whole blood,Whole blood,Whole blood,Whole blood	KIAA1549,RNU6-1272P,ZC3HAV1L,ZC3HAV1,ENSG00000229677,TTC26,ENSG00000239254,ENSG00000271537,ENSG00000228360,MZT1P2,UBN2,RNU6-206P,FMC1,LUC7L2,FMC1-LUC7L2,ENSG00000273391	C	C	G/C/T	FALSE	1	VDR	TRUE	rs17160772_rs2228570	GG	GC	C
B35-B49 Mycoses	Age-Assessment,Genetic-Sex	rs17160772	rs2228570	0.000638302	0.0414897	54	GC => CC,AG => GG	0.137219	-0.00305323	(-0.00707967620259007, 0.000973219011257792)	GC => CC	chr7	138803023	0.0603496913714296,0.0965896228502736,0.0424605201225355	GM11829,GM19189,GM19248	JASPAR	AG => GG	12	48272895	Vitamin D binding affinity	https://pubmed.ncbi.nlm.nih.gov/10707958/	missing	3	TTC26,ZC3HAV1,UBN2,RP11-383F6.1	G=>C,G=>C,G=>C,G=>C	Increased expression,Increased expression,Increased expression,Increased expression	Whole blood,Whole blood,Whole blood,Whole blood	KIAA1549,RNU6-1272P,ZC3HAV1L,ZC3HAV1,ENSG00000229677,TTC26,ENSG00000239254,ENSG00000271537,ENSG00000228360,MZT1P2,UBN2,RNU6-206P,FMC1,LUC7L2,FMC1-LUC7L2,ENSG00000273391	C	C	G/C/T	FALSE	1	VDR	TRUE	rs17160772_rs2228570	GC	CC	C
B35-B49 Mycoses	Age-Assessment,Genetic-Sex	rs17160772	rs2228570	0.000638302	0.0414897	54	GG => GC,AA => GG	0.0219721	-0.00290276	(-0.00041927185182382386, -0.005386257927075622)	GG => GC	chr7	138803023	0.0603496913714296,0.0965896228502736,0.0424605201225355	GM11829,GM19189,GM19248	JASPAR	AA => GG	12	48272895	Vitamin D binding affinity	https://pubmed.ncbi.nlm.nih.gov/10707958/	missing	3	TTC26,ZC3HAV1,UBN2,RP11-383F6.1	G=>C,G=>C,G=>C,G=>C	Increased expression,Increased expression,Increased expression,Increased expression	Whole blood,Whole blood,Whole blood,Whole blood	KIAA1549,RNU6-1272P,ZC3HAV1L,ZC3HAV1,ENSG00000229677,TTC26,ENSG00000239254,ENSG00000271537,ENSG00000228360,MZT1P2,UBN2,RNU6-206P,FMC1,LUC7L2,FMC1-LUC7L2,ENSG00000273391	C	C	G/C/T	FALSE	1	VDR	TRUE	rs17160772_rs2228570	GG	GC	C
K20 Oesophagitis	Age-Assessment,Genetic-Sex	rs17160772	rs2228570	4.87807438018644e-05	0.00317075	122	GG => GC,AG => GG	0.131746	0.00187457	(-0.0005630389170292276, 0.004312170661828869)	GG => GC	chr7	138803023	0.0603496913714296,0.0965896228502736,0.0424605201225355	GM11829,GM19189,GM19248	JASPAR	AG => GG	12	48272895	Vitamin D binding affinity	https://pubmed.ncbi.nlm.nih.gov/10707958/	missing	3	TTC26,ZC3HAV1,UBN2,RP11-383F6.1	G=>C,G=>C,G=>C,G=>C	Increased expression,Increased expression,Increased expression,Increased expression	Whole blood,Whole blood,Whole blood,Whole blood	KIAA1549,RNU6-1272P,ZC3HAV1L,ZC3HAV1,ENSG00000229677,TTC26,ENSG00000239254,ENSG00000271537,ENSG00000228360,MZT1P2,UBN2,RNU6-206P,FMC1,LUC7L2,FMC1-LUC7L2,ENSG00000273391	C	C	G/C/T	FALSE	1	VDR	TRUE	rs17160772_rs2228570	GG	GC	C
K20 Oesophagitis	Age-Assessment,Genetic-Sex	rs17160772	rs2228570	4.87807438018644e-05	0.00317075	122	GC => CC,AG => GG	3.04548781676021e-06	-0.0132594	(-0.01882696374015976, -0.007691890736157037)	GC => CC	chr7	138803023	0.0603496913714296,0.0965896228502736,0.0424605201225355	GM11829,GM19189,GM19248	JASPAR	AG => GG	12	48272895	Vitamin D binding affinity	https://pubmed.ncbi.nlm.nih.gov/10707958/	missing	3	TTC26,ZC3HAV1,UBN2,RP11-383F6.1	G=>C,G=>C,G=>C,G=>C	Increased expression,Increased expression,Increased expression,Increased expression	Whole blood,Whole blood,Whole blood,Whole blood	KIAA1549,RNU6-1272P,ZC3HAV1L,ZC3HAV1,ENSG00000229677,TTC26,ENSG00000239254,ENSG00000271537,ENSG00000228360,MZT1P2,UBN2,RNU6-206P,FMC1,LUC7L2,FMC1-LUC7L2,ENSG00000273391	C	C	G/C/T	FALSE	1	VDR	TRUE	rs17160772_rs2228570	GC	CC	C
K20 Oesophagitis	Age-Assessment,Genetic-Sex	rs17160772	rs2228570	4.87807438018644e-05	0.00317075	122	GG => GC,AA => GG	0.153109	0.00246458	(0.005845769496917699, -0.0009166155649729252)	GG => GC	chr7	138803023	0.0603496913714296,0.0965896228502736,0.0424605201225355	GM11829,GM19189,GM19248	JASPAR	AA => GG	12	48272895	Vitamin D binding affinity	https://pubmed.ncbi.nlm.nih.gov/10707958/	missing	3	TTC26,ZC3HAV1,UBN2,RP11-383F6.1	G=>C,G=>C,G=>C,G=>C	Increased expression,Increased expression,Increased expression,Increased expression	Whole blood,Whole blood,Whole blood,Whole blood	KIAA1549,RNU6-1272P,ZC3HAV1L,ZC3HAV1,ENSG00000229677,TTC26,ENSG00000239254,ENSG00000271537,ENSG00000228360,MZT1P2,UBN2,RNU6-206P,FMC1,LUC7L2,FMC1-LUC7L2,ENSG00000273391	C	C	G/C/T	FALSE	1	VDR	TRUE	rs17160772_rs2228570	GG	GC	C
High light scatter reticulocyte count	Age-Assessment,Genetic-Sex	rs76057752	rs10741657	0.000610605	0.0396893	NA	GA => GG,GG => AG	0.000610605	-0.00054594	(-0.0008581844702370607, -0.00023369555711870904)	GA => GG	chr19	44269709	0.835143	GM12872	JASPAR	GG => AG	11	14914878	250HD levels	Vit DS effects from : https://www.nature.com/articles/s41467-017-02662-2/tables/1	missing	1	KCNN4,SMG9	G=>A,G=>A	Increased expression,Increased expression	Whole blood,Whole blood	ETHE1,ZNF575,XRCC1,ENSG00000269177,ENSG00000268361,ENSG00000269583,PINLYP,IRGQ,ZNF576,SRRM5,ZNF428,CADM4,PLAUR,RN7SL368P,AC006953.1,ENSG00000283525,ENSG00000290609,IRGC,SMG9,KCNN4,LYPD5,ENSG00000268601,ZNF283,ZNF404,ENSG00000278917,ENSG00000267058,ENSG00000286613,ZNF45-AS1,ZNF45,ZNF221,ZNF155,ENSG00000277806,ENSG00000278492,ZNF230-DT,ZNF230	A	G	G/A	FALSE	1	VDR	FALSE	rs76057752_rs10741657	GA	GG	G
N90 Other noninflammatory disorders of vulva and perineum	Age-Assessment,Genetic-Sex	rs6580323	rs17216707	0.000175535	0.00570489	7	CC => CT,TC => TT	0.00944026	-0.00158469	(-0.0027812630261829043, -0.0003881154466012322)	CC => CT	chr5	139340779	0.0714140238807503,0.106370398315032,0.0738815719746842	GM11829,GM11832,GM12383	JASPAR	TC => TT	20	52732362	250HD levels	Vit DS effects from : https://www.nature.com/articles/s41467-017-02662-2/tables/1	missing	1					ENSG00000249526,RNU6-236P,PSD2-AS1,ENSG00000251387,ENSG00000271792,PSD2,NRG2,ENSG00000250692,Y_RNA,MALINC1,PURA,IGIP,ENSG00000254363,CYSTM1,AC011379.1,ENSG00000250069	C	T	C/G/T	NA	NA	VDR	TRUE	rs6580323_rs17216707	CC	CT	T
N90 Other noninflammatory disorders of vulva and perineum	Age-Assessment,Genetic-Sex	rs6580323	rs17216707	0.000175535	0.00570489	7	CC => CT,CC => TC	0.000404007	0.00578938	(0.0025817294050494537, 0.008997037165869689)	CC => CT	chr5	139340779	0.0714140238807503,0.106370398315032,0.0738815719746842	GM11829,GM11832,GM12383	JASPAR	CC => TC	20	52732362	250HD levels	Vit DS effects from : https://www.nature.com/articles/s41467-017-02662-2/tables/1	missing	1					ENSG00000249526,RNU6-236P,PSD2-AS1,ENSG00000251387,ENSG00000271792,PSD2,NRG2,ENSG00000250692,Y_RNA,MALINC1,PURA,IGIP,ENSG00000254363,CYSTM1,AC011379.1,ENSG00000250069	C	T	C/G/T	NA	NA	VDR	TRUE	rs6580323_rs17216707	CC	CT	T
N90 Other noninflammatory disorders of vulva and perineum	Age-Assessment,Genetic-Sex	rs6580323	rs17216707	0.000175535	0.00570489	7	CC => TT,TC => TT	0.389647	0.000695153	(0.0022789521428910426, -0.0008886467299583139)	CC => TT	chr5	139340779	0.0714140238807503,0.106370398315032,0.0738815719746842	GM11829,GM11832,GM12383	JASPAR	TC => TT	20	52732362	250HD levels	Vit DS effects from : https://www.nature.com/articles/s41467-017-02662-2/tables/1	missing	1					ENSG00000249526,RNU6-236P,PSD2-AS1,ENSG00000251387,ENSG00000271792,PSD2,NRG2,ENSG00000250692,Y_RNA,MALINC1,PURA,IGIP,ENSG00000254363,CYSTM1,AC011379.1,ENSG00000250069	C	T	C/G/T	NA	NA	VDR	TRUE	rs6580323_rs17216707	CC	TT	T
chronic/degenerative neurological problem	Age-Assessment,Genetic-Sex	rs178399	rs12785878	0.000272463	0.0177101	23	GA => GG,GT => TT	0.197044	0.000768809	(0.0019368848304319565, -0.0003992668364088941)	GA => GG	chr6	2791683	0.95361	GM12489	JASPAR	GT => TT	11	71167449	250HD levels	Vit DS effects from : https://www.nature.com/articles/s41467-017-02662-2/tables/1	missing	1	SERPINB1,WRNIP1,NQO2	G=>A,G=>A,G=>A	Increased expression,Decreased expression,Increased expression	Whole blood,Whole blood,Whole blood	ENSG00000280423,LINC02521,LINC01600,MYLK4,WRNIP1,SERPINB1,SERPINB9P1,MIR4645,SERPINB9,ENSG00000232999,ENSG00000228365,SERPINB6,LINC01011,NQO2,NQO2-AS1,HTATSF1P2,ENSG00000288612,ENSG00000274855	A	G	G/A/C	FALSE	1	VDR	TRUE	rs178399_rs12785878	GA	GG	G
chronic/degenerative neurological problem	Age-Assessment,Genetic-Sex	rs178399	rs12785878	0.000272463	0.0177101	23	GA => GG,GG => GT	0.000334392	0.00478829	(0.007404577659057561, 0.0021720107798269164)	GA => GG	chr6	2791683	0.95361	GM12489	JASPAR	GG => GT	11	71167449	250HD levels	Vit DS effects from : https://www.nature.com/articles/s41467-017-02662-2/tables/1	missing	1	SERPINB1,WRNIP1,NQO2	G=>A,G=>A,G=>A	Increased expression,Decreased expression,Increased expression	Whole blood,Whole blood,Whole blood	ENSG00000280423,LINC02521,LINC01600,MYLK4,WRNIP1,SERPINB1,SERPINB9P1,MIR4645,SERPINB9,ENSG00000232999,ENSG00000228365,SERPINB6,LINC01011,NQO2,NQO2-AS1,HTATSF1P2,ENSG00000288612,ENSG00000274855	A	G	G/A/C	FALSE	1	VDR	TRUE	rs178399_rs12785878	GA	GG	G
chronic/degenerative neurological problem	Age-Assessment,Genetic-Sex	rs178399	rs12785878	0.000272463	0.0177101	23	AA => GG,GT => TT	0.244217	0.000879134	(-0.0006005189637193697, 0.00235878685428601)	AA => GG	chr6	2791683	0.95361	GM12489	JASPAR	GT => TT	11	71167449	250HD levels	Vit DS effects from : https://www.nature.com/articles/s41467-017-02662-2/tables/1	missing	1	SERPINB1,WRNIP1,NQO2	G=>A,G=>A,G=>A	Increased expression,Decreased expression,Increased expression	Whole blood,Whole blood,Whole blood	ENSG00000280423,LINC02521,LINC01600,MYLK4,WRNIP1,SERPINB1,SERPINB9P1,MIR4645,SERPINB9,ENSG00000232999,ENSG00000228365,SERPINB6,LINC01011,NQO2,NQO2-AS1,HTATSF1P2,ENSG00000288612,ENSG00000274855	A	G	G/A/C	FALSE	1	VDR	TRUE	rs178399_rs12785878	AA	GG	G
H40-H42 Glaucoma	Age-Assessment,Genetic-Sex	rs178399	rs11168319	0.000107821	0.00700839	100	GA => GG,AG => AA	0.300258	0.00130464	(0.003773110787624742, -0.0011638385205447572)	GA => GG	chr6	2791683	0.95361	GM12489	JASPAR	AG => AA	12	48333598	Gene expression	From GTEx portal G allele associated with lower VDR expression in Whole Blood	missing	5	SERPINB1,WRNIP1,NQO2	G=>A,G=>A,G=>A	Increased expression,Decreased expression,Increased expression	Whole blood,Whole blood,Whole blood	ENSG00000280423,LINC02521,LINC01600,MYLK4,WRNIP1,SERPINB1,SERPINB9P1,MIR4645,SERPINB9,ENSG00000232999,ENSG00000228365,SERPINB6,LINC01011,NQO2,NQO2-AS1,HTATSF1P2,ENSG00000288612,ENSG00000274855	A	G	G/A/C	FALSE	1	VDR	TRUE	rs178399_rs11168319	GA	GG	G
H40-H42 Glaucoma	Age-Assessment,Genetic-Sex	rs178399	rs11168319	0.000107821	0.00700839	100	GA => GG,GG => AG	7.6707168908198e-05	0.0117128	(0.017518012976311288, 0.005907579885116342)	GA => GG	chr6	2791683	0.95361	GM12489	JASPAR	GG => AG	12	48333598	Gene expression	From GTEx portal G allele associated with lower VDR expression in Whole Blood	missing	5	SERPINB1,WRNIP1,NQO2	G=>A,G=>A,G=>A	Increased expression,Decreased expression,Increased expression	Whole blood,Whole blood,Whole blood	ENSG00000280423,LINC02521,LINC01600,MYLK4,WRNIP1,SERPINB1,SERPINB9P1,MIR4645,SERPINB9,ENSG00000232999,ENSG00000228365,SERPINB6,LINC01011,NQO2,NQO2-AS1,HTATSF1P2,ENSG00000288612,ENSG00000274855	A	G	G/A/C	FALSE	1	VDR	TRUE	rs178399_rs11168319	GA	GG	G
H40-H42 Glaucoma	Age-Assessment,Genetic-Sex	rs178399	rs11168319	0.000107821	0.00700839	100	AA => GG,AG => AA	0.347002	0.00148873	(-0.0016139898843459633, 0.004591442161712683)	AA => GG	chr6	2791683	0.95361	GM12489	JASPAR	AG => AA	12	48333598	Gene expression	From GTEx portal G allele associated with lower VDR expression in Whole Blood	missing	5	SERPINB1,WRNIP1,NQO2	G=>A,G=>A,G=>A	Increased expression,Decreased expression,Increased expression	Whole blood,Whole blood,Whole blood	ENSG00000280423,LINC02521,LINC01600,MYLK4,WRNIP1,SERPINB1,SERPINB9P1,MIR4645,SERPINB9,ENSG00000232999,ENSG00000228365,SERPINB6,LINC01011,NQO2,NQO2-AS1,HTATSF1P2,ENSG00000288612,ENSG00000274855	A	G	G/A/C	FALSE	1	VDR	TRUE	rs178399_rs11168319	AA	GG	G
H40 Glaucoma	Age-Assessment,Genetic-Sex	rs178399	rs11168319	0.000102119	0.00663775	100	GA => GG,AG => AA	0.305748	0.00128981	(0.0037581075008663338, -0.0011784823207925197)	GA => GG	chr6	2791683	0.95361	GM12489	JASPAR	AG => AA	12	48333598	Gene expression	From GTEx portal G allele associated with lower VDR expression in Whole Blood	missing	5	SERPINB1,WRNIP1,NQO2	G=>A,G=>A,G=>A	Increased expression,Decreased expression,Increased expression	Whole blood,Whole blood,Whole blood	ENSG00000280423,LINC02521,LINC01600,MYLK4,WRNIP1,SERPINB1,SERPINB9P1,MIR4645,SERPINB9,ENSG00000232999,ENSG00000228365,SERPINB6,LINC01011,NQO2,NQO2-AS1,HTATSF1P2,ENSG00000288612,ENSG00000274855	A	G	G/A/C	FALSE	1	VDR	TRUE	rs178399_rs11168319	GA	GG	G
H40 Glaucoma	Age-Assessment,Genetic-Sex	rs178399	rs11168319	0.000102119	0.00663775	100	GA => GG,GG => AG	7.19096646564001e-05	0.0117593	(0.01756487365418545, 0.005953647231417027)	GA => GG	chr6	2791683	0.95361	GM12489	JASPAR	GG => AG	12	48333598	Gene expression	From GTEx portal G allele associated with lower VDR expression in Whole Blood	missing	5	SERPINB1,WRNIP1,NQO2	G=>A,G=>A,G=>A	Increased expression,Decreased expression,Increased expression	Whole blood,Whole blood,Whole blood	ENSG00000280423,LINC02521,LINC01600,MYLK4,WRNIP1,SERPINB1,SERPINB9P1,MIR4645,SERPINB9,ENSG00000232999,ENSG00000228365,SERPINB6,LINC01011,NQO2,NQO2-AS1,HTATSF1P2,ENSG00000288612,ENSG00000274855	A	G	G/A/C	FALSE	1	VDR	TRUE	rs178399_rs11168319	GA	GG	G
H40 Glaucoma	Age-Assessment,Genetic-Sex	rs178399	rs11168319	0.000102119	0.00663775	100	AA => GG,AG => AA	0.338222	0.00151592	(-0.0015865220685715139, 0.004618371227543768)	AA => GG	chr6	2791683	0.95361	GM12489	JASPAR	AG => AA	12	48333598	Gene expression	From GTEx portal G allele associated with lower VDR expression in Whole Blood	missing	5	SERPINB1,WRNIP1,NQO2	G=>A,G=>A,G=>A	Increased expression,Decreased expression,Increased expression	Whole blood,Whole blood,Whole blood	ENSG00000280423,LINC02521,LINC01600,MYLK4,WRNIP1,SERPINB1,SERPINB9P1,MIR4645,SERPINB9,ENSG00000232999,ENSG00000228365,SERPINB6,LINC01011,NQO2,NQO2-AS1,HTATSF1P2,ENSG00000288612,ENSG00000274855	A	G	G/A/C	FALSE	1	VDR	TRUE	rs178399_rs11168319	AA	GG	G
K40-K46 Hernia	Age-Assessment,Genetic-Sex	rs6580323	rs11168319	0.000503295	0.0327142	493	CC => CT,AG => AA	0.000522803	0.00961494	(0.00418225879861357, 0.015047618946030784)	CC => CT	chr5	139340779	0.0714140238807503,0.106370398315032,0.0738815719746842	GM11829,GM11832,GM12383	JASPAR	AG => AA	12	48333598	Gene expression	From GTEx portal G allele associated with lower VDR expression in Whole Blood	missing	5					ENSG00000249526,RNU6-236P,PSD2-AS1,ENSG00000251387,ENSG00000271792,PSD2,NRG2,ENSG00000250692,Y_RNA,MALINC1,PURA,IGIP,ENSG00000254363,CYSTM1,AC011379.1,ENSG00000250069	C	T	C/G/T	FALSE	1	VDR	TRUE	rs6580323_rs11168319	CC	CT	T
K40-K46 Hernia	Age-Assessment,Genetic-Sex	rs6580323	rs11168319	0.000503295	0.0327142	493	CC => CT,GG => AG	0.589495	-0.00359764	(-0.01666600064470989, 0.009470716584953435)	CC => CT	chr5	139340779	0.0714140238807503,0.106370398315032,0.0738815719746842	GM11829,GM11832,GM12383	JASPAR	GG => AG	12	48333598	Gene expression	From GTEx portal G allele associated with lower VDR expression in Whole Blood	missing	5					ENSG00000249526,RNU6-236P,PSD2-AS1,ENSG00000251387,ENSG00000271792,PSD2,NRG2,ENSG00000250692,Y_RNA,MALINC1,PURA,IGIP,ENSG00000254363,CYSTM1,AC011379.1,ENSG00000250069	C	T	C/G/T	FALSE	1	VDR	TRUE	rs6580323_rs11168319	CC	CT	T
K40-K46 Hernia	Age-Assessment,Genetic-Sex	rs6580323	rs11168319	0.000503295	0.0327142	493	CC => TT,AG => AA	0.471954	-0.0027657	(0.0047703179964396665, -0.010301719813190398)	CC => TT	chr5	139340779	0.0714140238807503,0.106370398315032,0.0738815719746842	GM11829,GM11832,GM12383	JASPAR	AG => AA	12	48333598	Gene expression	From GTEx portal G allele associated with lower VDR expression in Whole Blood	missing	5					ENSG00000249526,RNU6-236P,PSD2-AS1,ENSG00000251387,ENSG00000271792,PSD2,NRG2,ENSG00000250692,Y_RNA,MALINC1,PURA,IGIP,ENSG00000254363,CYSTM1,AC011379.1,ENSG00000250069	C	T	C/G/T	FALSE	1	VDR	TRUE	rs6580323_rs11168319	CC	TT	T
osteoarthritis	Age-Assessment,Genetic-Sex	rs178399	rs10745742	0.0004751	0.0308815	1152	GA => GG,CC => CT	0.0699894	0.00381579	(0.00794322330649265, -0.00031163822219677697)	GA => GG	chr6	2791683	0.95361	GM12489	JASPAR	CC => CT	12	96358529	250HD levels	Vit DS effects from : https://www.nature.com/articles/s41467-017-02662-2/tables/1	missing	1	SERPINB1,WRNIP1,NQO2	G=>A,G=>A,G=>A	Increased expression,Decreased expression,Increased expression	Whole blood,Whole blood,Whole blood	ENSG00000280423,LINC02521,LINC01600,MYLK4,WRNIP1,SERPINB1,SERPINB9P1,MIR4645,SERPINB9,ENSG00000232999,ENSG00000228365,SERPINB6,LINC01011,NQO2,NQO2-AS1,HTATSF1P2,ENSG00000288612,ENSG00000274855	A	G	G/A/C	FALSE	1	VDR	TRUE	rs178399_rs10745742	GA	GG	G
osteoarthritis	Age-Assessment,Genetic-Sex	rs178399	rs10745742	0.0004751	0.0308815	1152	GA => GG,CC => TT	0.377106	0.00264084	(-0.00321935247446575, 0.008501030329273438)	GA => GG	chr6	2791683	0.95361	GM12489	JASPAR	CC => TT	12	96358529	250HD levels	Vit DS effects from : https://www.nature.com/articles/s41467-017-02662-2/tables/1	missing	1	SERPINB1,WRNIP1,NQO2	G=>A,G=>A,G=>A	Increased expression,Decreased expression,Increased expression	Whole blood,Whole blood,Whole blood	ENSG00000280423,LINC02521,LINC01600,MYLK4,WRNIP1,SERPINB1,SERPINB9P1,MIR4645,SERPINB9,ENSG00000232999,ENSG00000228365,SERPINB6,LINC01011,NQO2,NQO2-AS1,HTATSF1P2,ENSG00000288612,ENSG00000274855	A	G	G/A/C	FALSE	1	VDR	TRUE	rs178399_rs10745742	GA	GG	G
osteoarthritis	Age-Assessment,Genetic-Sex	rs178399	rs10745742	0.0004751	0.0308815	1152	AA => GG,CC => CT	0.0075119	-0.00704769	(-0.01221486523470363, -0.0018805092018465272)	AA => GG	chr6	2791683	0.95361	GM12489	JASPAR	CC => CT	12	96358529	250HD levels	Vit DS effects from : https://www.nature.com/articles/s41467-017-02662-2/tables/1	missing	1	SERPINB1,WRNIP1,NQO2	G=>A,G=>A,G=>A	Increased expression,Decreased expression,Increased expression	Whole blood,Whole blood,Whole blood	ENSG00000280423,LINC02521,LINC01600,MYLK4,WRNIP1,SERPINB1,SERPINB9P1,MIR4645,SERPINB9,ENSG00000232999,ENSG00000228365,SERPINB6,LINC01011,NQO2,NQO2-AS1,HTATSF1P2,ENSG00000288612,ENSG00000274855	A	G	G/A/C	FALSE	1	VDR	TRUE	rs178399_rs10745742	AA	GG	G
osteoarthritis	Age-Assessment,Genetic-Sex	rs178399	rs10745742	0.0004751	0.0308815	1152	AA => GG,CC => TT	0.486331	-0.0025979	(0.004716262489858324, -0.009912057766084188)	AA => GG	chr6	2791683	0.95361	GM12489	JASPAR	CC => TT	12	96358529	250HD levels	Vit DS effects from : https://www.nature.com/articles/s41467-017-02662-2/tables/1	missing	1	SERPINB1,WRNIP1,NQO2	G=>A,G=>A,G=>A	Increased expression,Decreased expression,Increased expression	Whole blood,Whole blood,Whole blood	ENSG00000280423,LINC02521,LINC01600,MYLK4,WRNIP1,SERPINB1,SERPINB9P1,MIR4645,SERPINB9,ENSG00000232999,ENSG00000228365,SERPINB6,LINC01011,NQO2,NQO2-AS1,HTATSF1P2,ENSG00000288612,ENSG00000274855	A	G	G/A/C	FALSE	1	VDR	TRUE	rs178399_rs10745742	AA	GG	G
B25-B34 Other viral diseases	Age-Assessment,Genetic-Sex	rs9846571	rs10741657	0.000254884	0.0165675	111	CT => CC,GG => AG	0.240877	-0.000801873	(0.0005382085538655231, -0.002141954113818537)	CT => CC	chr3	72035181	0.800712225043275,0.890273127271351	GM11832,GM12489	JASPAR	GG => AG	11	14914878	250HD levels	Vit DS effects from : https://www.nature.com/articles/s41467-017-02662-2/tables/1	missing	1	EIF4E3	C=>T	Decreased expression	Whole blood	ENSG00000285708,EIF4E3,GPR27,PROK2,ENSG00000287131,RN7SL271P,LINC00877,UBE2Q2P9,ENSG00000273461,ENSG00000276471,ENSG00000239350,CCDC137P,LINC00870,ENSG00000272774,ENSG00000242618	T	C	C/G/T	FALSE	1	VDR	TRUE	rs9846571_rs10741657	CT	CC	C
B25-B34 Other viral diseases	Age-Assessment,Genetic-Sex	rs9846571	rs10741657	0.000254884	0.0165675	111	CT => CC,GG => AA	0.0444788	-0.0019152	(-0.003783149032700086, -4.725817759563644e-5)	CT => CC	chr3	72035181	0.800712225043275,0.890273127271351	GM11832,GM12489	JASPAR	GG => AA	11	14914878	250HD levels	Vit DS effects from : https://www.nature.com/articles/s41467-017-02662-2/tables/1	missing	1	EIF4E3	C=>T	Decreased expression	Whole blood	ENSG00000285708,EIF4E3,GPR27,PROK2,ENSG00000287131,RN7SL271P,LINC00877,UBE2Q2P9,ENSG00000273461,ENSG00000276471,ENSG00000239350,CCDC137P,LINC00870,ENSG00000272774,ENSG00000242618	T	C	C/G/T	FALSE	1	VDR	TRUE	rs9846571_rs10741657	CT	CC	C
B25-B34 Other viral diseases	Age-Assessment,Genetic-Sex	rs9846571	rs10741657	0.000254884	0.0165675	111	TT => CC,GG => AG	0.0064361	-0.00223528	(-0.003843183295675059, -0.0006273704919460051)	TT => CC	chr3	72035181	0.800712225043275,0.890273127271351	GM11832,GM12489	JASPAR	GG => AG	11	14914878	250HD levels	Vit DS effects from : https://www.nature.com/articles/s41467-017-02662-2/tables/1	missing	1	EIF4E3	C=>T	Decreased expression	Whole blood	ENSG00000285708,EIF4E3,GPR27,PROK2,ENSG00000287131,RN7SL271P,LINC00877,UBE2Q2P9,ENSG00000273461,ENSG00000276471,ENSG00000239350,CCDC137P,LINC00870,ENSG00000272774,ENSG00000242618	T	C	C/G/T	FALSE	1	VDR	TRUE	rs9846571_rs10741657	TT	CC	C
B25-B34 Other viral diseases	Age-Assessment,Genetic-Sex	rs9846571	rs10741657	0.000254884	0.0165675	111	TT => CC,GG => AA	0.575869	0.000598493	(0.0026953202929826995, -0.001498333974878655)	TT => CC	chr3	72035181	0.800712225043275,0.890273127271351	GM11832,GM12489	JASPAR	GG => AA	11	14914878	250HD levels	Vit DS effects from : https://www.nature.com/articles/s41467-017-02662-2/tables/1	missing	1	EIF4E3	C=>T	Decreased expression	Whole blood	ENSG00000285708,EIF4E3,GPR27,PROK2,ENSG00000287131,RN7SL271P,LINC00877,UBE2Q2P9,ENSG00000273461,ENSG00000276471,ENSG00000239350,CCDC137P,LINC00870,ENSG00000272774,ENSG00000242618	T	C	C/G/T	FALSE	1	VDR	TRUE	rs9846571_rs10741657	TT	CC	C
N70-N77 Inflammatory diseases of female pelvic organs	Age-Assessment,Genetic-Sex	rs178399	rs3847987	0.000156262	0.010157	21	GA => GG,CA => CC	0.0443817	0.00220469	(0.004354000414817469, 5.538351497195093e-5)	GA => GG	chr6	2791683	0.95361	GM12489	JASPAR	CA => CC	12	48238068	250HD levels	https://nyaspubs.onlinelibrary.wiley.com/doi/full/10.1196/annals.1375.050 C allele is associated with higher serum levels of 25(OH)D3	missing	4	SERPINB1,WRNIP1,NQO2	G=>A,G=>A,G=>A	Increased expression,Decreased expression,Increased expression	Whole blood,Whole blood,Whole blood	ENSG00000280423,LINC02521,LINC01600,MYLK4,WRNIP1,SERPINB1,SERPINB9P1,MIR4645,SERPINB9,ENSG00000232999,ENSG00000228365,SERPINB6,LINC01011,NQO2,NQO2-AS1,HTATSF1P2,ENSG00000288612,ENSG00000274855	A	G	G/A/C	FALSE	1	VDR	TRUE	rs178399_rs3847987	GA	GG	G
N70-N77 Inflammatory diseases of female pelvic organs	Age-Assessment,Genetic-Sex	rs178399	rs3847987	0.000156262	0.010157	21	AA => GG,CA => CC	0.0260042	-0.00295342	(-0.005553691163596794, -0.0003531486291075423)	AA => GG	chr6	2791683	0.95361	GM12489	JASPAR	CA => CC	12	48238068	250HD levels	https://nyaspubs.onlinelibrary.wiley.com/doi/full/10.1196/annals.1375.050 C allele is associated with higher serum levels of 25(OH)D3	missing	4	SERPINB1,WRNIP1,NQO2	G=>A,G=>A,G=>A	Increased expression,Decreased expression,Increased expression	Whole blood,Whole blood,Whole blood	ENSG00000280423,LINC02521,LINC01600,MYLK4,WRNIP1,SERPINB1,SERPINB9P1,MIR4645,SERPINB9,ENSG00000232999,ENSG00000228365,SERPINB6,LINC01011,NQO2,NQO2-AS1,HTATSF1P2,ENSG00000288612,ENSG00000274855	A	G	G/A/C	FALSE	1	VDR	TRUE	rs178399_rs3847987	AA	GG	G
liver/biliary/pancreas problem	Age-Assessment,Genetic-Sex	rs6580323	rs10741657	0.000166031	0.010792	311	CC => CT,GG => AG	0.000134433	-0.00501016	(-0.007581972559454086, -0.0024383486192733226)	CC => CT	chr5	139340779	0.0714140238807503,0.106370398315032,0.0738815719746842	GM11829,GM11832,GM12383	JASPAR	GG => AG	11	14914878	250HD levels	Vit DS effects from : https://www.nature.com/articles/s41467-017-02662-2/tables/1	missing	1					ENSG00000249526,RNU6-236P,PSD2-AS1,ENSG00000251387,ENSG00000271792,PSD2,NRG2,ENSG00000250692,Y_RNA,MALINC1,PURA,IGIP,ENSG00000254363,CYSTM1,AC011379.1,ENSG00000250069	C	T	C/G/T	FALSE	1	VDR	TRUE	rs6580323_rs10741657	CC	CT	T
liver/biliary/pancreas problem	Age-Assessment,Genetic-Sex	rs6580323	rs10741657	0.000166031	0.010792	311	CC => CT,GG => AA	0.852533	0.000332219	(0.0038350825184048044, -0.003170645270936411)	CC => CT	chr5	139340779	0.0714140238807503,0.106370398315032,0.0738815719746842	GM11829,GM11832,GM12383	JASPAR	GG => AA	11	14914878	250HD levels	Vit DS effects from : https://www.nature.com/articles/s41467-017-02662-2/tables/1	missing	1					ENSG00000249526,RNU6-236P,PSD2-AS1,ENSG00000251387,ENSG00000271792,PSD2,NRG2,ENSG00000250692,Y_RNA,MALINC1,PURA,IGIP,ENSG00000254363,CYSTM1,AC011379.1,ENSG00000250069	C	T	C/G/T	FALSE	1	VDR	TRUE	rs6580323_rs10741657	CC	CT	T
liver/biliary/pancreas problem	Age-Assessment,Genetic-Sex	rs6580323	rs10741657	0.000166031	0.010792	311	CC => TT,GG => AG	0.20846	-0.00225831	(0.0012606701131692949, -0.005777295694388094)	CC => TT	chr5	139340779	0.0714140238807503,0.106370398315032,0.0738815719746842	GM11829,GM11832,GM12383	JASPAR	GG => AG	11	14914878	250HD levels	Vit DS effects from : https://www.nature.com/articles/s41467-017-02662-2/tables/1	missing	1					ENSG00000249526,RNU6-236P,PSD2-AS1,ENSG00000251387,ENSG00000271792,PSD2,NRG2,ENSG00000250692,Y_RNA,MALINC1,PURA,IGIP,ENSG00000254363,CYSTM1,AC011379.1,ENSG00000250069	C	T	C/G/T	FALSE	1	VDR	TRUE	rs6580323_rs10741657	CC	TT	T
liver/biliary/pancreas problem	Age-Assessment,Genetic-Sex	rs6580323	rs10741657	0.000166031	0.010792	311	CC => TT,GG => AA	0.163942	-0.00328928	(-0.00792087418827293, 0.0013423103871019093)	CC => TT	chr5	139340779	0.0714140238807503,0.106370398315032,0.0738815719746842	GM11829,GM11832,GM12383	JASPAR	GG => AA	11	14914878	250HD levels	Vit DS effects from : https://www.nature.com/articles/s41467-017-02662-2/tables/1	missing	1					ENSG00000249526,RNU6-236P,PSD2-AS1,ENSG00000251387,ENSG00000271792,PSD2,NRG2,ENSG00000250692,Y_RNA,MALINC1,PURA,IGIP,ENSG00000254363,CYSTM1,AC011379.1,ENSG00000250069	C	T	C/G/T	FALSE	1	VDR	TRUE	rs6580323_rs10741657	CC	TT	T
chronic/degenerative neurological problem	Age-Assessment,Genetic-Sex	rs6580323	rs10741657	0.00106335	0.0345589	45	CC => CT,GG => AG	0.378414	0.000533151	(-0.0006531947620501332, 0.0017194975034845596)	CC => CT	chr5	139340779	0.0714140238807503,0.106370398315032,0.0738815719746842	GM11829,GM11832,GM12383	JASPAR	GG => AG	11	14914878	250HD levels	Vit DS effects from : https://www.nature.com/articles/s41467-017-02662-2/tables/1	missing	1					ENSG00000249526,RNU6-236P,PSD2-AS1,ENSG00000251387,ENSG00000271792,PSD2,NRG2,ENSG00000250692,Y_RNA,MALINC1,PURA,IGIP,ENSG00000254363,CYSTM1,AC011379.1,ENSG00000250069	C	T	C/G/T	FALSE	1	VDR	TRUE	rs6580323_rs10741657	CC	CT	T
chronic/degenerative neurological problem	Age-Assessment,Genetic-Sex	rs6580323	rs10741657	0.00106335	0.0345589	45	CC => CT,GG => AA	0.4353	-0.000650554	(0.0009838214304979088, -0.0022849296901769896)	CC => CT	chr5	139340779	0.0714140238807503,0.106370398315032,0.0738815719746842	GM11829,GM11832,GM12383	JASPAR	GG => AA	11	14914878	250HD levels	Vit DS effects from : https://www.nature.com/articles/s41467-017-02662-2/tables/1	missing	1					ENSG00000249526,RNU6-236P,PSD2-AS1,ENSG00000251387,ENSG00000271792,PSD2,NRG2,ENSG00000250692,Y_RNA,MALINC1,PURA,IGIP,ENSG00000254363,CYSTM1,AC011379.1,ENSG00000250069	C	T	C/G/T	FALSE	1	VDR	TRUE	rs6580323_rs10741657	CC	CT	T
chronic/degenerative neurological problem	Age-Assessment,Genetic-Sex	rs6580323	rs10741657	0.00106335	0.0345589	45	CC => TT,GG => AG	0.586473	-0.000474522	(0.0012352665868454189, -0.0021843100131735227)	CC => TT	chr5	139340779	0.0714140238807503,0.106370398315032,0.0738815719746842	GM11829,GM11832,GM12383	JASPAR	GG => AG	11	14914878	250HD levels	Vit DS effects from : https://www.nature.com/articles/s41467-017-02662-2/tables/1	missing	1					ENSG00000249526,RNU6-236P,PSD2-AS1,ENSG00000251387,ENSG00000271792,PSD2,NRG2,ENSG00000250692,Y_RNA,MALINC1,PURA,IGIP,ENSG00000254363,CYSTM1,AC011379.1,ENSG00000250069	C	T	C/G/T	FALSE	1	VDR	TRUE	rs6580323_rs10741657	CC	TT	T
chronic/degenerative neurological problem	Age-Assessment,Genetic-Sex	rs6580323	rs10741657	0.00106335	0.0345589	45	CC => TT,GG => AA	0.000180921	-0.00396544	(-0.006041173316249841, -0.0018897157496453373)	CC => TT	chr5	139340779	0.0714140238807503,0.106370398315032,0.0738815719746842	GM11829,GM11832,GM12383	JASPAR	GG => AA	11	14914878	250HD levels	Vit DS effects from : https://www.nature.com/articles/s41467-017-02662-2/tables/1	missing	1					ENSG00000249526,RNU6-236P,PSD2-AS1,ENSG00000251387,ENSG00000271792,PSD2,NRG2,ENSG00000250692,Y_RNA,MALINC1,PURA,IGIP,ENSG00000254363,CYSTM1,AC011379.1,ENSG00000250069	C	T	C/G/T	FALSE	1	VDR	TRUE	rs6580323_rs10741657	CC	TT	T
fracture pelvis & lower limb	Age-Assessment,Genetic-Sex	rs17160772	rs10745742	0.000722163	0.0469406	52	GG => GC,CC => CT	0.000483181	0.00293587	(0.004584665993393623, 0.001287066165918363)	GG => GC	chr7	138803023	0.0603496913714296,0.0965896228502736,0.0424605201225355	GM11829,GM19189,GM19248	JASPAR	CC => CT	12	96358529	250HD levels	Vit DS effects from : https://www.nature.com/articles/s41467-017-02662-2/tables/1	missing	1	TTC26,ZC3HAV1,UBN2,RP11-383F6.1	G=>C,G=>C,G=>C,G=>C	Increased expression,Increased expression,Increased expression,Increased expression	Whole blood,Whole blood,Whole blood,Whole blood	KIAA1549,RNU6-1272P,ZC3HAV1L,ZC3HAV1,ENSG00000229677,TTC26,ENSG00000239254,ENSG00000271537,ENSG00000228360,MZT1P2,UBN2,RNU6-206P,FMC1,LUC7L2,FMC1-LUC7L2,ENSG00000273391	C	C	G/C/T	FALSE	1	VDR	TRUE	rs17160772_rs10745742	GG	GC	C
fracture pelvis & lower limb	Age-Assessment,Genetic-Sex	rs17160772	rs10745742	0.000722163	0.0469406	52	GG => GC,CC => TT	0.00310741	0.00354971	(0.0011968163596239208, 0.005902593690235138)	GG => GC	chr7	138803023	0.0603496913714296,0.0965896228502736,0.0424605201225355	GM11829,GM19189,GM19248	JASPAR	CC => TT	12	96358529	250HD levels	Vit DS effects from : https://www.nature.com/articles/s41467-017-02662-2/tables/1	missing	1	TTC26,ZC3HAV1,UBN2,RP11-383F6.1	G=>C,G=>C,G=>C,G=>C	Increased expression,Increased expression,Increased expression,Increased expression	Whole blood,Whole blood,Whole blood,Whole blood	KIAA1549,RNU6-1272P,ZC3HAV1L,ZC3HAV1,ENSG00000229677,TTC26,ENSG00000239254,ENSG00000271537,ENSG00000228360,MZT1P2,UBN2,RNU6-206P,FMC1,LUC7L2,FMC1-LUC7L2,ENSG00000273391	C	C	G/C/T	FALSE	1	VDR	TRUE	rs17160772_rs10745742	GG	GC	C
fracture pelvis & lower limb	Age-Assessment,Genetic-Sex	rs17160772	rs10745742	0.000722163	0.0469406	52	GC => CC,CC => CT	0.0313858	-0.00426614	(-0.0003809612292686999, -0.008151326957560023)	GC => CC	chr7	138803023	0.0603496913714296,0.0965896228502736,0.0424605201225355	GM11829,GM19189,GM19248	JASPAR	CC => CT	12	96358529	250HD levels	Vit DS effects from : https://www.nature.com/articles/s41467-017-02662-2/tables/1	missing	1	TTC26,ZC3HAV1,UBN2,RP11-383F6.1	G=>C,G=>C,G=>C,G=>C	Increased expression,Increased expression,Increased expression,Increased expression	Whole blood,Whole blood,Whole blood,Whole blood	KIAA1549,RNU6-1272P,ZC3HAV1L,ZC3HAV1,ENSG00000229677,TTC26,ENSG00000239254,ENSG00000271537,ENSG00000228360,MZT1P2,UBN2,RNU6-206P,FMC1,LUC7L2,FMC1-LUC7L2,ENSG00000273391	C	C	G/C/T	FALSE	1	VDR	TRUE	rs17160772_rs10745742	GC	CC	C
L53 Other erythematous conditions	Age-Assessment,Genetic-Sex	rs178399	rs117913124	0.000591821	0.0384684	22	GA => GG,GA => GG	0.00180043	-0.00281041	(-0.0010456805063818676, -0.004575140016514394)	GA => GG	chr6	2791683	0.95361	GM12489	JASPAR	GA => GG	11	1490093	250HD levels	non-synonymous coding variant https://www.sciencedirect.com/science/article/pii/S000292971730277X?via%3Dihub	missing	2	SERPINB1,WRNIP1,NQO2	G=>A,G=>A,G=>A	Increased expression,Decreased expression,Increased expression	Whole blood,Whole blood,Whole blood	ENSG00000280423,LINC02521,LINC01600,MYLK4,WRNIP1,SERPINB1,SERPINB9P1,MIR4645,SERPINB9,ENSG00000232999,ENSG00000228365,SERPINB6,LINC01011,NQO2,NQO2-AS1,HTATSF1P2,ENSG00000288612,ENSG00000274855	A	G	G/A/C	FALSE	1	VDR	TRUE	rs178399_rs117913124	GA	GG	G
L53 Other erythematous conditions	Age-Assessment,Genetic-Sex	rs178399	rs117913124	0.000591821	0.0384684	22	AA => GG,GA => GG	0.833258	0.000273933	(-0.002276354106040746, 0.0028242199530673848)	AA => GG	chr6	2791683	0.95361	GM12489	JASPAR	GA => GG	11	1490093	250HD levels	non-synonymous coding variant https://www.sciencedirect.com/science/article/pii/S000292971730277X?via%3Dihub	missing	2	SERPINB1,WRNIP1,NQO2	G=>A,G=>A,G=>A	Increased expression,Decreased expression,Increased expression	Whole blood,Whole blood,Whole blood	ENSG00000280423,LINC02521,LINC01600,MYLK4,WRNIP1,SERPINB1,SERPINB9P1,MIR4645,SERPINB9,ENSG00000232999,ENSG00000228365,SERPINB6,LINC01011,NQO2,NQO2-AS1,HTATSF1P2,ENSG00000288612,ENSG00000274855	A	G	G/A/C	FALSE	1	VDR	TRUE	rs178399_rs117913124	AA	GG	G
I26-I28 Pulmonary heart disease and diseases of pulmonary circulation	Age-Assessment,Genetic-Sex	rs12626817	rs112295236	0.00285695	0.0371403	4	AA => AG,CC => CG	0.00285695	-0.00450526	(-0.007465682579069435, -0.0015448390143590679)	AA => AG	chr21	17817873	0.209018	T-47D	NoPeak	CC => CG	11	62915346	Sex hormone levels	GWAS Catalogue	GCST002925	missing	NA	NA	NA	NA	MIR99AHG,SNORD74,ENSG00000270071,ENSG00000270139,ENSG00000287066,ENSG00000280432,MIR99A,MIRLET7C,ENSG00000269950,MIR125B2	G	A	A/C/G	TRUE	2	PGR	TRUE	rs12626817_rs112295236	AA	AG	G
gall bladder disease	Age-Assessment,Genetic-Sex	rs12626817	rs112295236	0.00885456	0.04252	3	AA => AG,CC => CG	0.00885456	0.00369809	(0.0009291186810755931, 0.00646705928771885)	AA => AG	chr21	17817873	0.209018	T-47D	NoPeak	CC => CG	11	62915346	Sex hormone levels	GWAS Catalogue	GCST002925	missing	NA	NA	NA	NA	MIR99AHG,SNORD74,ENSG00000270071,ENSG00000270139,ENSG00000287066,ENSG00000280432,MIR99A,MIRLET7C,ENSG00000269950,MIR125B2	G	A	A/C/G	TRUE	9	PGR	TRUE	rs12626817_rs112295236	AA	AG	G
cervical problem	Age-Assessment,Genetic-Sex	rs12626817	rs560291	0.00181098	0.0235427	18	AA => AG,TT => GT	0.00290089	-0.0019965	(-0.0006825323057927013, -0.0033104589676137145)	AA => AG	chr21	17817873	0.209018	T-47D	NoPeak	TT => GT	11	100972912	Gene expression,Gene expression,Gene expression,Gene expression	GTEx,GTEx,GTEx,GTEx	missing,missing,missing,missing	Artery - Tibial,Cells - Cultured fibroblasts,Testis,Artery - Aorta	NA	NA	NA	NA	MIR99AHG,SNORD74,ENSG00000270071,ENSG00000270139,ENSG00000287066,ENSG00000280432,MIR99A,MIRLET7C,ENSG00000269950,MIR125B2	G	A	A/C/G	TRUE	3	PGR	TRUE	rs12626817_rs560291	AA	AG	G
cervical problem	Age-Assessment,Genetic-Sex	rs12626817	rs560291	0.00181098	0.0235427	18	AG => GG,GT => GG	0.007088	-0.0021381	(-0.0005818114201646852, -0.003694393395633119)	AG => GG	chr21	17817873	0.209018	T-47D	NoPeak	GT => GG	11	100972912	Gene expression,Gene expression,Gene expression,Gene expression	GTEx,GTEx,GTEx,GTEx	missing,missing,missing,missing	Artery - Tibial,Cells - Cultured fibroblasts,Testis,Artery - Aorta	NA	NA	NA	NA	MIR99AHG,SNORD74,ENSG00000270071,ENSG00000270139,ENSG00000287066,ENSG00000280432,MIR99A,MIRLET7C,ENSG00000269950,MIR125B2	G	A	A/C/G	TRUE	3	PGR	TRUE	rs12626817_rs560291	AG	GG	G
cervical problem	Age-Assessment,Genetic-Sex	rs12626817	rs560291	0.00181098	0.0235427	18	AA => AG,GT => GG	0.252745	0.000481024	(0.0013053539219298632, -0.000343305280537439)	AA => AG	chr21	17817873	0.209018	T-47D	NoPeak	GT => GG	11	100972912	Gene expression,Gene expression,Gene expression,Gene expression	GTEx,GTEx,GTEx,GTEx	missing,missing,missing,missing	Artery - Tibial,Cells - Cultured fibroblasts,Testis,Artery - Aorta	NA	NA	NA	NA	MIR99AHG,SNORD74,ENSG00000270071,ENSG00000270139,ENSG00000287066,ENSG00000280432,MIR99A,MIRLET7C,ENSG00000269950,MIR125B2	G	A	A/C/G	TRUE	3	PGR	TRUE	rs12626817_rs560291	AA	AG	G
gall bladder disease	Age-Assessment,Genetic-Sex	rs12626817	rs3740753	0.00394216	0.0307489	23	AA => AG,CG => GG	0.013004	-0.0062543	(-0.011189826612656547, -0.0013187675419242912)	AA => AG	chr21	17817873	0.209018	T-47D	NoPeak	CG => GG	11	100998771	Gene expression,Gene expression,Gene expression	GTEx,GTEx,GTEx	missing,missing,missing	Artery - Tibial,Cells - Cultured fibroblasts,Adipose - Subcutaneous	NA	NA	NA	NA	MIR99AHG,SNORD74,ENSG00000270071,ENSG00000270139,ENSG00000287066,ENSG00000280432,MIR99A,MIRLET7C,ENSG00000269950,MIR125B2	G	A	A/C/G	TRUE	9	PGR	TRUE	rs12626817_rs3740753	AA	AG	G
gall bladder disease	Age-Assessment,Genetic-Sex	rs12626817	rs3740753	0.00394216	0.0307489	23	AG => GG,CC => CG	0.0250621	0.00434954	(0.0005445184177607868, 0.00815455972861987)	AG => GG	chr21	17817873	0.209018	T-47D	NoPeak	CC => CG	11	100998771	Gene expression,Gene expression,Gene expression	GTEx,GTEx,GTEx	missing,missing,missing	Artery - Tibial,Cells - Cultured fibroblasts,Adipose - Subcutaneous	NA	NA	NA	NA	MIR99AHG,SNORD74,ENSG00000270071,ENSG00000270139,ENSG00000287066,ENSG00000280432,MIR99A,MIRLET7C,ENSG00000269950,MIR125B2	G	A	A/C/G	TRUE	9	PGR	TRUE	rs12626817_rs3740753	AG	GG	G
gall bladder disease	Age-Assessment,Genetic-Sex	rs12626817	rs3740753	0.00394216	0.0307489	23	AA => AG,CC => CG	0.327142	-0.000962268	(-0.0028869942942271838, 0.0009624575208038278)	AA => AG	chr21	17817873	0.209018	T-47D	NoPeak	CC => CG	11	100998771	Gene expression,Gene expression,Gene expression	GTEx,GTEx,GTEx	missing,missing,missing	Artery - Tibial,Cells - Cultured fibroblasts,Adipose - Subcutaneous	NA	NA	NA	NA	MIR99AHG,SNORD74,ENSG00000270071,ENSG00000270139,ENSG00000287066,ENSG00000280432,MIR99A,MIRLET7C,ENSG00000269950,MIR125B2	G	A	A/C/G	TRUE	9	PGR	TRUE	rs12626817_rs3740753	AA	AG	G
Part of a multiple birth	Age-Assessment,Genetic-Sex	rs12626817	rs560291	0.000579523	0.0226014	79	AA => AG,TT => GT	0.00186151	0.00471113	(0.007678725229373167, 0.001743535690645318)	AA => AG	chr21	17817873	0.209018	T-47D	NoPeak	TT => GT	11	100972912	Gene expression,Gene expression,Gene expression,Gene expression	GTEx,GTEx,GTEx,GTEx	missing,missing,missing,missing	Artery - Tibial,Cells - Cultured fibroblasts,Testis,Artery - Aorta	NA	NA	NA	NA	MIR99AHG,SNORD74,ENSG00000270071,ENSG00000270139,ENSG00000287066,ENSG00000280432,MIR99A,MIRLET7C,ENSG00000269950,MIR125B2	G	A	A/C/G	TRUE	2	PGR	TRUE	rs12626817_rs560291	AA	AG	G
Part of a multiple birth	Age-Assessment,Genetic-Sex	rs12626817	rs560291	0.000579523	0.0226014	79	AG => GG,GT => GG	0.391315	-0.00168681	(0.0021698752113127927, -0.005543487432761657)	AG => GG	chr21	17817873	0.209018	T-47D	NoPeak	GT => GG	11	100972912	Gene expression,Gene expression,Gene expression,Gene expression	GTEx,GTEx,GTEx,GTEx	missing,missing,missing,missing	Artery - Tibial,Cells - Cultured fibroblasts,Testis,Artery - Aorta	NA	NA	NA	NA	MIR99AHG,SNORD74,ENSG00000270071,ENSG00000270139,ENSG00000287066,ENSG00000280432,MIR99A,MIRLET7C,ENSG00000269950,MIR125B2	G	A	A/C/G	TRUE	2	PGR	TRUE	rs12626817_rs560291	AG	GG	G
Part of a multiple birth	Age-Assessment,Genetic-Sex	rs12626817	rs560291	0.000579523	0.0226014	79	AA => AG,GT => GG	0.107972	0.00159998	(0.0035509281699033736, -0.00035096703636515415)	AA => AG	chr21	17817873	0.209018	T-47D	NoPeak	GT => GG	11	100972912	Gene expression,Gene expression,Gene expression,Gene expression	GTEx,GTEx,GTEx,GTEx	missing,missing,missing,missing	Artery - Tibial,Cells - Cultured fibroblasts,Testis,Artery - Aorta	NA	NA	NA	NA	MIR99AHG,SNORD74,ENSG00000270071,ENSG00000270139,ENSG00000287066,ENSG00000280432,MIR99A,MIRLET7C,ENSG00000269950,MIR125B2	G	A	A/C/G	TRUE	2	PGR	TRUE	rs12626817_rs560291	AA	AG	G
gall bladder disease	Age-Assessment,Genetic-Sex	rs12626817	rs560291	0.0101682	0.04252	66	AA => AG,TT => GT	0.661557	0.000631508	(0.0034589077702972234, -0.002195891967947142)	AA => AG	chr21	17817873	0.209018	T-47D	NoPeak	TT => GT	11	100972912	Gene expression,Gene expression,Gene expression,Gene expression	GTEx,GTEx,GTEx,GTEx	missing,missing,missing,missing	Artery - Tibial,Cells - Cultured fibroblasts,Testis,Artery - Aorta	NA	NA	NA	NA	MIR99AHG,SNORD74,ENSG00000270071,ENSG00000270139,ENSG00000287066,ENSG00000280432,MIR99A,MIRLET7C,ENSG00000269950,MIR125B2	G	A	A/C/G	TRUE	9	PGR	TRUE	rs12626817_rs560291	AA	AG	G
gall bladder disease	Age-Assessment,Genetic-Sex	rs12626817	rs560291	0.0101682	0.04252	66	AG => GG,GT => GG	0.00679874	0.00489391	(0.008437862953683834, 0.0013499564813957447)	AG => GG	chr21	17817873	0.209018	T-47D	NoPeak	GT => GG	11	100972912	Gene expression,Gene expression,Gene expression,Gene expression	GTEx,GTEx,GTEx,GTEx	missing,missing,missing,missing	Artery - Tibial,Cells - Cultured fibroblasts,Testis,Artery - Aorta	NA	NA	NA	NA	MIR99AHG,SNORD74,ENSG00000270071,ENSG00000270139,ENSG00000287066,ENSG00000280432,MIR99A,MIRLET7C,ENSG00000269950,MIR125B2	G	A	A/C/G	TRUE	9	PGR	TRUE	rs12626817_rs560291	AG	GG	G
gall bladder disease	Age-Assessment,Genetic-Sex	rs12626817	rs560291	0.0101682	0.04252	66	AA => AG,GT => GG	0.00779544	-0.0024895	(-0.0006557219786564627, -0.004323274458790199)	AA => AG	chr21	17817873	0.209018	T-47D	NoPeak	GT => GG	11	100972912	Gene expression,Gene expression,Gene expression,Gene expression	GTEx,GTEx,GTEx,GTEx	missing,missing,missing,missing	Artery - Tibial,Cells - Cultured fibroblasts,Testis,Artery - Aorta	NA	NA	NA	NA	MIR99AHG,SNORD74,ENSG00000270071,ENSG00000270139,ENSG00000287066,ENSG00000280432,MIR99A,MIRLET7C,ENSG00000269950,MIR125B2	G	A	A/C/G	TRUE	9	PGR	TRUE	rs12626817_rs560291	AA	AG	G
gall bladder disease	Age-Assessment,Genetic-Sex	rs12626817	rs569938	0.0023289	0.0237986	71	AA => AG,TC => CC	0.000947001	-0.00516829	(-0.008232470278694348, -0.0021041077173885752)	AA => AG	chr21	17817873	0.209018	T-47D	NoPeak	TC => CC	11	100984153	Gene expression,Gene expression,Gene expression	GTEx,GTEx,GTEx	missing,missing,missing	Artery - Tibial,Cells - Cultured fibroblasts,Artery - Aorta	NA	NA	NA	NA	MIR99AHG,SNORD74,ENSG00000270071,ENSG00000270139,ENSG00000287066,ENSG00000280432,MIR99A,MIRLET7C,ENSG00000269950,MIR125B2	G	A	A/C/G	TRUE	9	PGR	TRUE	rs12626817_rs569938	AA	AG	G
gall bladder disease	Age-Assessment,Genetic-Sex	rs12626817	rs569938	0.0023289	0.0237986	71	AG => GG,TT => TC	0.366103	0.00158678	(-0.0018543005616254596, 0.00502787009574467)	AG => GG	chr21	17817873	0.209018	T-47D	NoPeak	TT => TC	11	100984153	Gene expression,Gene expression,Gene expression	GTEx,GTEx,GTEx	missing,missing,missing	Artery - Tibial,Cells - Cultured fibroblasts,Artery - Aorta	NA	NA	NA	NA	MIR99AHG,SNORD74,ENSG00000270071,ENSG00000270139,ENSG00000287066,ENSG00000280432,MIR99A,MIRLET7C,ENSG00000269950,MIR125B2	G	A	A/C/G	TRUE	9	PGR	TRUE	rs12626817_rs569938	AG	GG	G
gall bladder disease	Age-Assessment,Genetic-Sex	rs12626817	rs569938	0.0023289	0.0237986	71	AA => AG,TT => TC	0.581558	-0.000511054	(-0.002328561509689195, 0.0013064542536055232)	AA => AG	chr21	17817873	0.209018	T-47D	NoPeak	TT => TC	11	100984153	Gene expression,Gene expression,Gene expression	GTEx,GTEx,GTEx	missing,missing,missing	Artery - Tibial,Cells - Cultured fibroblasts,Artery - Aorta	NA	NA	NA	NA	MIR99AHG,SNORD74,ENSG00000270071,ENSG00000270139,ENSG00000287066,ENSG00000280432,MIR99A,MIRLET7C,ENSG00000269950,MIR125B2	G	A	A/C/G	TRUE	9	PGR	TRUE	rs12626817_rs569938	AA	AG	G
angina	Age-Assessment,Genetic-Sex	rs12626817	rs569938	0.00120946	0.0446289	125	AA => AG,TC => CC	0.0291437	0.0044831	(0.0004553406215995837, 0.008510861070204951)	AA => AG	chr21	17817873	0.209018	T-47D	NoPeak	TC => CC	11	100984153	Gene expression,Gene expression,Gene expression	GTEx,GTEx,GTEx	missing,missing,missing	Artery - Tibial,Cells - Cultured fibroblasts,Artery - Aorta	NA	NA	NA	NA	MIR99AHG,SNORD74,ENSG00000270071,ENSG00000270139,ENSG00000287066,ENSG00000280432,MIR99A,MIRLET7C,ENSG00000269950,MIR125B2	G	A	A/C/G	TRUE	2	PGR	TRUE	rs12626817_rs569938	AA	AG	G
angina	Age-Assessment,Genetic-Sex	rs12626817	rs569938	0.00120946	0.0446289	125	AG => GG,TT => TC	0.0022515	0.00679791	(0.002436489764517301, 0.011159331125158933)	AG => GG	chr21	17817873	0.209018	T-47D	NoPeak	TT => TC	11	100984153	Gene expression,Gene expression,Gene expression	GTEx,GTEx,GTEx	missing,missing,missing	Artery - Tibial,Cells - Cultured fibroblasts,Artery - Aorta	NA	NA	NA	NA	MIR99AHG,SNORD74,ENSG00000270071,ENSG00000270139,ENSG00000287066,ENSG00000280432,MIR99A,MIRLET7C,ENSG00000269950,MIR125B2	G	A	A/C/G	TRUE	2	PGR	TRUE	rs12626817_rs569938	AG	GG	G
angina	Age-Assessment,Genetic-Sex	rs12626817	rs569938	0.00120946	0.0446289	125	AA => AG,TT => TC	0.922769	0.000112311	(-0.0021582966123777254, 0.002382919446608356)	AA => AG	chr21	17817873	0.209018	T-47D	NoPeak	TT => TC	11	100984153	Gene expression,Gene expression,Gene expression	GTEx,GTEx,GTEx	missing,missing,missing	Artery - Tibial,Cells - Cultured fibroblasts,Artery - Aorta	NA	NA	NA	NA	MIR99AHG,SNORD74,ENSG00000270071,ENSG00000270139,ENSG00000287066,ENSG00000280432,MIR99A,MIRLET7C,ENSG00000269950,MIR125B2	G	A	A/C/G	TRUE	2	PGR	TRUE	rs12626817_rs569938	AA	AG	G
O42 Premature rupture of membranes	Age-Assessment,Genetic-Sex	rs12626817	rs72978142	0.00480865	0.0312563	3	AA => AG,CC => TC	0.896762	0.000130635	(0.00210392513934146, -0.0018426556878608407)	AA => AG	chr21	17817873	0.209018	T-47D	NoPeak	CC => TC	11	101152794	Gene expression	GTEx	missing	Cells - Cultured fibroblasts	NA	NA	NA	NA	MIR99AHG,SNORD74,ENSG00000270071,ENSG00000270139,ENSG00000287066,ENSG00000280432,MIR99A,MIRLET7C,ENSG00000269950,MIR125B2	G	A	A/C/G	NA	NA	PGR	TRUE	rs12626817_rs72978142	AA	AG	G
O42 Premature rupture of membranes	Age-Assessment,Genetic-Sex	rs12626817	rs72978142	0.00480865	0.0312563	3	AG => GG,TC => TT	0.52839	0.000391692	(0.0016093724398349267, -0.0008259874634292063)	AG => GG	chr21	17817873	0.209018	T-47D	NoPeak	TC => TT	11	101152794	Gene expression	GTEx	missing	Cells - Cultured fibroblasts	NA	NA	NA	NA	MIR99AHG,SNORD74,ENSG00000270071,ENSG00000270139,ENSG00000287066,ENSG00000280432,MIR99A,MIRLET7C,ENSG00000269950,MIR125B2	G	A	A/C/G	NA	NA	PGR	TRUE	rs12626817_rs72978142	AG	GG	G
O42 Premature rupture of membranes	Age-Assessment,Genetic-Sex	rs12626817	rs72978142	0.00480865	0.0312563	3	AA => AG,TC => TT	0.00205005	0.00104652	(0.0017118547879907725, 0.0003811911345863243)	AA => AG	chr21	17817873	0.209018	T-47D	NoPeak	TC => TT	11	101152794	Gene expression	GTEx	missing	Cells - Cultured fibroblasts	NA	NA	NA	NA	MIR99AHG,SNORD74,ENSG00000270071,ENSG00000270139,ENSG00000287066,ENSG00000280432,MIR99A,MIRLET7C,ENSG00000269950,MIR125B2	G	A	A/C/G	NA	NA	PGR	TRUE	rs12626817_rs72978142	AA	AG	G
Beef intake	Age-Assessment,Genetic-Sex	rs12626817	rs72978142	0.000238081	0.00928517	NA	AA => AG,CC => TC	0.0271474	-0.0324444	(-0.003662798870328228, -0.06122601438138397)	AA => AG	chr21	17817873	0.209018	T-47D	NoPeak	CC => TC	11	101152794	Gene expression	GTEx	missing	Cells - Cultured fibroblasts	NA	NA	NA	NA	MIR99AHG,SNORD74,ENSG00000270071,ENSG00000270139,ENSG00000287066,ENSG00000280432,MIR99A,MIRLET7C,ENSG00000269950,MIR125B2	G	A	A/C/G	FALSE	1	PGR	FALSE	rs12626817_rs72978142	AA	AG	G
Beef intake	Age-Assessment,Genetic-Sex	rs12626817	rs72978142	0.000238081	0.00928517	NA	AG => GG,TC => TT	0.216936	-0.013754	(0.008078837538938776, -0.03558677244224436)	AG => GG	chr21	17817873	0.209018	T-47D	NoPeak	TC => TT	11	101152794	Gene expression	GTEx	missing	Cells - Cultured fibroblasts	NA	NA	NA	NA	MIR99AHG,SNORD74,ENSG00000270071,ENSG00000270139,ENSG00000287066,ENSG00000280432,MIR99A,MIRLET7C,ENSG00000269950,MIR125B2	G	A	A/C/G	FALSE	1	PGR	FALSE	rs12626817_rs72978142	AG	GG	G
Beef intake	Age-Assessment,Genetic-Sex	rs12626817	rs72978142	0.000238081	0.00928517	NA	AA => AG,TC => TT	2.13156421842828e-05	0.0243991	(0.03564944367684721, 0.013148836432387854)	AA => AG	chr21	17817873	0.209018	T-47D	NoPeak	TC => TT	11	101152794	Gene expression	GTEx	missing	Cells - Cultured fibroblasts	NA	NA	NA	NA	MIR99AHG,SNORD74,ENSG00000270071,ENSG00000270139,ENSG00000287066,ENSG00000280432,MIR99A,MIRLET7C,ENSG00000269950,MIR125B2	G	A	A/C/G	FALSE	1	PGR	FALSE	rs12626817_rs72978142	AA	AG	G
gall bladder disease	Age-Assessment,Genetic-Sex	rs12626817	rs495997	0.00232128	0.0237986	124	AG => GG,AG => GG	0.00396432	0.00760261	(0.002430491705860023, 0.012774726383241328)	AG => GG	chr21	17817873	0.209018	T-47D	NoPeak	AG => GG	11	100935780	Gene expression,Gene expression	GTEx,GTEx	missing,missing	Cells - Cultured fibroblasts,Artery - Tibial	NA	NA	NA	NA	MIR99AHG,SNORD74,ENSG00000270071,ENSG00000270139,ENSG00000287066,ENSG00000280432,MIR99A,MIRLET7C,ENSG00000269950,MIR125B2	G	A	A/C/G	TRUE	9	PGR	TRUE	rs12626817_rs495997	AG	GG	G
gall bladder disease	Age-Assessment,Genetic-Sex	rs12626817	rs495997	0.00232128	0.0237986	124	AA => AG,AG => GG	0.00926618	-0.00327185	(-0.005736309523663278, -0.0008073941693220615)	AA => AG	chr21	17817873	0.209018	T-47D	NoPeak	AG => GG	11	100935780	Gene expression,Gene expression	GTEx,GTEx	missing,missing	Cells - Cultured fibroblasts,Artery - Tibial	NA	NA	NA	NA	MIR99AHG,SNORD74,ENSG00000270071,ENSG00000270139,ENSG00000287066,ENSG00000280432,MIR99A,MIRLET7C,ENSG00000269950,MIR125B2	G	A	A/C/G	TRUE	9	PGR	TRUE	rs12626817_rs495997	AA	AG	G
gall bladder disease	Age-Assessment,Genetic-Sex	rs12626817	rs495997	0.00232128	0.0237986	124	AG => GG,AA => AG	0.278109	0.00198099	(-0.001598907653015371, 0.005560891724773313)	AG => GG	chr21	17817873	0.209018	T-47D	NoPeak	AA => AG	11	100935780	Gene expression,Gene expression	GTEx,GTEx	missing,missing	Cells - Cultured fibroblasts,Artery - Tibial	NA	NA	NA	NA	MIR99AHG,SNORD74,ENSG00000270071,ENSG00000270139,ENSG00000287066,ENSG00000280432,MIR99A,MIRLET7C,ENSG00000269950,MIR125B2	G	A	A/C/G	TRUE	9	PGR	TRUE	rs12626817_rs495997	AG	GG	G
gall bladder disease	Age-Assessment,Genetic-Sex	rs12626817	rs495997	0.00232128	0.0237986	124	AA => AG,AA => AG	0.976228	2.90832884726897e-05	(-0.0018838382714726732, 0.0019420048484180528)	AA => AG	chr21	17817873	0.209018	T-47D	NoPeak	AA => AG	11	100935780	Gene expression,Gene expression	GTEx,GTEx	missing,missing	Cells - Cultured fibroblasts,Artery - Tibial	NA	NA	NA	NA	MIR99AHG,SNORD74,ENSG00000270071,ENSG00000270139,ENSG00000287066,ENSG00000280432,MIR99A,MIRLET7C,ENSG00000269950,MIR125B2	G	A	A/C/G	TRUE	9	PGR	TRUE	rs12626817_rs495997	AA	AG	G
M70-M79 Other soft tissue disorders	Age-Assessment,Genetic-Sex	rs12626817	rs495997	0.000251452	0.00980665	568	AG => GG,AG => GG	0.680147	-0.00226304	(-0.01302189413953326, 0.008495823757078217)	AG => GG	chr21	17817873	0.209018	T-47D	NoPeak	AG => GG	11	100935780	Gene expression,Gene expression	GTEx,GTEx	missing,missing	Cells - Cultured fibroblasts,Artery - Tibial	NA	NA	NA	NA	MIR99AHG,SNORD74,ENSG00000270071,ENSG00000270139,ENSG00000287066,ENSG00000280432,MIR99A,MIRLET7C,ENSG00000269950,MIR125B2	G	A	A/C/G	TRUE	2	PGR	TRUE	rs12626817_rs495997	AG	GG	G
M70-M79 Other soft tissue disorders	Age-Assessment,Genetic-Sex	rs12626817	rs495997	0.000251452	0.00980665	568	AA => AG,AG => GG	0.715211	-0.00102161	(-0.006509440097779371, 0.004466216389594551)	AA => AG	chr21	17817873	0.209018	T-47D	NoPeak	AG => GG	11	100935780	Gene expression,Gene expression	GTEx,GTEx	missing,missing	Cells - Cultured fibroblasts,Artery - Tibial	NA	NA	NA	NA	MIR99AHG,SNORD74,ENSG00000270071,ENSG00000270139,ENSG00000287066,ENSG00000280432,MIR99A,MIRLET7C,ENSG00000269950,MIR125B2	G	A	A/C/G	TRUE	2	PGR	TRUE	rs12626817_rs495997	AA	AG	G
M70-M79 Other soft tissue disorders	Age-Assessment,Genetic-Sex	rs12626817	rs495997	0.000251452	0.00980665	568	AG => GG,AA => AG	0.000224755	0.0153432	(0.007192366891254165, 0.02349404131212235)	AG => GG	chr21	17817873	0.209018	T-47D	NoPeak	AA => AG	11	100935780	Gene expression,Gene expression	GTEx,GTEx	missing,missing	Cells - Cultured fibroblasts,Artery - Tibial	NA	NA	NA	NA	MIR99AHG,SNORD74,ENSG00000270071,ENSG00000270139,ENSG00000287066,ENSG00000280432,MIR99A,MIRLET7C,ENSG00000269950,MIR125B2	G	A	A/C/G	TRUE	2	PGR	TRUE	rs12626817_rs495997	AG	GG	G
M70-M79 Other soft tissue disorders	Age-Assessment,Genetic-Sex	rs12626817	rs495997	0.000251452	0.00980665	568	AA => AG,AA => AG	0.000884934	-0.00715111	(-0.011366702137840266, -0.0029355130527763803)	AA => AG	chr21	17817873	0.209018	T-47D	NoPeak	AA => AG	11	100935780	Gene expression,Gene expression	GTEx,GTEx	missing,missing	Cells - Cultured fibroblasts,Artery - Tibial	NA	NA	NA	NA	MIR99AHG,SNORD74,ENSG00000270071,ENSG00000270139,ENSG00000287066,ENSG00000280432,MIR99A,MIRLET7C,ENSG00000269950,MIR125B2	G	A	A/C/G	TRUE	2	PGR	TRUE	rs12626817_rs495997	AA	AG	G
J34 Other disorders of nose and nasal sinuses	Age-Assessment,Genetic-Sex	rs12626817	rs4754736	0.00194626	0.0253013	68	AA => AG,GG => AG	0.0178242	-0.00378504	(-0.0006538657811099094, -0.006916220196036962)	AA => AG	chr21	17817873	0.209018	T-47D	NoPeak	GG => AG	11	101048596	Gene expression,Gene expression	GTEx,GTEx	missing,missing	Cells - Cultured fibroblasts,Artery - Tibial	NA	NA	NA	NA	MIR99AHG,SNORD74,ENSG00000270071,ENSG00000270139,ENSG00000287066,ENSG00000280432,MIR99A,MIRLET7C,ENSG00000269950,MIR125B2	G	A	A/C/G	TRUE	3	PGR	TRUE	rs12626817_rs4754736	AA	AG	G
J34 Other disorders of nose and nasal sinuses	Age-Assessment,Genetic-Sex	rs12626817	rs4754736	0.00194626	0.0253013	68	AG => GG,AG => AA	0.572736	-0.000962872	(0.0023830673685000807, -0.00430881094513905)	AG => GG	chr21	17817873	0.209018	T-47D	NoPeak	AG => AA	11	101048596	Gene expression,Gene expression	GTEx,GTEx	missing,missing	Cells - Cultured fibroblasts,Artery - Tibial	NA	NA	NA	NA	MIR99AHG,SNORD74,ENSG00000270071,ENSG00000270139,ENSG00000287066,ENSG00000280432,MIR99A,MIRLET7C,ENSG00000269950,MIR125B2	G	A	A/C/G	TRUE	3	PGR	TRUE	rs12626817_rs4754736	AG	GG	G
J34 Other disorders of nose and nasal sinuses	Age-Assessment,Genetic-Sex	rs12626817	rs4754736	0.00194626	0.0253013	68	AA => AG,AG => AA	0.000363676	0.00323027	(0.005006135893768359, 0.0014544082178307536)	AA => AG	chr21	17817873	0.209018	T-47D	NoPeak	AG => AA	11	101048596	Gene expression,Gene expression	GTEx,GTEx	missing,missing	Cells - Cultured fibroblasts,Artery - Tibial	NA	NA	NA	NA	MIR99AHG,SNORD74,ENSG00000270071,ENSG00000270139,ENSG00000287066,ENSG00000280432,MIR99A,MIRLET7C,ENSG00000269950,MIR125B2	G	A	A/C/G	TRUE	3	PGR	TRUE	rs12626817_rs4754736	AA	AG	G
cervical problem	Age-Assessment,Genetic-Sex	rs12626817	rs4754736	0.000679856	0.0235427	11	AA => AG,GG => AG	0.00729657	-0.00194061	(-0.0005229707030478918, -0.0033582405249930197)	AA => AG	chr21	17817873	0.209018	T-47D	NoPeak	GG => AG	11	101048596	Gene expression,Gene expression	GTEx,GTEx	missing,missing	Cells - Cultured fibroblasts,Artery - Tibial	NA	NA	NA	NA	MIR99AHG,SNORD74,ENSG00000270071,ENSG00000270139,ENSG00000287066,ENSG00000280432,MIR99A,MIRLET7C,ENSG00000269950,MIR125B2	G	A	A/C/G	TRUE	3	PGR	TRUE	rs12626817_rs4754736	AA	AG	G
cervical problem	Age-Assessment,Genetic-Sex	rs12626817	rs4754736	0.000679856	0.0235427	11	AG => GG,AG => AA	0.000819206	-0.00275074	(-0.00113957293487578, -0.004361915372503464)	AG => GG	chr21	17817873	0.209018	T-47D	NoPeak	AG => AA	11	101048596	Gene expression,Gene expression	GTEx,GTEx	missing,missing	Cells - Cultured fibroblasts,Artery - Tibial	NA	NA	NA	NA	MIR99AHG,SNORD74,ENSG00000270071,ENSG00000270139,ENSG00000287066,ENSG00000280432,MIR99A,MIRLET7C,ENSG00000269950,MIR125B2	G	A	A/C/G	TRUE	3	PGR	TRUE	rs12626817_rs4754736	AG	GG	G
cervical problem	Age-Assessment,Genetic-Sex	rs12626817	rs4754736	0.000679856	0.0235427	11	AA => AG,AG => AA	0.202398	0.000538105	(0.0013654586263492877, -0.00028924830480953176)	AA => AG	chr21	17817873	0.209018	T-47D	NoPeak	AG => AA	11	101048596	Gene expression,Gene expression	GTEx,GTEx	missing,missing	Cells - Cultured fibroblasts,Artery - Tibial	NA	NA	NA	NA	MIR99AHG,SNORD74,ENSG00000270071,ENSG00000270139,ENSG00000287066,ENSG00000280432,MIR99A,MIRLET7C,ENSG00000269950,MIR125B2	G	A	A/C/G	TRUE	3	PGR	TRUE	rs12626817_rs4754736	AA	AG	G
O42 Premature rupture of membranes	Age-Assessment,Genetic-Sex	rs12626817	rs4754736	8.21584146750017e-05	0.00320418	7	AA => AG,GG => AG	0.215657	-0.000726417	(0.00042347727509243214, -0.0018763110536991045)	AA => AG	chr21	17817873	0.209018	T-47D	NoPeak	GG => AG	11	101048596	Gene expression,Gene expression	GTEx,GTEx	missing,missing	Cells - Cultured fibroblasts,Artery - Tibial	NA	NA	NA	NA	MIR99AHG,SNORD74,ENSG00000270071,ENSG00000270139,ENSG00000287066,ENSG00000280432,MIR99A,MIRLET7C,ENSG00000269950,MIR125B2	G	A	A/C/G	NA	NA	PGR	TRUE	rs12626817_rs4754736	AA	AG	G
O42 Premature rupture of membranes	Age-Assessment,Genetic-Sex	rs12626817	rs4754736	8.21584146750017e-05	0.00320418	7	AG => GG,AG => AA	0.0414903	0.00126577	(0.002482710652237833, 4.882327773484611e-5)	AG => GG	chr21	17817873	0.209018	T-47D	NoPeak	AG => AA	11	101048596	Gene expression,Gene expression	GTEx,GTEx	missing,missing	Cells - Cultured fibroblasts,Artery - Tibial	NA	NA	NA	NA	MIR99AHG,SNORD74,ENSG00000270071,ENSG00000270139,ENSG00000287066,ENSG00000280432,MIR99A,MIRLET7C,ENSG00000269950,MIR125B2	G	A	A/C/G	NA	NA	PGR	TRUE	rs12626817_rs4754736	AG	GG	G
O42 Premature rupture of membranes	Age-Assessment,Genetic-Sex	rs12626817	rs4754736	8.21584146750017e-05	0.00320418	7	AA => AG,AG => AA	0.000848456	0.00108778	(0.0017267708092994706, 0.00044878203403331295)	AA => AG	chr21	17817873	0.209018	T-47D	NoPeak	AG => AA	11	101048596	Gene expression,Gene expression	GTEx,GTEx	missing,missing	Cells - Cultured fibroblasts,Artery - Tibial	NA	NA	NA	NA	MIR99AHG,SNORD74,ENSG00000270071,ENSG00000270139,ENSG00000287066,ENSG00000280432,MIR99A,MIRLET7C,ENSG00000269950,MIR125B2	G	A	A/C/G	NA	NA	PGR	TRUE	rs12626817_rs4754736	AA	AG	G
B95 Streptococcus and staphylococcus as the cause of diseases classified to other chapters	Age-Assessment,Genetic-Sex	rs12626817	rs3740753	0.00207293	0.0492508	14	AA => AG,CG => GG	0.0615612	0.00496222	(-0.00024027871791261132, 0.010164721902164634)	AA => AG	chr21	17817873	0.209018	T-47D	NoPeak	CG => GG	11	100998771	Gene expression,Gene expression,Gene expression	GTEx,GTEx,GTEx	missing,missing,missing	Artery - Tibial,Cells - Cultured fibroblasts,Adipose - Subcutaneous	NA	NA	NA	NA	MIR99AHG,SNORD74,ENSG00000270071,ENSG00000270139,ENSG00000287066,ENSG00000280432,MIR99A,MIRLET7C,ENSG00000269950,MIR125B2	G	A	A/C/G	TRUE	2	PGR	TRUE	rs12626817_rs3740753	AA	AG	G
B95 Streptococcus and staphylococcus as the cause of diseases classified to other chapters	Age-Assessment,Genetic-Sex	rs12626817	rs3740753	0.00207293	0.0492508	14	AG => GG,CC => CG	0.00146142	-0.00553006	(-0.008936054393574522, -0.0021240674617274457)	AG => GG	chr21	17817873	0.209018	T-47D	NoPeak	CC => CG	11	100998771	Gene expression,Gene expression,Gene expression	GTEx,GTEx,GTEx	missing,missing,missing	Artery - Tibial,Cells - Cultured fibroblasts,Adipose - Subcutaneous	NA	NA	NA	NA	MIR99AHG,SNORD74,ENSG00000270071,ENSG00000270139,ENSG00000287066,ENSG00000280432,MIR99A,MIRLET7C,ENSG00000269950,MIR125B2	G	A	A/C/G	TRUE	2	PGR	TRUE	rs12626817_rs3740753	AG	GG	G
B95 Streptococcus and staphylococcus as the cause of diseases classified to other chapters	Age-Assessment,Genetic-Sex	rs12626817	rs3740753	0.00207293	0.0492508	14	AA => AG,CC => CG	0.75511	0.000294388	(-0.0015554819592034277, 0.0021442572713820315)	AA => AG	chr21	17817873	0.209018	T-47D	NoPeak	CC => CG	11	100998771	Gene expression,Gene expression,Gene expression	GTEx,GTEx,GTEx	missing,missing,missing	Artery - Tibial,Cells - Cultured fibroblasts,Adipose - Subcutaneous	NA	NA	NA	NA	MIR99AHG,SNORD74,ENSG00000270071,ENSG00000270139,ENSG00000287066,ENSG00000280432,MIR99A,MIRLET7C,ENSG00000269950,MIR125B2	G	A	A/C/G	TRUE	2	PGR	TRUE	rs12626817_rs3740753	AA	AG	G
Trunk fat percentage	Age-Assessment,Genetic-Sex	rs12626817	rs625942	3.69763397886881e-05	0.00144208	NA	AA => AG,AG => AA	3.69763397886881e-05	-0.270042	(-0.14175313794653216, -0.3983305654638107)	AA => AG	chr21	17817873	0.209018	T-47D	NoPeak	AG => AA	11	101001327	Gene expression	GTEx	missing	Artery - Tibial	NA	NA	NA	NA	MIR99AHG,SNORD74,ENSG00000270071,ENSG00000270139,ENSG00000287066,ENSG00000280432,MIR99A,MIRLET7C,ENSG00000269950,MIR125B2	G	A	A/C/G	FALSE	1	PGR	FALSE	rs12626817_rs625942	AA	AG	G
Trunk fat mass	Age-Assessment,Genetic-Sex	rs12626817	rs625942	0.000444006	0.0173162	NA	AA => AG,AG => AA	0.000444006	-0.16475	(-0.07281893352810735, -0.2566808703062197)	AA => AG	chr21	17817873	0.209018	T-47D	NoPeak	AG => AA	11	101001327	Gene expression	GTEx	missing	Artery - Tibial	NA	NA	NA	NA	MIR99AHG,SNORD74,ENSG00000270071,ENSG00000270139,ENSG00000287066,ENSG00000280432,MIR99A,MIRLET7C,ENSG00000269950,MIR125B2	G	A	A/C/G	FALSE	1	PGR	FALSE	rs12626817_rs625942	AA	AG	G
K76 Other diseases of liver	Age-Assessment,Genetic-Sex	rs12626817	rs625942	0.0019855	0.0387172	4	AA => AG,AG => AA	0.0019855	-0.00459529	(-0.0016827972259084688, -0.007507787920206276)	AA => AG	chr21	17817873	0.209018	T-47D	NoPeak	AG => AA	11	101001327	Gene expression	GTEx	missing	Artery - Tibial	NA	NA	NA	NA	MIR99AHG,SNORD74,ENSG00000270071,ENSG00000270139,ENSG00000287066,ENSG00000280432,MIR99A,MIRLET7C,ENSG00000269950,MIR125B2	G	A	A/C/G	FALSE	1	PGR	TRUE	rs12626817_rs625942	AA	AG	G
Body fat percentage	Age-Assessment,Genetic-Sex	rs12626817	rs625942	0.000123187	0.00480428	NA	AA => AG,AG => AA	0.000123187	-0.220364	(-0.10788043430750753, -0.332847759385681)	AA => AG	chr21	17817873	0.209018	T-47D	NoPeak	AG => AA	11	101001327	Gene expression	GTEx	missing	Artery - Tibial	NA	NA	NA	NA	MIR99AHG,SNORD74,ENSG00000270071,ENSG00000270139,ENSG00000287066,ENSG00000280432,MIR99A,MIRLET7C,ENSG00000269950,MIR125B2	G	A	A/C/G	FALSE	1	PGR	FALSE	rs12626817_rs625942	AA	AG	G
Arm fat percentage (left)	Age-Assessment,Genetic-Sex	rs12626817	rs625942	0.000940834	0.0366925	NA	AA => AG,AG => AA	0.000940834	-0.226526	(-0.09229742172292013, -0.3607550780669406)	AA => AG	chr21	17817873	0.209018	T-47D	NoPeak	AG => AA	11	101001327	Gene expression	GTEx	missing	Artery - Tibial	NA	NA	NA	NA	MIR99AHG,SNORD74,ENSG00000270071,ENSG00000270139,ENSG00000287066,ENSG00000280432,MIR99A,MIRLET7C,ENSG00000269950,MIR125B2	G	A	A/C/G	FALSE	1	PGR	FALSE	rs12626817_rs625942	AA	AG	G
Arm fat percentage (right)	Age-Assessment,Genetic-Sex	rs12626817	rs625942	0.000413917	0.0161428	NA	AA => AG,AG => AA	0.000413917	-0.239396	(-0.10651631043214885, -0.37227665710545244)	AA => AG	chr21	17817873	0.209018	T-47D	NoPeak	AG => AA	11	101001327	Gene expression	GTEx	missing	Artery - Tibial	NA	NA	NA	NA	MIR99AHG,SNORD74,ENSG00000270071,ENSG00000270139,ENSG00000287066,ENSG00000280432,MIR99A,MIRLET7C,ENSG00000269950,MIR125B2	G	A	A/C/G	FALSE	1	PGR	FALSE	rs12626817_rs625942	AA	AG	G
Waist circumference	Age-Assessment,Genetic-Sex	rs12626817	rs625942	0.00102263	0.0398824	NA	AA => AG,AG => AA	0.00102263	-0.35374	(-0.14263551097737734, -0.5648444171558583)	AA => AG	chr21	17817873	0.209018	T-47D	NoPeak	AG => AA	11	101001327	Gene expression	GTEx	missing	Artery - Tibial	NA	NA	NA	NA	MIR99AHG,SNORD74,ENSG00000270071,ENSG00000270139,ENSG00000287066,ENSG00000280432,MIR99A,MIRLET7C,ENSG00000269950,MIR125B2	G	A	A/C/G	FALSE	1	PGR	FALSE	rs12626817_rs625942	AA	AG	G
M54 Dorsalgia	Age-Assessment,Genetic-Sex	rs12626817	rs7128860	0.000676758	0.0263936	95	AA => AG,TT => GT	0.0774572	0.00689383	(0.01454641314845857, -0.0007587534949769249)	AA => AG	chr21	17817873	0.209018	T-47D	NoPeak	TT => GT	11	101153513	Gene expression,Gene expression	GTEx,GTEx	missing,missing	Cells - Cultured fibroblasts,Artery - Tibial	NA	NA	NA	NA	MIR99AHG,SNORD74,ENSG00000270071,ENSG00000270139,ENSG00000287066,ENSG00000280432,MIR99A,MIRLET7C,ENSG00000269950,MIR125B2	G	A	A/C/G	FALSE	1	PGR	TRUE	rs12626817_rs7128860	AA	AG	G
M54 Dorsalgia	Age-Assessment,Genetic-Sex	rs12626817	rs7128860	0.000676758	0.0263936	95	AG => GG,GT => GG	0.00303777	0.0102868	(0.017089304513723584, 0.0034843674520925435)	AG => GG	chr21	17817873	0.209018	T-47D	NoPeak	GT => GG	11	101153513	Gene expression,Gene expression	GTEx,GTEx	missing,missing	Cells - Cultured fibroblasts,Artery - Tibial	NA	NA	NA	NA	MIR99AHG,SNORD74,ENSG00000270071,ENSG00000270139,ENSG00000287066,ENSG00000280432,MIR99A,MIRLET7C,ENSG00000269950,MIR125B2	G	A	A/C/G	FALSE	1	PGR	TRUE	rs12626817_rs7128860	AG	GG	G
M54 Dorsalgia	Age-Assessment,Genetic-Sex	rs12626817	rs7128860	0.000676758	0.0263936	95	AA => AG,GT => GG	0.000406088	-0.00628795	(-0.0028027248356080323, -0.00977317527062593)	AA => AG	chr21	17817873	0.209018	T-47D	NoPeak	GT => GG	11	101153513	Gene expression,Gene expression	GTEx,GTEx	missing,missing	Cells - Cultured fibroblasts,Artery - Tibial	NA	NA	NA	NA	MIR99AHG,SNORD74,ENSG00000270071,ENSG00000270139,ENSG00000287066,ENSG00000280432,MIR99A,MIRLET7C,ENSG00000269950,MIR125B2	G	A	A/C/G	FALSE	1	PGR	TRUE	rs12626817_rs7128860	AA	AG	G
mania/bipolar disorder/manic depression	Age-Assessment,Genetic-Sex	rs12626817	rs7128860	0.00052441	0.020452	4	AA => AG,TT => GT	0.48396	0.000574876	(0.0021846240187431533, -0.0010348712222234507)	AA => AG	chr21	17817873	0.209018	T-47D	NoPeak	TT => GT	11	101153513	Gene expression,Gene expression	GTEx,GTEx	missing,missing	Cells - Cultured fibroblasts,Artery - Tibial	NA	NA	NA	NA	MIR99AHG,SNORD74,ENSG00000270071,ENSG00000270139,ENSG00000287066,ENSG00000280432,MIR99A,MIRLET7C,ENSG00000269950,MIR125B2	G	A	A/C/G	NA	NA	PGR	TRUE	rs12626817_rs7128860	AA	AG	G
mania/bipolar disorder/manic depression	Age-Assessment,Genetic-Sex	rs12626817	rs7128860	0.00052441	0.020452	4	AG => GG,GT => GG	0.0138741	0.00160393	(0.002881565694749809, 0.0003262897042854813)	AG => GG	chr21	17817873	0.209018	T-47D	NoPeak	GT => GG	11	101153513	Gene expression,Gene expression	GTEx,GTEx	missing,missing	Cells - Cultured fibroblasts,Artery - Tibial	NA	NA	NA	NA	MIR99AHG,SNORD74,ENSG00000270071,ENSG00000270139,ENSG00000287066,ENSG00000280432,MIR99A,MIRLET7C,ENSG00000269950,MIR125B2	G	A	A/C/G	NA	NA	PGR	TRUE	rs12626817_rs7128860	AG	GG	G
mania/bipolar disorder/manic depression	Age-Assessment,Genetic-Sex	rs12626817	rs7128860	0.00052441	0.020452	4	AA => AG,GT => GG	0.0342964	0.000807961	(0.0015561404029003777, 5.978160789597137e-5)	AA => AG	chr21	17817873	0.209018	T-47D	NoPeak	GT => GG	11	101153513	Gene expression,Gene expression	GTEx,GTEx	missing,missing	Cells - Cultured fibroblasts,Artery - Tibial	NA	NA	NA	NA	MIR99AHG,SNORD74,ENSG00000270071,ENSG00000270139,ENSG00000287066,ENSG00000280432,MIR99A,MIRLET7C,ENSG00000269950,MIR125B2	G	A	A/C/G	NA	NA	PGR	TRUE	rs12626817_rs7128860	AA	AG	G
osteopenia	Age-Assessment,Genetic-Sex	rs12626817	rs479210	0.00135587	0.0150143	6	AG => GG,GG => CG	0.000308493	-0.0028456	(-0.0012998262400943342, -0.004391371198671369)	AG => GG	chr21	17817873	0.209018	T-47D	NoPeak	GG => CG	11	100873355	Gene expression,Gene expression	GTEx,GTEx	missing,missing	Artery - Tibial,Cells - Cultured fibroblasts	NA	NA	NA	NA	MIR99AHG,SNORD74,ENSG00000270071,ENSG00000270139,ENSG00000287066,ENSG00000280432,MIR99A,MIRLET7C,ENSG00000269950,MIR125B2	G	A	A/C/G	TRUE	2	PGR	TRUE	rs12626817_rs479210	AG	GG	G
osteopenia	Age-Assessment,Genetic-Sex	rs12626817	rs479210	0.00135587	0.0150143	6	AA => AG,GG => CG	0.150703	0.000652367	(0.0015421163538118416, -0.0002373816657186658)	AA => AG	chr21	17817873	0.209018	T-47D	NoPeak	GG => CG	11	100873355	Gene expression,Gene expression	GTEx,GTEx	missing,missing	Artery - Tibial,Cells - Cultured fibroblasts	NA	NA	NA	NA	MIR99AHG,SNORD74,ENSG00000270071,ENSG00000270139,ENSG00000287066,ENSG00000280432,MIR99A,MIRLET7C,ENSG00000269950,MIR125B2	G	A	A/C/G	TRUE	2	PGR	TRUE	rs12626817_rs479210	AA	AG	G
osteopenia	Age-Assessment,Genetic-Sex	rs12626817	rs479210	0.00135587	0.0150143	6	AA => AG,CG => CC	0.230179	0.00159851	(0.004209589517108607, -0.0010125699438225933)	AA => AG	chr21	17817873	0.209018	T-47D	NoPeak	CG => CC	11	100873355	Gene expression,Gene expression	GTEx,GTEx	missing,missing	Artery - Tibial,Cells - Cultured fibroblasts	NA	NA	NA	NA	MIR99AHG,SNORD74,ENSG00000270071,ENSG00000270139,ENSG00000287066,ENSG00000280432,MIR99A,MIRLET7C,ENSG00000269950,MIR125B2	G	A	A/C/G	TRUE	2	PGR	TRUE	rs12626817_rs479210	AA	AG	G
B95 Streptococcus and staphylococcus as the cause of diseases classified to other chapters	Age-Assessment,Genetic-Sex	rs12626817	rs479210	0.00252568	0.0492508	14	AG => GG,GG => CG	0.00706411	-0.00472216	(-0.0012864103140475514, -0.008157910128602158)	AG => GG	chr21	17817873	0.209018	T-47D	NoPeak	GG => CG	11	100873355	Gene expression,Gene expression	GTEx,GTEx	missing,missing	Artery - Tibial,Cells - Cultured fibroblasts	NA	NA	NA	NA	MIR99AHG,SNORD74,ENSG00000270071,ENSG00000270139,ENSG00000287066,ENSG00000280432,MIR99A,MIRLET7C,ENSG00000269950,MIR125B2	G	A	A/C/G	TRUE	2	PGR	TRUE	rs12626817_rs479210	AG	GG	G
B95 Streptococcus and staphylococcus as the cause of diseases classified to other chapters	Age-Assessment,Genetic-Sex	rs12626817	rs479210	0.00252568	0.0492508	14	AA => AG,GG => CG	0.983011	2.00065872404794e-05	(0.0018615147046966425, -0.0018215015302156835)	AA => AG	chr21	17817873	0.209018	T-47D	NoPeak	GG => CG	11	100873355	Gene expression,Gene expression	GTEx,GTEx	missing,missing	Artery - Tibial,Cells - Cultured fibroblasts	NA	NA	NA	NA	MIR99AHG,SNORD74,ENSG00000270071,ENSG00000270139,ENSG00000287066,ENSG00000280432,MIR99A,MIRLET7C,ENSG00000269950,MIR125B2	G	A	A/C/G	TRUE	2	PGR	TRUE	rs12626817_rs479210	AA	AG	G
B95 Streptococcus and staphylococcus as the cause of diseases classified to other chapters	Age-Assessment,Genetic-Sex	rs12626817	rs479210	0.00252568	0.0492508	14	AA => AG,CG => CC	0.0155205	0.00611678	(0.011070774659793803, 0.0011627929956552086)	AA => AG	chr21	17817873	0.209018	T-47D	NoPeak	CG => CC	11	100873355	Gene expression,Gene expression	GTEx,GTEx	missing,missing	Artery - Tibial,Cells - Cultured fibroblasts	NA	NA	NA	NA	MIR99AHG,SNORD74,ENSG00000270071,ENSG00000270139,ENSG00000287066,ENSG00000280432,MIR99A,MIRLET7C,ENSG00000269950,MIR125B2	G	A	A/C/G	TRUE	2	PGR	TRUE	rs12626817_rs479210	AA	AG	G
J92 Pleural plaque	Age-Assessment,Genetic-Sex	rs12626817	rs12802554	0.00322953	0.0419839	7	AA => AG,AG => GG	0.429655	0.000861901	(-0.0012770392851303236, 0.0030008416733717)	AA => AG	chr21	17817873	0.209018	T-47D	NoPeak	AG => GG	11	100958517	Gene expression	GTEx	missing	Artery - Tibial	NA	NA	NA	NA	MIR99AHG,SNORD74,ENSG00000270071,ENSG00000270139,ENSG00000287066,ENSG00000280432,MIR99A,MIRLET7C,ENSG00000269950,MIR125B2	G	A	A/C/G	TRUE	2	PGR	TRUE	rs12626817_rs12802554	AA	AG	G
J92 Pleural plaque	Age-Assessment,Genetic-Sex	rs12626817	rs12802554	0.00322953	0.0419839	7	AG => GG,AA => AG	0.396805	-0.000830012	(-0.0027498958722802272, 0.0010898727024103573)	AG => GG	chr21	17817873	0.209018	T-47D	NoPeak	AA => AG	11	100958517	Gene expression	GTEx	missing	Artery - Tibial	NA	NA	NA	NA	MIR99AHG,SNORD74,ENSG00000270071,ENSG00000270139,ENSG00000287066,ENSG00000280432,MIR99A,MIRLET7C,ENSG00000269950,MIR125B2	G	A	A/C/G	TRUE	2	PGR	TRUE	rs12626817_rs12802554	AG	GG	G
J92 Pleural plaque	Age-Assessment,Genetic-Sex	rs12626817	rs12802554	0.00322953	0.0419839	7	AA => AG,AA => AG	0.00120556	0.00158218	(0.0006243592074155261, 0.002540000310250667)	AA => AG	chr21	17817873	0.209018	T-47D	NoPeak	AA => AG	11	100958517	Gene expression	GTEx	missing	Artery - Tibial	NA	NA	NA	NA	MIR99AHG,SNORD74,ENSG00000270071,ENSG00000270139,ENSG00000287066,ENSG00000280432,MIR99A,MIRLET7C,ENSG00000269950,MIR125B2	G	A	A/C/G	TRUE	2	PGR	TRUE	rs12626817_rs12802554	AA	AG	G
menorrhagia (unknown cause)	Age-Assessment,Genetic-Sex	rs12626817	rs12802554	5.66589327248098e-06	0.00022097	4	AA => AG,AG => GG	0.0111032	-0.0021763	(-0.003855984798838352, -0.0004966079498139476)	AA => AG	chr21	17817873	0.209018	T-47D	NoPeak	AG => GG	11	100958517	Gene expression	GTEx	missing	Artery - Tibial	NA	NA	NA	NA	MIR99AHG,SNORD74,ENSG00000270071,ENSG00000270139,ENSG00000287066,ENSG00000280432,MIR99A,MIRLET7C,ENSG00000269950,MIR125B2	G	A	A/C/G	NA	NA	PGR	TRUE	rs12626817_rs12802554	AA	AG	G
menorrhagia (unknown cause)	Age-Assessment,Genetic-Sex	rs12626817	rs12802554	5.66589327248098e-06	0.00022097	4	AG => GG,AA => AG	1.31551927962155e-05	-0.00337151	(-0.004887966904445377, -0.0018550498212276177)	AG => GG	chr21	17817873	0.209018	T-47D	NoPeak	AA => AG	11	100958517	Gene expression	GTEx	missing	Artery - Tibial	NA	NA	NA	NA	MIR99AHG,SNORD74,ENSG00000270071,ENSG00000270139,ENSG00000287066,ENSG00000280432,MIR99A,MIRLET7C,ENSG00000269950,MIR125B2	G	A	A/C/G	NA	NA	PGR	TRUE	rs12626817_rs12802554	AG	GG	G
menorrhagia (unknown cause)	Age-Assessment,Genetic-Sex	rs12626817	rs12802554	5.66589327248098e-06	0.00022097	4	AA => AG,AA => AG	0.000164074	0.00156118	(0.0007492806356830307, 0.002373081095291559)	AA => AG	chr21	17817873	0.209018	T-47D	NoPeak	AA => AG	11	100958517	Gene expression	GTEx	missing	Artery - Tibial	NA	NA	NA	NA	MIR99AHG,SNORD74,ENSG00000270071,ENSG00000270139,ENSG00000287066,ENSG00000280432,MIR99A,MIRLET7C,ENSG00000269950,MIR125B2	G	A	A/C/G	NA	NA	PGR	TRUE	rs12626817_rs12802554	AA	AG	G
dyspepsia / indigestion	Age-Assessment,Genetic-Sex	rs12626817	rs12802554	0.00178934	0.0348922	3	AA => AG,AG => GG	0.542087	-0.000394042	(-0.001660831286821262, 0.0008727469815275255)	AA => AG	chr21	17817873	0.209018	T-47D	NoPeak	AG => GG	11	100958517	Gene expression	GTEx	missing	Artery - Tibial	NA	NA	NA	NA	MIR99AHG,SNORD74,ENSG00000270071,ENSG00000270139,ENSG00000287066,ENSG00000280432,MIR99A,MIRLET7C,ENSG00000269950,MIR125B2	G	A	A/C/G	FALSE	1	PGR	TRUE	rs12626817_rs12802554	AA	AG	G
dyspepsia / indigestion	Age-Assessment,Genetic-Sex	rs12626817	rs12802554	0.00178934	0.0348922	3	AG => GG,AA => AG	0.00249301	-0.00155793	(-0.0025676135689721566, -0.0005482447835128922)	AG => GG	chr21	17817873	0.209018	T-47D	NoPeak	AA => AG	11	100958517	Gene expression	GTEx	missing	Artery - Tibial	NA	NA	NA	NA	MIR99AHG,SNORD74,ENSG00000270071,ENSG00000270139,ENSG00000287066,ENSG00000280432,MIR99A,MIRLET7C,ENSG00000269950,MIR125B2	G	A	A/C/G	FALSE	1	PGR	TRUE	rs12626817_rs12802554	AG	GG	G
dyspepsia / indigestion	Age-Assessment,Genetic-Sex	rs12626817	rs12802554	0.00178934	0.0348922	3	AA => AG,AA => AG	0.000888197	0.00102404	(0.00042017771426255306, 0.0016278930365361257)	AA => AG	chr21	17817873	0.209018	T-47D	NoPeak	AA => AG	11	100958517	Gene expression	GTEx	missing	Artery - Tibial	NA	NA	NA	NA	MIR99AHG,SNORD74,ENSG00000270071,ENSG00000270139,ENSG00000287066,ENSG00000280432,MIR99A,MIRLET7C,ENSG00000269950,MIR125B2	G	A	A/C/G	FALSE	1	PGR	TRUE	rs12626817_rs12802554	AA	AG	G
gall bladder disease	Age-Assessment,Genetic-Sex	rs12626817	rs34728661	0.00215663	0.0237986	85	AA => AG,GG => TG	0.797555	-0.000348284	(0.002312885096112778, -0.003009452270526846)	AA => AG	chr21	17817873	0.209018	T-47D	NoPeak	GG => TG	11	100872953	Gene expression,Gene expression	GTEx,GTEx	missing,missing	Cells - Cultured fibroblasts,Artery - Tibial	NA	NA	NA	NA	MIR99AHG,SNORD74,ENSG00000270071,ENSG00000270139,ENSG00000287066,ENSG00000280432,MIR99A,MIRLET7C,ENSG00000269950,MIR125B2	G	A	A/C/G	TRUE	9	PGR	TRUE	rs12626817_rs34728661	AA	AG	G
gall bladder disease	Age-Assessment,Genetic-Sex	rs12626817	rs34728661	0.00215663	0.0237986	85	AG => GG,TG => TT	0.000550464	0.00630676	(0.009884548498153551, 0.002728968221487713)	AG => GG	chr21	17817873	0.209018	T-47D	NoPeak	TG => TT	11	100872953	Gene expression,Gene expression	GTEx,GTEx	missing,missing	Cells - Cultured fibroblasts,Artery - Tibial	NA	NA	NA	NA	MIR99AHG,SNORD74,ENSG00000270071,ENSG00000270139,ENSG00000287066,ENSG00000280432,MIR99A,MIRLET7C,ENSG00000269950,MIR125B2	G	A	A/C/G	TRUE	9	PGR	TRUE	rs12626817_rs34728661	AG	GG	G
gall bladder disease	Age-Assessment,Genetic-Sex	rs12626817	rs34728661	0.00215663	0.0237986	85	AA => AG,TG => TT	0.0258893	-0.00210516	(-0.00025314843496416855, -0.003957162508054735)	AA => AG	chr21	17817873	0.209018	T-47D	NoPeak	TG => TT	11	100872953	Gene expression,Gene expression	GTEx,GTEx	missing,missing	Cells - Cultured fibroblasts,Artery - Tibial	NA	NA	NA	NA	MIR99AHG,SNORD74,ENSG00000270071,ENSG00000270139,ENSG00000287066,ENSG00000280432,MIR99A,MIRLET7C,ENSG00000269950,MIR125B2	G	A	A/C/G	TRUE	9	PGR	TRUE	rs12626817_rs34728661	AA	AG	G
K76 Other diseases of liver	Age-Assessment,Genetic-Sex	rs12626817	rs1893807	0.00145958	0.0387172	90	AG => GG,AA => GA	0.384695	0.00184877	(0.006017192050854339, -0.0023196576127882036)	AG => GG	chr21	17817873	0.209018	T-47D	NoPeak	AA => GA	11	100927282	Gene expression	GTEx	missing	Artery - Tibial	NA	NA	NA	NA	MIR99AHG,SNORD74,ENSG00000270071,ENSG00000270139,ENSG00000287066,ENSG00000280432,MIR99A,MIRLET7C,ENSG00000269950,MIR125B2	G	A	A/C/G	FALSE	1	PGR	TRUE	rs12626817_rs1893807	AG	GG	G
K76 Other diseases of liver	Age-Assessment,Genetic-Sex	rs12626817	rs1893807	0.00145958	0.0387172	90	AA => AG,AA => GA	0.372366	0.000964764	(0.003084492937963177, -0.0011549647345559268)	AA => AG	chr21	17817873	0.209018	T-47D	NoPeak	AA => GA	11	100927282	Gene expression	GTEx	missing	Artery - Tibial	NA	NA	NA	NA	MIR99AHG,SNORD74,ENSG00000270071,ENSG00000270139,ENSG00000287066,ENSG00000280432,MIR99A,MIRLET7C,ENSG00000269950,MIR125B2	G	A	A/C/G	FALSE	1	PGR	TRUE	rs12626817_rs1893807	AA	AG	G
K76 Other diseases of liver	Age-Assessment,Genetic-Sex	rs12626817	rs1893807	0.00145958	0.0387172	90	AA => AG,GA => GG	0.000191188	-0.00640432	(-0.0030394761859928524, -0.009769168162095603)	AA => AG	chr21	17817873	0.209018	T-47D	NoPeak	GA => GG	11	100927282	Gene expression	GTEx	missing	Artery - Tibial	NA	NA	NA	NA	MIR99AHG,SNORD74,ENSG00000270071,ENSG00000270139,ENSG00000287066,ENSG00000280432,MIR99A,MIRLET7C,ENSG00000269950,MIR125B2	G	A	A/C/G	FALSE	1	PGR	TRUE	rs12626817_rs1893807	AA	AG	G
L40 Psoriasis	Age-Assessment,Genetic-Sex	rs12626817	rs618032	0.000642419	0.0250544	13	AG => GG,TA => AA	0.0167352	-0.00364286	(-0.006627165961408885, -0.0006585578096220185)	AG => GG	chr21	17817873	0.209018	T-47D	NoPeak	TA => AA	11	100971988	Gene expression	GTEx	missing	Artery - Tibial	NA	NA	NA	NA	MIR99AHG,SNORD74,ENSG00000270071,ENSG00000270139,ENSG00000287066,ENSG00000280432,MIR99A,MIRLET7C,ENSG00000269950,MIR125B2	G	A	A/C/G	FALSE	1	PGR	TRUE	rs12626817_rs618032	AG	GG	G
L40 Psoriasis	Age-Assessment,Genetic-Sex	rs12626817	rs618032	0.000642419	0.0250544	13	AA => AG,TA => AA	0.000344357	0.00269553	(0.0012195592321551881, 0.004171494649079378)	AA => AG	chr21	17817873	0.209018	T-47D	NoPeak	TA => AA	11	100971988	Gene expression	GTEx	missing	Artery - Tibial	NA	NA	NA	NA	MIR99AHG,SNORD74,ENSG00000270071,ENSG00000270139,ENSG00000287066,ENSG00000280432,MIR99A,MIRLET7C,ENSG00000269950,MIR125B2	G	A	A/C/G	FALSE	1	PGR	TRUE	rs12626817_rs618032	AA	AG	G
L40 Psoriasis	Age-Assessment,Genetic-Sex	rs12626817	rs618032	0.000642419	0.0250544	13	AA => AG,TT => TA	0.0214822	-0.00501454	(-0.009288837394523686, -0.0007402474902659982)	AA => AG	chr21	17817873	0.209018	T-47D	NoPeak	TT => TA	11	100971988	Gene expression	GTEx	missing	Artery - Tibial	NA	NA	NA	NA	MIR99AHG,SNORD74,ENSG00000270071,ENSG00000270139,ENSG00000287066,ENSG00000280432,MIR99A,MIRLET7C,ENSG00000269950,MIR125B2	G	A	A/C/G	FALSE	1	PGR	TRUE	rs12626817_rs618032	AA	AG	G
M35 Other systemic involvement of connective tissue	Age-Assessment,Genetic-Sex	rs12626817	rs618032	9.71888691483064e-06	0.000379037	15	AG => GG,TA => AA	0.000534101	0.00490961	(0.002130953634045609, 0.00768827532112097)	AG => GG	chr21	17817873	0.209018	T-47D	NoPeak	TA => AA	11	100971988	Gene expression	GTEx	missing	Artery - Tibial	NA	NA	NA	NA	MIR99AHG,SNORD74,ENSG00000270071,ENSG00000270139,ENSG00000287066,ENSG00000280432,MIR99A,MIRLET7C,ENSG00000269950,MIR125B2	G	A	A/C/G	FALSE	1	PGR	TRUE	rs12626817_rs618032	AG	GG	G
M35 Other systemic involvement of connective tissue	Age-Assessment,Genetic-Sex	rs12626817	rs618032	9.71888691483064e-06	0.000379037	15	AA => AG,TA => AA	0.876241	-0.000122197	(-0.0016600681646946561, 0.001415674118085953)	AA => AG	chr21	17817873	0.209018	T-47D	NoPeak	TA => AA	11	100971988	Gene expression	GTEx	missing	Artery - Tibial	NA	NA	NA	NA	MIR99AHG,SNORD74,ENSG00000270071,ENSG00000270139,ENSG00000287066,ENSG00000280432,MIR99A,MIRLET7C,ENSG00000269950,MIR125B2	G	A	A/C/G	FALSE	1	PGR	TRUE	rs12626817_rs618032	AA	AG	G
M35 Other systemic involvement of connective tissue	Age-Assessment,Genetic-Sex	rs12626817	rs618032	9.71888691483064e-06	0.000379037	15	AA => AG,TT => TA	0.000570989	-0.00752591	(-0.011807573592139065, -0.0032442560692743727)	AA => AG	chr21	17817873	0.209018	T-47D	NoPeak	TT => TA	11	100971988	Gene expression	GTEx	missing	Artery - Tibial	NA	NA	NA	NA	MIR99AHG,SNORD74,ENSG00000270071,ENSG00000270139,ENSG00000287066,ENSG00000280432,MIR99A,MIRLET7C,ENSG00000269950,MIR125B2	G	A	A/C/G	FALSE	1	PGR	TRUE	rs12626817_rs618032	AA	AG	G
I26-I28 Pulmonary heart disease and diseases of pulmonary circulation	Age-Assessment,Genetic-Sex	rs12626817	rs618032	0.00143205	0.0371403	24	AG => GG,TA => AA	0.0149577	-0.00536134	(-0.009679591671456848, -0.0010430951948875063)	AG => GG	chr21	17817873	0.209018	T-47D	NoPeak	TA => AA	11	100971988	Gene expression	GTEx	missing	Artery - Tibial	NA	NA	NA	NA	MIR99AHG,SNORD74,ENSG00000270071,ENSG00000270139,ENSG00000287066,ENSG00000280432,MIR99A,MIRLET7C,ENSG00000269950,MIR125B2	G	A	A/C/G	TRUE	2	PGR	TRUE	rs12626817_rs618032	AG	GG	G
I26-I28 Pulmonary heart disease and diseases of pulmonary circulation	Age-Assessment,Genetic-Sex	rs12626817	rs618032	0.00143205	0.0371403	24	AA => AG,TA => AA	0.00038183	0.00386056	(0.00173054641690691, 0.005990577224226067)	AA => AG	chr21	17817873	0.209018	T-47D	NoPeak	TA => AA	11	100971988	Gene expression	GTEx	missing	Artery - Tibial	NA	NA	NA	NA	MIR99AHG,SNORD74,ENSG00000270071,ENSG00000270139,ENSG00000287066,ENSG00000280432,MIR99A,MIRLET7C,ENSG00000269950,MIR125B2	G	A	A/C/G	TRUE	2	PGR	TRUE	rs12626817_rs618032	AA	AG	G
I26-I28 Pulmonary heart disease and diseases of pulmonary circulation	Age-Assessment,Genetic-Sex	rs12626817	rs618032	0.00143205	0.0371403	24	AA => AG,TT => TA	0.094969	-0.00502852	(-0.010931034875564759, 0.0008739971925549655)	AA => AG	chr21	17817873	0.209018	T-47D	NoPeak	TT => TA	11	100971988	Gene expression	GTEx	missing	Artery - Tibial	NA	NA	NA	NA	MIR99AHG,SNORD74,ENSG00000270071,ENSG00000270139,ENSG00000287066,ENSG00000280432,MIR99A,MIRLET7C,ENSG00000269950,MIR125B2	G	A	A/C/G	TRUE	2	PGR	TRUE	rs12626817_rs618032	AA	AG	G
L40-L45 Papulosquamous disorders	Age-Assessment,Genetic-Sex	rs12626817	rs618032	0.000540956	0.0210973	16	AG => GG,TA => AA	0.0192155	-0.00389128	(-0.007148739532729647, -0.0006338225240609474)	AG => GG	chr21	17817873	0.209018	T-47D	NoPeak	TA => AA	11	100971988	Gene expression	GTEx	missing	Artery - Tibial	NA	NA	NA	NA	MIR99AHG,SNORD74,ENSG00000270071,ENSG00000270139,ENSG00000287066,ENSG00000280432,MIR99A,MIRLET7C,ENSG00000269950,MIR125B2	G	A	A/C/G	FALSE	1	PGR	TRUE	rs12626817_rs618032	AG	GG	G
L40-L45 Papulosquamous disorders	Age-Assessment,Genetic-Sex	rs12626817	rs618032	0.000540956	0.0210973	16	AA => AG,TA => AA	0.00048886	0.00290873	(0.001273706027570811, 0.004543753295641268)	AA => AG	chr21	17817873	0.209018	T-47D	NoPeak	TA => AA	11	100971988	Gene expression	GTEx	missing	Artery - Tibial	NA	NA	NA	NA	MIR99AHG,SNORD74,ENSG00000270071,ENSG00000270139,ENSG00000287066,ENSG00000280432,MIR99A,MIRLET7C,ENSG00000269950,MIR125B2	G	A	A/C/G	FALSE	1	PGR	TRUE	rs12626817_rs618032	AA	AG	G
L40-L45 Papulosquamous disorders	Age-Assessment,Genetic-Sex	rs12626817	rs618032	0.000540956	0.0210973	16	AA => AG,TT => TA	0.00876499	-0.00627874	(-0.010973765755227603, -0.0015837082516365775)	AA => AG	chr21	17817873	0.209018	T-47D	NoPeak	TT => TA	11	100971988	Gene expression	GTEx	missing	Artery - Tibial	NA	NA	NA	NA	MIR99AHG,SNORD74,ENSG00000270071,ENSG00000270139,ENSG00000287066,ENSG00000280432,MIR99A,MIRLET7C,ENSG00000269950,MIR125B2	G	A	A/C/G	FALSE	1	PGR	TRUE	rs12626817_rs618032	AA	AG	G
J92 Pleural plaque	Age-Assessment,Genetic-Sex	rs12626817	rs555572	0.000616252	0.0232936	19	AA => AG,GC => CC	0.00652883	0.00217807	(0.0006085918006521053, 0.003747548783276509)	AA => AG	chr21	17817873	0.209018	T-47D	NoPeak	GC => CC	11	100969506	Gene expression	GTEx	missing	Artery - Tibial	NA	NA	NA	NA	MIR99AHG,SNORD74,ENSG00000270071,ENSG00000270139,ENSG00000287066,ENSG00000280432,MIR99A,MIRLET7C,ENSG00000269950,MIR125B2	G	A	A/C/G	TRUE	2	PGR	TRUE	rs12626817_rs555572	AA	AG	G
J92 Pleural plaque	Age-Assessment,Genetic-Sex	rs12626817	rs555572	0.000616252	0.0232936	19	AG => GG,GG => GC	0.108423	-0.00153566	(-0.0034105837820262224, 0.0003392570564865387)	AG => GG	chr21	17817873	0.209018	T-47D	NoPeak	GG => GC	11	100969506	Gene expression	GTEx	missing	Artery - Tibial	NA	NA	NA	NA	MIR99AHG,SNORD74,ENSG00000270071,ENSG00000270139,ENSG00000287066,ENSG00000280432,MIR99A,MIRLET7C,ENSG00000269950,MIR125B2	G	A	A/C/G	TRUE	2	PGR	TRUE	rs12626817_rs555572	AG	GG	G
J92 Pleural plaque	Age-Assessment,Genetic-Sex	rs12626817	rs555572	0.000616252	0.0232936	19	AA => AG,GG => GC	0.0586574	0.0009046	(-3.311337954610893e-5, 0.001842313112369584)	AA => AG	chr21	17817873	0.209018	T-47D	NoPeak	GG => GC	11	100969506	Gene expression	GTEx	missing	Artery - Tibial	NA	NA	NA	NA	MIR99AHG,SNORD74,ENSG00000270071,ENSG00000270139,ENSG00000287066,ENSG00000280432,MIR99A,MIRLET7C,ENSG00000269950,MIR125B2	G	A	A/C/G	TRUE	2	PGR	TRUE	rs12626817_rs555572	AA	AG	G
Part of a multiple birth	Age-Assessment,Genetic-Sex	rs12626817	rs555572	0.00224929	0.0438611	67	AA => AG,GC => CC	0.0489486	0.00324684	(1.4964815757567088e-5, 0.00647870756006559)	AA => AG	chr21	17817873	0.209018	T-47D	NoPeak	GC => CC	11	100969506	Gene expression	GTEx	missing	Artery - Tibial	NA	NA	NA	NA	MIR99AHG,SNORD74,ENSG00000270071,ENSG00000270139,ENSG00000287066,ENSG00000280432,MIR99A,MIRLET7C,ENSG00000269950,MIR125B2	G	A	A/C/G	TRUE	2	PGR	TRUE	rs12626817_rs555572	AA	AG	G
Part of a multiple birth	Age-Assessment,Genetic-Sex	rs12626817	rs555572	0.00224929	0.0438611	67	AG => GG,GG => GC	0.00229705	0.00600156	(0.0021434707881521557, 0.00985965124141227)	AG => GG	chr21	17817873	0.209018	T-47D	NoPeak	GG => GC	11	100969506	Gene expression	GTEx	missing	Artery - Tibial	NA	NA	NA	NA	MIR99AHG,SNORD74,ENSG00000270071,ENSG00000270139,ENSG00000287066,ENSG00000280432,MIR99A,MIRLET7C,ENSG00000269950,MIR125B2	G	A	A/C/G	TRUE	2	PGR	TRUE	rs12626817_rs555572	AG	GG	G
Part of a multiple birth	Age-Assessment,Genetic-Sex	rs12626817	rs555572	0.00224929	0.0438611	67	AA => AG,GG => GC	0.964614	4.36287232452231e-05	(-0.0018838553603562735, 0.0019711128068467198)	AA => AG	chr21	17817873	0.209018	T-47D	NoPeak	GG => GC	11	100969506	Gene expression	GTEx	missing	Artery - Tibial	NA	NA	NA	NA	MIR99AHG,SNORD74,ENSG00000270071,ENSG00000270139,ENSG00000287066,ENSG00000280432,MIR99A,MIRLET7C,ENSG00000269950,MIR125B2	G	A	A/C/G	TRUE	2	PGR	TRUE	rs12626817_rs555572	AA	AG	G
gall bladder disease	Age-Assessment,Genetic-Sex	rs12626817	rs73005570	0.00586893	0.0326983	54	AA => AG,CC => TC	0.765363	0.000480986	(0.0036397376112813472, -0.002677766578817602)	AA => AG	chr21	17817873	0.209018	T-47D	NoPeak	CC => TC	11	100899705	Gene expression,Gene expression	GTEx,GTEx	missing,missing	Artery - Tibial,Cells - Cultured fibroblasts	NA	NA	NA	NA	MIR99AHG,SNORD74,ENSG00000270071,ENSG00000270139,ENSG00000287066,ENSG00000280432,MIR99A,MIRLET7C,ENSG00000269950,MIR125B2	G	A	A/C/G	TRUE	9	PGR	TRUE	rs12626817_rs73005570	AA	AG	G
gall bladder disease	Age-Assessment,Genetic-Sex	rs12626817	rs73005570	0.00586893	0.0326983	54	AG => GG,TC => TT	0.0115161	0.00451662	(0.008020251815826997, 0.001012986453025843)	AG => GG	chr21	17817873	0.209018	T-47D	NoPeak	TC => TT	11	100899705	Gene expression,Gene expression	GTEx,GTEx	missing,missing	Artery - Tibial,Cells - Cultured fibroblasts	NA	NA	NA	NA	MIR99AHG,SNORD74,ENSG00000270071,ENSG00000270139,ENSG00000287066,ENSG00000280432,MIR99A,MIRLET7C,ENSG00000269950,MIR125B2	G	A	A/C/G	TRUE	9	PGR	TRUE	rs12626817_rs73005570	AG	GG	G
gall bladder disease	Age-Assessment,Genetic-Sex	rs12626817	rs73005570	0.00586893	0.0326983	54	AA => AG,TC => TT	0.00245702	-0.00282802	(-0.0009978567988332256, -0.0046581778597678866)	AA => AG	chr21	17817873	0.209018	T-47D	NoPeak	TC => TT	11	100899705	Gene expression,Gene expression	GTEx,GTEx	missing,missing	Artery - Tibial,Cells - Cultured fibroblasts	NA	NA	NA	NA	MIR99AHG,SNORD74,ENSG00000270071,ENSG00000270139,ENSG00000287066,ENSG00000280432,MIR99A,MIRLET7C,ENSG00000269950,MIR125B2	G	A	A/C/G	TRUE	9	PGR	TRUE	rs12626817_rs73005570	AA	AG	G
dyspepsia / indigestion	Age-Assessment,Genetic-Sex	rs12626817	rs651977	0.000247156	0.0096391	11	AG => GG,CC => TC	0.0122746	-0.00135185	(-0.00029377667567549075, -0.0024099186624948277)	AG => GG	chr21	17817873	0.209018	T-47D	NoPeak	CC => TC	11	100945928	Gene expression	GTEx	missing	Cells - Cultured fibroblasts	NA	NA	NA	NA	MIR99AHG,SNORD74,ENSG00000270071,ENSG00000270139,ENSG00000287066,ENSG00000280432,MIR99A,MIRLET7C,ENSG00000269950,MIR125B2	G	A	A/C/G	FALSE	1	PGR	TRUE	rs12626817_rs651977	AG	GG	G
dyspepsia / indigestion	Age-Assessment,Genetic-Sex	rs12626817	rs651977	0.000247156	0.0096391	11	AA => AG,CC => TC	2.69640349727753e-05	0.00127507	(0.0018704178745523117, 0.0006797283275489295)	AA => AG	chr21	17817873	0.209018	T-47D	NoPeak	CC => TC	11	100945928	Gene expression	GTEx	missing	Cells - Cultured fibroblasts	NA	NA	NA	NA	MIR99AHG,SNORD74,ENSG00000270071,ENSG00000270139,ENSG00000287066,ENSG00000280432,MIR99A,MIRLET7C,ENSG00000269950,MIR125B2	G	A	A/C/G	FALSE	1	PGR	TRUE	rs12626817_rs651977	AA	AG	G
dyspepsia / indigestion	Age-Assessment,Genetic-Sex	rs12626817	rs651977	0.000247156	0.0096391	11	AA => AG,TC => TT	0.274123	-0.000484593	(0.00038388808455105977, -0.0013530731245169866)	AA => AG	chr21	17817873	0.209018	T-47D	NoPeak	TC => TT	11	100945928	Gene expression	GTEx	missing	Cells - Cultured fibroblasts	NA	NA	NA	NA	MIR99AHG,SNORD74,ENSG00000270071,ENSG00000270139,ENSG00000287066,ENSG00000280432,MIR99A,MIRLET7C,ENSG00000269950,MIR125B2	G	A	A/C/G	FALSE	1	PGR	TRUE	rs12626817_rs651977	AA	AG	G
F41 Other anxiety disorders	Age-Assessment,Genetic-Sex	rs12626817	rs651977	0.00091257	0.0355902	213	AG => GG,CC => TC	0.00155473	0.00900607	(0.014584449152628779, 0.0034276840329091497)	AG => GG	chr21	17817873	0.209018	T-47D	NoPeak	CC => TC	11	100945928	Gene expression	GTEx	missing	Cells - Cultured fibroblasts	NA	NA	NA	NA	MIR99AHG,SNORD74,ENSG00000270071,ENSG00000270139,ENSG00000287066,ENSG00000280432,MIR99A,MIRLET7C,ENSG00000269950,MIR125B2	G	A	A/C/G	FALSE	1	PGR	TRUE	rs12626817_rs651977	AG	GG	G
F41 Other anxiety disorders	Age-Assessment,Genetic-Sex	rs12626817	rs651977	0.00091257	0.0355902	213	AA => AG,CC => TC	0.196052	-0.0018797	(0.000969858637864484, -0.004729250753977745)	AA => AG	chr21	17817873	0.209018	T-47D	NoPeak	CC => TC	11	100945928	Gene expression	GTEx	missing	Cells - Cultured fibroblasts	NA	NA	NA	NA	MIR99AHG,SNORD74,ENSG00000270071,ENSG00000270139,ENSG00000287066,ENSG00000280432,MIR99A,MIRLET7C,ENSG00000269950,MIR125B2	G	A	A/C/G	FALSE	1	PGR	TRUE	rs12626817_rs651977	AA	AG	G
F41 Other anxiety disorders	Age-Assessment,Genetic-Sex	rs12626817	rs651977	0.00091257	0.0355902	213	AA => AG,TC => TT	0.0492902	-0.00415126	(-1.2898556167503447e-5, -0.008289615700276991)	AA => AG	chr21	17817873	0.209018	T-47D	NoPeak	TC => TT	11	100945928	Gene expression	GTEx	missing	Cells - Cultured fibroblasts	NA	NA	NA	NA	MIR99AHG,SNORD74,ENSG00000270071,ENSG00000270139,ENSG00000287066,ENSG00000280432,MIR99A,MIRLET7C,ENSG00000269950,MIR125B2	G	A	A/C/G	FALSE	1	PGR	TRUE	rs12626817_rs651977	AA	AG	G
H54 Blindness and low vision	Age-Assessment,Genetic-Sex	rs12626817	rs36067212	0.000534129	0.020831	23	AA => AG,CC => AC	0.905456	9.45353433849578e-05	(0.0016545475869406147, -0.0014654769001706991)	AA => AG	chr21	17817873	0.209018	T-47D	NoPeak	CC => AC	11	101051755	Gene expression,Gene expression	GTEx,GTEx	missing,missing	Cells - Cultured fibroblasts,Artery - Tibial	NA	NA	NA	NA	MIR99AHG,SNORD74,ENSG00000270071,ENSG00000270139,ENSG00000287066,ENSG00000280432,MIR99A,MIRLET7C,ENSG00000269950,MIR125B2	G	A	A/C/G	FALSE	1	PGR	TRUE	rs12626817_rs36067212	AA	AG	G
H54 Blindness and low vision	Age-Assessment,Genetic-Sex	rs12626817	rs36067212	0.000534129	0.020831	23	AG => GG,AC => AA	0.000686592	-0.0035506	(-0.0015007421001087683, -0.00560045930521085)	AG => GG	chr21	17817873	0.209018	T-47D	NoPeak	AC => AA	11	101051755	Gene expression,Gene expression	GTEx,GTEx	missing,missing	Cells - Cultured fibroblasts,Artery - Tibial	NA	NA	NA	NA	MIR99AHG,SNORD74,ENSG00000270071,ENSG00000270139,ENSG00000287066,ENSG00000280432,MIR99A,MIRLET7C,ENSG00000269950,MIR125B2	G	A	A/C/G	FALSE	1	PGR	TRUE	rs12626817_rs36067212	AG	GG	G
H54 Blindness and low vision	Age-Assessment,Genetic-Sex	rs12626817	rs36067212	0.000534129	0.020831	23	AA => AG,AC => AA	0.00201	0.00162305	(0.0026529438244428318, 0.0005931467582940605)	AA => AG	chr21	17817873	0.209018	T-47D	NoPeak	AC => AA	11	101051755	Gene expression,Gene expression	GTEx,GTEx	missing,missing	Cells - Cultured fibroblasts,Artery - Tibial	NA	NA	NA	NA	MIR99AHG,SNORD74,ENSG00000270071,ENSG00000270139,ENSG00000287066,ENSG00000280432,MIR99A,MIRLET7C,ENSG00000269950,MIR125B2	G	A	A/C/G	FALSE	1	PGR	TRUE	rs12626817_rs36067212	AA	AG	G
osteopenia	Age-Assessment,Genetic-Sex	rs12626817	rs36067212	0.00153993	0.0150143	17	AA => AG,CC => AC	0.0712362	0.00117608	(0.0024538507392208495, -0.00010169960569866767)	AA => AG	chr21	17817873	0.209018	T-47D	NoPeak	CC => AC	11	101051755	Gene expression,Gene expression	GTEx,GTEx	missing,missing	Cells - Cultured fibroblasts,Artery - Tibial	NA	NA	NA	NA	MIR99AHG,SNORD74,ENSG00000270071,ENSG00000270139,ENSG00000287066,ENSG00000280432,MIR99A,MIRLET7C,ENSG00000269950,MIR125B2	G	A	A/C/G	TRUE	2	PGR	TRUE	rs12626817_rs36067212	AA	AG	G
osteopenia	Age-Assessment,Genetic-Sex	rs12626817	rs36067212	0.00153993	0.0150143	17	AG => GG,AC => AA	0.00242088	-0.00251424	(-0.0008895413225451447, -0.00413893586578406)	AG => GG	chr21	17817873	0.209018	T-47D	NoPeak	AC => AA	11	101051755	Gene expression,Gene expression	GTEx,GTEx	missing,missing	Cells - Cultured fibroblasts,Artery - Tibial	NA	NA	NA	NA	MIR99AHG,SNORD74,ENSG00000270071,ENSG00000270139,ENSG00000287066,ENSG00000280432,MIR99A,MIRLET7C,ENSG00000269950,MIR125B2	G	A	A/C/G	TRUE	2	PGR	TRUE	rs12626817_rs36067212	AG	GG	G
osteopenia	Age-Assessment,Genetic-Sex	rs12626817	rs36067212	0.00153993	0.0150143	17	AA => AG,AC => AA	0.136132	0.000643893	(0.0014906782348655936, -0.00020289266057232273)	AA => AG	chr21	17817873	0.209018	T-47D	NoPeak	AC => AA	11	101051755	Gene expression,Gene expression	GTEx,GTEx	missing,missing	Cells - Cultured fibroblasts,Artery - Tibial	NA	NA	NA	NA	MIR99AHG,SNORD74,ENSG00000270071,ENSG00000270139,ENSG00000287066,ENSG00000280432,MIR99A,MIRLET7C,ENSG00000269950,MIR125B2	G	A	A/C/G	TRUE	2	PGR	TRUE	rs12626817_rs36067212	AA	AG	G
O42 Premature rupture of membranes	Age-Assessment,Genetic-Sex	rs12626817	rs36067212	0.00378548	0.0295267	8	AA => AG,CC => AC	0.407411	0.000434802	(0.0014634556804884193, -0.0005938521253426969)	AA => AG	chr21	17817873	0.209018	T-47D	NoPeak	CC => AC	11	101051755	Gene expression,Gene expression	GTEx,GTEx	missing,missing	Cells - Cultured fibroblasts,Artery - Tibial	NA	NA	NA	NA	MIR99AHG,SNORD74,ENSG00000270071,ENSG00000270139,ENSG00000287066,ENSG00000280432,MIR99A,MIRLET7C,ENSG00000269950,MIR125B2	G	A	A/C/G	NA	NA	PGR	TRUE	rs12626817_rs36067212	AA	AG	G
O42 Premature rupture of membranes	Age-Assessment,Genetic-Sex	rs12626817	rs36067212	0.00378548	0.0295267	8	AG => GG,AC => AA	0.0601368	0.0012015	(0.002454250605102172, -5.124525097941141e-5)	AG => GG	chr21	17817873	0.209018	T-47D	NoPeak	AC => AA	11	101051755	Gene expression,Gene expression	GTEx,GTEx	missing,missing	Cells - Cultured fibroblasts,Artery - Tibial	NA	NA	NA	NA	MIR99AHG,SNORD74,ENSG00000270071,ENSG00000270139,ENSG00000287066,ENSG00000280432,MIR99A,MIRLET7C,ENSG00000269950,MIR125B2	G	A	A/C/G	NA	NA	PGR	TRUE	rs12626817_rs36067212	AG	GG	G
O42 Premature rupture of membranes	Age-Assessment,Genetic-Sex	rs12626817	rs36067212	0.00378548	0.0295267	8	AA => AG,AC => AA	0.0415205	0.0006685	(0.001311310633069598, 2.569002447341893e-5)	AA => AG	chr21	17817873	0.209018	T-47D	NoPeak	AC => AA	11	101051755	Gene expression,Gene expression	GTEx,GTEx	missing,missing	Cells - Cultured fibroblasts,Artery - Tibial	NA	NA	NA	NA	MIR99AHG,SNORD74,ENSG00000270071,ENSG00000270139,ENSG00000287066,ENSG00000280432,MIR99A,MIRLET7C,ENSG00000269950,MIR125B2	G	A	A/C/G	NA	NA	PGR	TRUE	rs12626817_rs36067212	AA	AG	G
J34 Other disorders of nose and nasal sinuses	Age-Assessment,Genetic-Sex	rs12626817	rs36067212	0.00112864	0.0253013	83	AA => AG,CC => AC	0.0115807	-0.00363687	(-0.0008134805070947977, -0.006460262535557234)	AA => AG	chr21	17817873	0.209018	T-47D	NoPeak	CC => AC	11	101051755	Gene expression,Gene expression	GTEx,GTEx	missing,missing	Cells - Cultured fibroblasts,Artery - Tibial	NA	NA	NA	NA	MIR99AHG,SNORD74,ENSG00000270071,ENSG00000270139,ENSG00000287066,ENSG00000280432,MIR99A,MIRLET7C,ENSG00000269950,MIR125B2	G	A	A/C/G	TRUE	3	PGR	TRUE	rs12626817_rs36067212	AA	AG	G
J34 Other disorders of nose and nasal sinuses	Age-Assessment,Genetic-Sex	rs12626817	rs36067212	0.00112864	0.0253013	83	AG => GG,AC => AA	0.199233	-0.00218976	(0.0011534825137065057, -0.0055330072402876174)	AG => GG	chr21	17817873	0.209018	T-47D	NoPeak	AC => AA	11	101051755	Gene expression,Gene expression	GTEx,GTEx	missing,missing	Cells - Cultured fibroblasts,Artery - Tibial	NA	NA	NA	NA	MIR99AHG,SNORD74,ENSG00000270071,ENSG00000270139,ENSG00000287066,ENSG00000280432,MIR99A,MIRLET7C,ENSG00000269950,MIR125B2	G	A	A/C/G	TRUE	3	PGR	TRUE	rs12626817_rs36067212	AG	GG	G
J34 Other disorders of nose and nasal sinuses	Age-Assessment,Genetic-Sex	rs12626817	rs36067212	0.00112864	0.0253013	83	AA => AG,AC => AA	0.000188908	0.0034084	(0.005197739582049649, 0.0016190694771386377)	AA => AG	chr21	17817873	0.209018	T-47D	NoPeak	AC => AA	11	101051755	Gene expression,Gene expression	GTEx,GTEx	missing,missing	Cells - Cultured fibroblasts,Artery - Tibial	NA	NA	NA	NA	MIR99AHG,SNORD74,ENSG00000270071,ENSG00000270139,ENSG00000287066,ENSG00000280432,MIR99A,MIRLET7C,ENSG00000269950,MIR125B2	G	A	A/C/G	TRUE	3	PGR	TRUE	rs12626817_rs36067212	AA	AG	G
O42 Premature rupture of membranes	Age-Assessment,Genetic-Sex	rs12626817	rs528673	0.00280334	0.0273325	7	AA => AG,CG => GG	0.000203221	-0.00239961	(-0.003665605253784815, -0.0011336225404514845)	AA => AG	chr21	17817873	0.209018	T-47D	NoPeak	CG => GG	11	100883208	Gene expression	GTEx	missing	Artery - Tibial	NA	NA	NA	NA	MIR99AHG,SNORD74,ENSG00000270071,ENSG00000270139,ENSG00000287066,ENSG00000280432,MIR99A,MIRLET7C,ENSG00000269950,MIR125B2	G	A	A/C/G	NA	NA	PGR	TRUE	rs12626817_rs528673	AA	AG	G
O42 Premature rupture of membranes	Age-Assessment,Genetic-Sex	rs12626817	rs528673	0.00280334	0.0273325	7	AG => GG,CC => CG	0.901715	7.5733036875883e-05	(-0.0011262135036774652, 0.0012776795774292315)	AG => GG	chr21	17817873	0.209018	T-47D	NoPeak	CC => CG	11	100883208	Gene expression	GTEx	missing	Artery - Tibial	NA	NA	NA	NA	MIR99AHG,SNORD74,ENSG00000270071,ENSG00000270139,ENSG00000287066,ENSG00000280432,MIR99A,MIRLET7C,ENSG00000269950,MIR125B2	G	A	A/C/G	NA	NA	PGR	TRUE	rs12626817_rs528673	AG	GG	G
O42 Premature rupture of membranes	Age-Assessment,Genetic-Sex	rs12626817	rs528673	0.00280334	0.0273325	7	AA => AG,CC => CG	0.269037	0.000362313	(-0.00028016636581629884, 0.0010047930289142654)	AA => AG	chr21	17817873	0.209018	T-47D	NoPeak	CC => CG	11	100883208	Gene expression	GTEx	missing	Artery - Tibial	NA	NA	NA	NA	MIR99AHG,SNORD74,ENSG00000270071,ENSG00000270139,ENSG00000287066,ENSG00000280432,MIR99A,MIRLET7C,ENSG00000269950,MIR125B2	G	A	A/C/G	NA	NA	PGR	TRUE	rs12626817_rs528673	AA	AG	G
D80-D89 Certain disorders involving the immune mechanism	Age-Assessment,Genetic-Sex	rs12626817	rs10786714	8.04816568324381e-05	0.00313878	19	AG => GG,GG => GC	0.000171116	0.00352081	(0.0016846775975353555, 0.005356946558780461)	AG => GG	chr21	17817873	0.209018	T-47D	NoPeak	GG => GC	10	104598606	Progesterone levels	GWAS Catalogue	GCST90094672	missing	NA	NA	NA	NA	MIR99AHG,SNORD74,ENSG00000270071,ENSG00000270139,ENSG00000287066,ENSG00000280432,MIR99A,MIRLET7C,ENSG00000269950,MIR125B2	G	A	A/C/G	FALSE	1	PGR	TRUE	rs12626817_rs10786714	AG	GG	G
D80-D89 Certain disorders involving the immune mechanism	Age-Assessment,Genetic-Sex	rs12626817	rs10786714	8.04816568324381e-05	0.00313878	19	AA => AG,GC => CC	0.755412	-0.00026074	(-0.0019012697533269405, 0.0013797891715849114)	AA => AG	chr21	17817873	0.209018	T-47D	NoPeak	GC => CC	10	104598606	Progesterone levels	GWAS Catalogue	GCST90094672	missing	NA	NA	NA	NA	MIR99AHG,SNORD74,ENSG00000270071,ENSG00000270139,ENSG00000287066,ENSG00000280432,MIR99A,MIRLET7C,ENSG00000269950,MIR125B2	G	A	A/C/G	FALSE	1	PGR	TRUE	rs12626817_rs10786714	AA	AG	G
D80-D89 Certain disorders involving the immune mechanism	Age-Assessment,Genetic-Sex	rs12626817	rs10786714	8.04816568324381e-05	0.00313878	19	AA => AG,GG => GC	0.128474	0.000681343	(-0.00019712946467478627, 0.0015598157462657176)	AA => AG	chr21	17817873	0.209018	T-47D	NoPeak	GG => GC	10	104598606	Progesterone levels	GWAS Catalogue	GCST90094672	missing	NA	NA	NA	NA	MIR99AHG,SNORD74,ENSG00000270071,ENSG00000270139,ENSG00000287066,ENSG00000280432,MIR99A,MIRLET7C,ENSG00000269950,MIR125B2	G	A	A/C/G	FALSE	1	PGR	TRUE	rs12626817_rs10786714	AA	AG	G
osteopenia	Age-Assessment,Genetic-Sex	rs12626817	rs528673	0.000349354	0.0136248	10	AA => AG,CG => GG	0.00489682	0.00266136	(0.0008075454755929626, 0.004515170716992859)	AA => AG	chr21	17817873	0.209018	T-47D	NoPeak	CG => GG	11	100883208	Gene expression	GTEx	missing	Artery - Tibial	NA	NA	NA	NA	MIR99AHG,SNORD74,ENSG00000270071,ENSG00000270139,ENSG00000287066,ENSG00000280432,MIR99A,MIRLET7C,ENSG00000269950,MIR125B2	G	A	A/C/G	TRUE	2	PGR	TRUE	rs12626817_rs528673	AA	AG	G
osteopenia	Age-Assessment,Genetic-Sex	rs12626817	rs528673	0.000349354	0.0136248	10	AG => GG,CC => CG	0.00331421	-0.00231416	(-0.0038584769514410956, -0.0007698334275072158)	AG => GG	chr21	17817873	0.209018	T-47D	NoPeak	CC => CG	11	100883208	Gene expression	GTEx	missing	Artery - Tibial	NA	NA	NA	NA	MIR99AHG,SNORD74,ENSG00000270071,ENSG00000270139,ENSG00000287066,ENSG00000280432,MIR99A,MIRLET7C,ENSG00000269950,MIR125B2	G	A	A/C/G	TRUE	2	PGR	TRUE	rs12626817_rs528673	AG	GG	G
osteopenia	Age-Assessment,Genetic-Sex	rs12626817	rs528673	0.000349354	0.0136248	10	AA => AG,CC => CG	0.480229	0.000299753	(-0.0005324864760897973, 0.00113199253969441)	AA => AG	chr21	17817873	0.209018	T-47D	NoPeak	CC => CG	11	100883208	Gene expression	GTEx	missing	Artery - Tibial	NA	NA	NA	NA	MIR99AHG,SNORD74,ENSG00000270071,ENSG00000270139,ENSG00000287066,ENSG00000280432,MIR99A,MIRLET7C,ENSG00000269950,MIR125B2	G	A	A/C/G	TRUE	2	PGR	TRUE	rs12626817_rs528673	AA	AG	G
I26-I28 Pulmonary heart disease and diseases of pulmonary circulation	Age-Assessment,Genetic-Sex	rs12626817	rs10786714	0.00211376	0.0371403	71	AG => GG,GG => GC	0.0192291	0.00476547	(0.0007757616205049684, 0.008755177703378927)	AG => GG	chr21	17817873	0.209018	T-47D	NoPeak	GG => GC	10	104598606	Progesterone levels	GWAS Catalogue	GCST90094672	missing	NA	NA	NA	NA	MIR99AHG,SNORD74,ENSG00000270071,ENSG00000270139,ENSG00000287066,ENSG00000280432,MIR99A,MIRLET7C,ENSG00000269950,MIR125B2	G	A	A/C/G	TRUE	2	PGR	TRUE	rs12626817_rs10786714	AG	GG	G
I26-I28 Pulmonary heart disease and diseases of pulmonary circulation	Age-Assessment,Genetic-Sex	rs12626817	rs10786714	0.00211376	0.0371403	71	AA => AG,GC => CC	0.137017	0.00276655	(-0.0008799724201149764, 0.006413073230274575)	AA => AG	chr21	17817873	0.209018	T-47D	NoPeak	GC => CC	10	104598606	Progesterone levels	GWAS Catalogue	GCST90094672	missing	NA	NA	NA	NA	MIR99AHG,SNORD74,ENSG00000270071,ENSG00000270139,ENSG00000287066,ENSG00000280432,MIR99A,MIRLET7C,ENSG00000269950,MIR125B2	G	A	A/C/G	TRUE	2	PGR	TRUE	rs12626817_rs10786714	AA	AG	G
I26-I28 Pulmonary heart disease and diseases of pulmonary circulation	Age-Assessment,Genetic-Sex	rs12626817	rs10786714	0.00211376	0.0371403	71	AA => AG,GG => GC	0.000388254	-0.00361254	(-0.005608182209208272, -0.0016169007785418045)	AA => AG	chr21	17817873	0.209018	T-47D	NoPeak	GG => GC	10	104598606	Progesterone levels	GWAS Catalogue	GCST90094672	missing	NA	NA	NA	NA	MIR99AHG,SNORD74,ENSG00000270071,ENSG00000270139,ENSG00000287066,ENSG00000280432,MIR99A,MIRLET7C,ENSG00000269950,MIR125B2	G	A	A/C/G	TRUE	2	PGR	TRUE	rs12626817_rs10786714	AA	AG	G
M71 Other bursopathies	Age-Assessment,Genetic-Sex	rs12626817	rs10786714	0.000560597	0.0218633	12	AG => GG,GG => GC	0.112948	0.00125666	(-0.0002972094592218568, 0.002810533222428901)	AG => GG	chr21	17817873	0.209018	T-47D	NoPeak	GG => GC	10	104598606	Progesterone levels	GWAS Catalogue	GCST90094672	missing	NA	NA	NA	NA	MIR99AHG,SNORD74,ENSG00000270071,ENSG00000270139,ENSG00000287066,ENSG00000280432,MIR99A,MIRLET7C,ENSG00000269950,MIR125B2	G	A	A/C/G	FALSE	1	PGR	TRUE	rs12626817_rs10786714	AG	GG	G
M71 Other bursopathies	Age-Assessment,Genetic-Sex	rs12626817	rs10786714	0.000560597	0.0218633	12	AA => AG,GC => CC	0.141701	0.00109423	(-0.00036522542492280316, 0.0025536774591429084)	AA => AG	chr21	17817873	0.209018	T-47D	NoPeak	GC => CC	10	104598606	Progesterone levels	GWAS Catalogue	GCST90094672	missing	NA	NA	NA	NA	MIR99AHG,SNORD74,ENSG00000270071,ENSG00000270139,ENSG00000287066,ENSG00000280432,MIR99A,MIRLET7C,ENSG00000269950,MIR125B2	G	A	A/C/G	FALSE	1	PGR	TRUE	rs12626817_rs10786714	AA	AG	G
M71 Other bursopathies	Age-Assessment,Genetic-Sex	rs12626817	rs10786714	0.000560597	0.0218633	12	AA => AG,GG => GC	0.0139931	0.0010113	(0.00020472643765225376, 0.0018178807048776977)	AA => AG	chr21	17817873	0.209018	T-47D	NoPeak	GG => GC	10	104598606	Progesterone levels	GWAS Catalogue	GCST90094672	missing	NA	NA	NA	NA	MIR99AHG,SNORD74,ENSG00000270071,ENSG00000270139,ENSG00000287066,ENSG00000280432,MIR99A,MIRLET7C,ENSG00000269950,MIR125B2	G	A	A/C/G	FALSE	1	PGR	TRUE	rs12626817_rs10786714	AA	AG	G
D04 Carcinoma in situ of skin	Age-Assessment,Genetic-Sex	rs12626817	rs555653	0.000329592	0.0128541	38	AG => GG,AG => GG	0.0011018	0.00313601	(0.0012524185438579597, 0.005019598977230568)	AG => GG	chr21	17817873	0.209018	T-47D	NoPeak	AG => GG	11	100969545	Gene expression,Gene expression,Gene expression	GTEx,GTEx,GTEx	missing,missing,missing	Artery - Tibial,Artery - Aorta,Cells - Cultured fibroblasts	NA	NA	NA	NA	MIR99AHG,SNORD74,ENSG00000270071,ENSG00000270139,ENSG00000287066,ENSG00000280432,MIR99A,MIRLET7C,ENSG00000269950,MIR125B2	G	A	A/C/G	FALSE	1	PGR	TRUE	rs12626817_rs555653	AG	GG	G
D04 Carcinoma in situ of skin	Age-Assessment,Genetic-Sex	rs12626817	rs555653	0.000329592	0.0128541	38	AA => AG,AG => GG	0.743409	-0.000147875	(-0.0010332762954235642, 0.0007375269455763363)	AA => AG	chr21	17817873	0.209018	T-47D	NoPeak	AG => GG	11	100969545	Gene expression,Gene expression,Gene expression	GTEx,GTEx,GTEx	missing,missing,missing	Artery - Tibial,Artery - Aorta,Cells - Cultured fibroblasts	NA	NA	NA	NA	MIR99AHG,SNORD74,ENSG00000270071,ENSG00000270139,ENSG00000287066,ENSG00000280432,MIR99A,MIRLET7C,ENSG00000269950,MIR125B2	G	A	A/C/G	FALSE	1	PGR	TRUE	rs12626817_rs555653	AA	AG	G
D04 Carcinoma in situ of skin	Age-Assessment,Genetic-Sex	rs12626817	rs555653	0.000329592	0.0128541	38	AG => GG,AA => AG	0.0107153	-0.00228927	(-0.004047563711981418, -0.0005309855056726369)	AG => GG	chr21	17817873	0.209018	T-47D	NoPeak	AA => AG	11	100969545	Gene expression,Gene expression,Gene expression	GTEx,GTEx,GTEx	missing,missing,missing	Artery - Tibial,Artery - Aorta,Cells - Cultured fibroblasts	NA	NA	NA	NA	MIR99AHG,SNORD74,ENSG00000270071,ENSG00000270139,ENSG00000287066,ENSG00000280432,MIR99A,MIRLET7C,ENSG00000269950,MIR125B2	G	A	A/C/G	FALSE	1	PGR	TRUE	rs12626817_rs555653	AG	GG	G
D04 Carcinoma in situ of skin	Age-Assessment,Genetic-Sex	rs12626817	rs555653	0.000329592	0.0128541	38	AA => AG,AA => AG	0.104996	-0.000712986	(-0.0015750098585416154, 0.000149037015749616)	AA => AG	chr21	17817873	0.209018	T-47D	NoPeak	AA => AG	11	100969545	Gene expression,Gene expression,Gene expression	GTEx,GTEx,GTEx	missing,missing,missing	Artery - Tibial,Artery - Aorta,Cells - Cultured fibroblasts	NA	NA	NA	NA	MIR99AHG,SNORD74,ENSG00000270071,ENSG00000270139,ENSG00000287066,ENSG00000280432,MIR99A,MIRLET7C,ENSG00000269950,MIR125B2	G	A	A/C/G	FALSE	1	PGR	TRUE	rs12626817_rs555653	AA	AG	G
I80 Phlebitis and thrombophlebitis	Age-Assessment,Genetic-Sex	rs12626817	rs555653	0.000863101	0.0336609	121	AG => GG,AG => GG	0.975181	-5.9735e-05	(-0.003822926304564644, 0.0037034562512160336)	AG => GG	chr21	17817873	0.209018	T-47D	NoPeak	AG => GG	11	100969545	Gene expression,Gene expression,Gene expression	GTEx,GTEx,GTEx	missing,missing,missing	Artery - Tibial,Artery - Aorta,Cells - Cultured fibroblasts	NA	NA	NA	NA	MIR99AHG,SNORD74,ENSG00000270071,ENSG00000270139,ENSG00000287066,ENSG00000280432,MIR99A,MIRLET7C,ENSG00000269950,MIR125B2	G	A	A/C/G	FALSE	1	PGR	TRUE	rs12626817_rs555653	AG	GG	G
I80 Phlebitis and thrombophlebitis	Age-Assessment,Genetic-Sex	rs12626817	rs555653	0.000863101	0.0336609	121	AA => AG,AG => GG	0.0621463	0.00190943	(-9.695727359801463e-5, 0.0039158229189933235)	AA => AG	chr21	17817873	0.209018	T-47D	NoPeak	AG => GG	11	100969545	Gene expression,Gene expression,Gene expression	GTEx,GTEx,GTEx	missing,missing,missing	Artery - Tibial,Artery - Aorta,Cells - Cultured fibroblasts	NA	NA	NA	NA	MIR99AHG,SNORD74,ENSG00000270071,ENSG00000270139,ENSG00000287066,ENSG00000280432,MIR99A,MIRLET7C,ENSG00000269950,MIR125B2	G	A	A/C/G	FALSE	1	PGR	TRUE	rs12626817_rs555653	AA	AG	G
I80 Phlebitis and thrombophlebitis	Age-Assessment,Genetic-Sex	rs12626817	rs555653	0.000863101	0.0336609	121	AG => GG,AA => AG	0.0215987	-0.00450669	(-0.008351527903053275, -0.0006618542757556643)	AG => GG	chr21	17817873	0.209018	T-47D	NoPeak	AA => AG	11	100969545	Gene expression,Gene expression,Gene expression	GTEx,GTEx,GTEx	missing,missing,missing	Artery - Tibial,Artery - Aorta,Cells - Cultured fibroblasts	NA	NA	NA	NA	MIR99AHG,SNORD74,ENSG00000270071,ENSG00000270139,ENSG00000287066,ENSG00000280432,MIR99A,MIRLET7C,ENSG00000269950,MIR125B2	G	A	A/C/G	FALSE	1	PGR	TRUE	rs12626817_rs555653	AG	GG	G
I80 Phlebitis and thrombophlebitis	Age-Assessment,Genetic-Sex	rs12626817	rs555653	0.000863101	0.0336609	121	AA => AG,AA => AG	0.00702253	-0.00260535	(-0.004499570416995076, -0.0007111327648433056)	AA => AG	chr21	17817873	0.209018	T-47D	NoPeak	AA => AG	11	100969545	Gene expression,Gene expression,Gene expression	GTEx,GTEx,GTEx	missing,missing,missing	Artery - Tibial,Artery - Aorta,Cells - Cultured fibroblasts	NA	NA	NA	NA	MIR99AHG,SNORD74,ENSG00000270071,ENSG00000270139,ENSG00000287066,ENSG00000280432,MIR99A,MIRLET7C,ENSG00000269950,MIR125B2	G	A	A/C/G	FALSE	1	PGR	TRUE	rs12626817_rs555653	AA	AG	G
osteopenia	Age-Assessment,Genetic-Sex	rs12626817	rs4536178	0.00134456	0.0150143	17	AG => GG,AA => CA	0.774823	-0.000260972	(0.0015270229095833956, -0.0020489663230398207)	AG => GG	chr21	17817873	0.209018	T-47D	NoPeak	AA => CA	11	101089310	Gene expression,Gene expression	GTEx,GTEx	missing,missing	Cells - Cultured fibroblasts,Artery - Tibial	NA	NA	NA	NA	MIR99AHG,SNORD74,ENSG00000270071,ENSG00000270139,ENSG00000287066,ENSG00000280432,MIR99A,MIRLET7C,ENSG00000269950,MIR125B2	G	A	A/C/G	TRUE	2	PGR	TRUE	rs12626817_rs4536178	AG	GG	G
osteopenia	Age-Assessment,Genetic-Sex	rs12626817	rs4536178	0.00134456	0.0150143	17	AA => AG,AA => CA	0.194225	0.000590044	(0.0014808780038680952, -0.0003007907950730665)	AA => AG	chr21	17817873	0.209018	T-47D	NoPeak	AA => CA	11	101089310	Gene expression,Gene expression	GTEx,GTEx	missing,missing	Cells - Cultured fibroblasts,Artery - Tibial	NA	NA	NA	NA	MIR99AHG,SNORD74,ENSG00000270071,ENSG00000270139,ENSG00000287066,ENSG00000280432,MIR99A,MIRLET7C,ENSG00000269950,MIR125B2	G	A	A/C/G	TRUE	2	PGR	TRUE	rs12626817_rs4536178	AA	AG	G
osteopenia	Age-Assessment,Genetic-Sex	rs12626817	rs4536178	0.00134456	0.0150143	17	AG => GG,CA => CC	0.00164802	-0.00301324	(-0.0011367516471368646, -0.004889737685023373)	AG => GG	chr21	17817873	0.209018	T-47D	NoPeak	CA => CC	11	101089310	Gene expression,Gene expression	GTEx,GTEx	missing,missing	Cells - Cultured fibroblasts,Artery - Tibial	NA	NA	NA	NA	MIR99AHG,SNORD74,ENSG00000270071,ENSG00000270139,ENSG00000287066,ENSG00000280432,MIR99A,MIRLET7C,ENSG00000269950,MIR125B2	G	A	A/C/G	TRUE	2	PGR	TRUE	rs12626817_rs4536178	AG	GG	G
osteopenia	Age-Assessment,Genetic-Sex	rs12626817	rs4536178	0.00134456	0.0150143	17	AA => AG,CA => CC	0.0108391	0.0014328	(0.002534993668448416, 0.0003305995331266396)	AA => AG	chr21	17817873	0.209018	T-47D	NoPeak	CA => CC	11	101089310	Gene expression,Gene expression	GTEx,GTEx	missing,missing	Cells - Cultured fibroblasts,Artery - Tibial	NA	NA	NA	NA	MIR99AHG,SNORD74,ENSG00000270071,ENSG00000270139,ENSG00000287066,ENSG00000280432,MIR99A,MIRLET7C,ENSG00000269950,MIR125B2	G	A	A/C/G	TRUE	2	PGR	TRUE	rs12626817_rs4536178	AA	AG	G
cervical problem	Age-Assessment,Genetic-Sex	rs12626817	rs4536178	0.0013822	0.0235427	12	AG => GG,AA => CA	0.000578409	0.00299144	(0.004695056718243802, 0.0012878155701632355)	AG => GG	chr21	17817873	0.209018	T-47D	NoPeak	AA => CA	11	101089310	Gene expression,Gene expression	GTEx,GTEx	missing,missing	Cells - Cultured fibroblasts,Artery - Tibial	NA	NA	NA	NA	MIR99AHG,SNORD74,ENSG00000270071,ENSG00000270139,ENSG00000287066,ENSG00000280432,MIR99A,MIRLET7C,ENSG00000269950,MIR125B2	G	A	A/C/G	TRUE	3	PGR	TRUE	rs12626817_rs4536178	AG	GG	G
cervical problem	Age-Assessment,Genetic-Sex	rs12626817	rs4536178	0.0013822	0.0235427	12	AA => AG,AA => CA	0.0846341	-0.000794498	(0.0001085294517691915, -0.0016975246756143723)	AA => AG	chr21	17817873	0.209018	T-47D	NoPeak	AA => CA	11	101089310	Gene expression,Gene expression	GTEx,GTEx	missing,missing	Cells - Cultured fibroblasts,Artery - Tibial	NA	NA	NA	NA	MIR99AHG,SNORD74,ENSG00000270071,ENSG00000270139,ENSG00000287066,ENSG00000280432,MIR99A,MIRLET7C,ENSG00000269950,MIR125B2	G	A	A/C/G	TRUE	3	PGR	TRUE	rs12626817_rs4536178	AA	AG	G
cervical problem	Age-Assessment,Genetic-Sex	rs12626817	rs4536178	0.0013822	0.0235427	12	AG => GG,CA => CC	0.00030081	-0.00326792	(-0.0014959498227198706, -0.005039897662287217)	AG => GG	chr21	17817873	0.209018	T-47D	NoPeak	CA => CC	11	101089310	Gene expression,Gene expression	GTEx,GTEx	missing,missing	Cells - Cultured fibroblasts,Artery - Tibial	NA	NA	NA	NA	MIR99AHG,SNORD74,ENSG00000270071,ENSG00000270139,ENSG00000287066,ENSG00000280432,MIR99A,MIRLET7C,ENSG00000269950,MIR125B2	G	A	A/C/G	TRUE	3	PGR	TRUE	rs12626817_rs4536178	AG	GG	G
cervical problem	Age-Assessment,Genetic-Sex	rs12626817	rs4536178	0.0013822	0.0235427	12	AA => AG,CA => CC	0.432884	0.000406503	(0.001422399084514747, -0.0006093932037966332)	AA => AG	chr21	17817873	0.209018	T-47D	NoPeak	CA => CC	11	101089310	Gene expression,Gene expression	GTEx,GTEx	missing,missing	Cells - Cultured fibroblasts,Artery - Tibial	NA	NA	NA	NA	MIR99AHG,SNORD74,ENSG00000270071,ENSG00000270139,ENSG00000287066,ENSG00000280432,MIR99A,MIRLET7C,ENSG00000269950,MIR125B2	G	A	A/C/G	TRUE	3	PGR	TRUE	rs12626817_rs4536178	AA	AG	G
fracture pelvis & lower limb	Age-Assessment,Genetic-Sex	rs12626817	rs4536178	0.000278363	0.0108562	69	AG => GG,AA => CA	0.788732	0.00046972	(0.0039054753022026325, -0.0029660344703966043)	AG => GG	chr21	17817873	0.209018	T-47D	NoPeak	AA => CA	11	101089310	Gene expression,Gene expression	GTEx,GTEx	missing,missing	Cells - Cultured fibroblasts,Artery - Tibial	NA	NA	NA	NA	MIR99AHG,SNORD74,ENSG00000270071,ENSG00000270139,ENSG00000287066,ENSG00000280432,MIR99A,MIRLET7C,ENSG00000269950,MIR125B2	G	A	A/C/G	FALSE	1	PGR	TRUE	rs12626817_rs4536178	AG	GG	G
fracture pelvis & lower limb	Age-Assessment,Genetic-Sex	rs12626817	rs4536178	0.000278363	0.0108562	69	AA => AG,AA => CA	0.0146369	0.00214307	(0.003863641637747743, 0.00042249598578010744)	AA => AG	chr21	17817873	0.209018	T-47D	NoPeak	AA => CA	11	101089310	Gene expression,Gene expression	GTEx,GTEx	missing,missing	Cells - Cultured fibroblasts,Artery - Tibial	NA	NA	NA	NA	MIR99AHG,SNORD74,ENSG00000270071,ENSG00000270139,ENSG00000287066,ENSG00000280432,MIR99A,MIRLET7C,ENSG00000269950,MIR125B2	G	A	A/C/G	FALSE	1	PGR	TRUE	rs12626817_rs4536178	AA	AG	G
fracture pelvis & lower limb	Age-Assessment,Genetic-Sex	rs12626817	rs4536178	0.000278363	0.0108562	69	AG => GG,CA => CC	0.000442473	-0.00659183	(-0.002914529562338101, -0.01026912835747228)	AG => GG	chr21	17817873	0.209018	T-47D	NoPeak	CA => CC	11	101089310	Gene expression,Gene expression	GTEx,GTEx	missing,missing	Cells - Cultured fibroblasts,Artery - Tibial	NA	NA	NA	NA	MIR99AHG,SNORD74,ENSG00000270071,ENSG00000270139,ENSG00000287066,ENSG00000280432,MIR99A,MIRLET7C,ENSG00000269950,MIR125B2	G	A	A/C/G	FALSE	1	PGR	TRUE	rs12626817_rs4536178	AG	GG	G
fracture pelvis & lower limb	Age-Assessment,Genetic-Sex	rs12626817	rs4536178	0.000278363	0.0108562	69	AA => AG,CA => CC	0.674141	-0.000436831	(0.001599392087842215, -0.0024730534902843966)	AA => AG	chr21	17817873	0.209018	T-47D	NoPeak	CA => CC	11	101089310	Gene expression,Gene expression	GTEx,GTEx	missing,missing	Cells - Cultured fibroblasts,Artery - Tibial	NA	NA	NA	NA	MIR99AHG,SNORD74,ENSG00000270071,ENSG00000270139,ENSG00000287066,ENSG00000280432,MIR99A,MIRLET7C,ENSG00000269950,MIR125B2	G	A	A/C/G	FALSE	1	PGR	TRUE	rs12626817_rs4536178	AA	AG	G
O42 Premature rupture of membranes	Age-Assessment,Genetic-Sex	rs12626817	rs473409	0.000601024	0.01172	4	AA => AG,TG => GG	5.11408929910363e-05	-0.00256768	(-0.0038101728222134324, -0.0013251894531231079)	AA => AG	chr21	17817873	0.209018	T-47D	NoPeak	TG => GG	11	100905709	Gene expression,Gene expression	GTEx,GTEx	missing,missing	Cells - Cultured fibroblasts,Artery - Tibial	NA	NA	NA	NA	MIR99AHG,SNORD74,ENSG00000270071,ENSG00000270139,ENSG00000287066,ENSG00000280432,MIR99A,MIRLET7C,ENSG00000269950,MIR125B2	G	A	A/C/G	NA	NA	PGR	TRUE	rs12626817_rs473409	AA	AG	G
O42 Premature rupture of membranes	Age-Assessment,Genetic-Sex	rs12626817	rs473409	0.000601024	0.01172	4	AG => GG,TT => TG	0.586792	0.000350391	(-0.0009132102733852704, 0.0016139924478665827)	AG => GG	chr21	17817873	0.209018	T-47D	NoPeak	TT => TG	11	100905709	Gene expression,Gene expression	GTEx,GTEx	missing,missing	Cells - Cultured fibroblasts,Artery - Tibial	NA	NA	NA	NA	MIR99AHG,SNORD74,ENSG00000270071,ENSG00000270139,ENSG00000287066,ENSG00000280432,MIR99A,MIRLET7C,ENSG00000269950,MIR125B2	G	A	A/C/G	NA	NA	PGR	TRUE	rs12626817_rs473409	AG	GG	G
O42 Premature rupture of membranes	Age-Assessment,Genetic-Sex	rs12626817	rs473409	0.000601024	0.01172	4	AA => AG,TT => TG	0.27516	0.000362088	(-0.0002882453420396859, 0.001012421514642086)	AA => AG	chr21	17817873	0.209018	T-47D	NoPeak	TT => TG	11	100905709	Gene expression,Gene expression	GTEx,GTEx	missing,missing	Cells - Cultured fibroblasts,Artery - Tibial	NA	NA	NA	NA	MIR99AHG,SNORD74,ENSG00000270071,ENSG00000270139,ENSG00000287066,ENSG00000280432,MIR99A,MIRLET7C,ENSG00000269950,MIR125B2	G	A	A/C/G	NA	NA	PGR	TRUE	rs12626817_rs473409	AA	AG	G
gall bladder disease	Age-Assessment,Genetic-Sex	rs12626817	rs545835	0.00244088	0.0237986	170	AG => GG,GG => AG	0.109028	-0.00337803	(0.00075332815448553, -0.0075093926720104735)	AG => GG	chr21	17817873	0.209018	T-47D	NoPeak	GG => AG	11	100931805	Gene expression,Gene expression	GTEx,GTEx	missing,missing	Artery - Tibial,Cells - Cultured fibroblasts	NA	NA	NA	NA	MIR99AHG,SNORD74,ENSG00000270071,ENSG00000270139,ENSG00000287066,ENSG00000280432,MIR99A,MIRLET7C,ENSG00000269950,MIR125B2	G	A	A/C/G	TRUE	9	PGR	TRUE	rs12626817_rs545835	AG	GG	G
gall bladder disease	Age-Assessment,Genetic-Sex	rs12626817	rs545835	0.00244088	0.0237986	170	AA => AG,GG => AG	0.0837895	-0.0018758	(0.00025044042887287406, -0.004002047968113877)	AA => AG	chr21	17817873	0.209018	T-47D	NoPeak	GG => AG	11	100931805	Gene expression,Gene expression	GTEx,GTEx	missing,missing	Artery - Tibial,Cells - Cultured fibroblasts	NA	NA	NA	NA	MIR99AHG,SNORD74,ENSG00000270071,ENSG00000270139,ENSG00000287066,ENSG00000280432,MIR99A,MIRLET7C,ENSG00000269950,MIR125B2	G	A	A/C/G	TRUE	9	PGR	TRUE	rs12626817_rs545835	AA	AG	G
gall bladder disease	Age-Assessment,Genetic-Sex	rs12626817	rs545835	0.00244088	0.0237986	170	AG => GG,AG => AA	0.00201192	0.00657746	(0.010751554178155726, 0.0024033685370181404)	AG => GG	chr21	17817873	0.209018	T-47D	NoPeak	AG => AA	11	100931805	Gene expression,Gene expression	GTEx,GTEx	missing,missing	Artery - Tibial,Cells - Cultured fibroblasts	NA	NA	NA	NA	MIR99AHG,SNORD74,ENSG00000270071,ENSG00000270139,ENSG00000287066,ENSG00000280432,MIR99A,MIRLET7C,ENSG00000269950,MIR125B2	G	A	A/C/G	TRUE	9	PGR	TRUE	rs12626817_rs545835	AG	GG	G
gall bladder disease	Age-Assessment,Genetic-Sex	rs12626817	rs545835	0.00244088	0.0237986	170	AA => AG,AG => AA	0.333482	-0.00104229	(0.0010700113211746468, -0.00315459783545964)	AA => AG	chr21	17817873	0.209018	T-47D	NoPeak	AG => AA	11	100931805	Gene expression,Gene expression	GTEx,GTEx	missing,missing	Artery - Tibial,Cells - Cultured fibroblasts	NA	NA	NA	NA	MIR99AHG,SNORD74,ENSG00000270071,ENSG00000270139,ENSG00000287066,ENSG00000280432,MIR99A,MIRLET7C,ENSG00000269950,MIR125B2	G	A	A/C/G	TRUE	9	PGR	TRUE	rs12626817_rs545835	AA	AG	G
J34 Other disorders of nose and nasal sinuses	Age-Assessment,Genetic-Sex	rs12626817	rs7936649	0.00178836	0.0253013	41	AG => GG,GG => TG	0.111521	0.00288269	(0.006433013514502708, -0.0006676401283776095)	AG => GG	chr21	17817873	0.209018	T-47D	NoPeak	GG => TG	11	101152961	Gene expression,Gene expression	GTEx,GTEx	missing,missing	Cells - Cultured fibroblasts,Artery - Tibial	NA	NA	NA	NA	MIR99AHG,SNORD74,ENSG00000270071,ENSG00000270139,ENSG00000287066,ENSG00000280432,MIR99A,MIRLET7C,ENSG00000269950,MIR125B2	G	A	A/C/G	TRUE	3	PGR	TRUE	rs12626817_rs7936649	AG	GG	G
J34 Other disorders of nose and nasal sinuses	Age-Assessment,Genetic-Sex	rs12626817	rs7936649	0.00178836	0.0253013	41	AA => AG,GG => TG	0.00394677	0.00273313	(0.004591593947924302, 0.0008746608313244791)	AA => AG	chr21	17817873	0.209018	T-47D	NoPeak	GG => TG	11	101152961	Gene expression,Gene expression	GTEx,GTEx	missing,missing	Cells - Cultured fibroblasts,Artery - Tibial	NA	NA	NA	NA	MIR99AHG,SNORD74,ENSG00000270071,ENSG00000270139,ENSG00000287066,ENSG00000280432,MIR99A,MIRLET7C,ENSG00000269950,MIR125B2	G	A	A/C/G	TRUE	3	PGR	TRUE	rs12626817_rs7936649	AA	AG	G
J34 Other disorders of nose and nasal sinuses	Age-Assessment,Genetic-Sex	rs12626817	rs7936649	0.00178836	0.0253013	41	AA => AG,TG => TT	0.313001	-0.0017931	(0.0016901615730780322, -0.00527636070277657)	AA => AG	chr21	17817873	0.209018	T-47D	NoPeak	TG => TT	11	101152961	Gene expression,Gene expression	GTEx,GTEx	missing,missing	Cells - Cultured fibroblasts,Artery - Tibial	NA	NA	NA	NA	MIR99AHG,SNORD74,ENSG00000270071,ENSG00000270139,ENSG00000287066,ENSG00000280432,MIR99A,MIRLET7C,ENSG00000269950,MIR125B2	G	A	A/C/G	TRUE	3	PGR	TRUE	rs12626817_rs7936649	AA	AG	G
J92 Pleural plaque	Age-Assessment,Genetic-Sex	rs12626817	rs7936649	0.00119454	0.0232936	11	AG => GG,GG => TG	0.668364	-0.000429719	(0.0015363101604521235, -0.002395747172329053)	AG => GG	chr21	17817873	0.209018	T-47D	NoPeak	GG => TG	11	101152961	Gene expression,Gene expression	GTEx,GTEx	missing,missing	Cells - Cultured fibroblasts,Artery - Tibial	NA	NA	NA	NA	MIR99AHG,SNORD74,ENSG00000270071,ENSG00000270139,ENSG00000287066,ENSG00000280432,MIR99A,MIRLET7C,ENSG00000269950,MIR125B2	G	A	A/C/G	TRUE	2	PGR	TRUE	rs12626817_rs7936649	AG	GG	G
J92 Pleural plaque	Age-Assessment,Genetic-Sex	rs12626817	rs7936649	0.00119454	0.0232936	11	AA => AG,GG => TG	0.00056685	-0.00171936	(-0.0007417372038206506, -0.002696985654728832)	AA => AG	chr21	17817873	0.209018	T-47D	NoPeak	GG => TG	11	101152961	Gene expression,Gene expression	GTEx,GTEx	missing,missing	Cells - Cultured fibroblasts,Artery - Tibial	NA	NA	NA	NA	MIR99AHG,SNORD74,ENSG00000270071,ENSG00000270139,ENSG00000287066,ENSG00000280432,MIR99A,MIRLET7C,ENSG00000269950,MIR125B2	G	A	A/C/G	TRUE	2	PGR	TRUE	rs12626817_rs7936649	AA	AG	G
J92 Pleural plaque	Age-Assessment,Genetic-Sex	rs12626817	rs7936649	0.00119454	0.0232936	11	AA => AG,TG => TT	0.779552	-0.000259222	(0.001555930688299388, -0.002074374012358795)	AA => AG	chr21	17817873	0.209018	T-47D	NoPeak	TG => TT	11	101152961	Gene expression,Gene expression	GTEx,GTEx	missing,missing	Cells - Cultured fibroblasts,Artery - Tibial	NA	NA	NA	NA	MIR99AHG,SNORD74,ENSG00000270071,ENSG00000270139,ENSG00000287066,ENSG00000280432,MIR99A,MIRLET7C,ENSG00000269950,MIR125B2	G	A	A/C/G	TRUE	2	PGR	TRUE	rs12626817_rs7936649	AA	AG	G
osteopenia	Age-Assessment,Genetic-Sex	rs12626817	rs1217480	0.0039241	0.0306079	10	AG => GG,TT => CT	0.0196394	-0.00187987	(-0.00030069751056950047, -0.0034590454197301456)	AG => GG	chr21	17817873	0.209018	T-47D	NoPeak	TT => CT	11	100874035	Gene expression,Gene expression	GTEx,GTEx	missing,missing	Cells - Cultured fibroblasts,Artery - Tibial	NA	NA	NA	NA	MIR99AHG,SNORD74,ENSG00000270071,ENSG00000270139,ENSG00000287066,ENSG00000280432,MIR99A,MIRLET7C,ENSG00000269950,MIR125B2	G	A	A/C/G	TRUE	2	PGR	TRUE	rs12626817_rs1217480	AG	GG	G
osteopenia	Age-Assessment,Genetic-Sex	rs12626817	rs1217480	0.0039241	0.0306079	10	AA => AG,TT => CT	0.438207	0.000327835	(0.001156688737233758, -0.0005010178156097294)	AA => AG	chr21	17817873	0.209018	T-47D	NoPeak	TT => CT	11	100874035	Gene expression,Gene expression	GTEx,GTEx	missing,missing	Cells - Cultured fibroblasts,Artery - Tibial	NA	NA	NA	NA	MIR99AHG,SNORD74,ENSG00000270071,ENSG00000270139,ENSG00000287066,ENSG00000280432,MIR99A,MIRLET7C,ENSG00000269950,MIR125B2	G	A	A/C/G	TRUE	2	PGR	TRUE	rs12626817_rs1217480	AA	AG	G
osteopenia	Age-Assessment,Genetic-Sex	rs12626817	rs1217480	0.0039241	0.0306079	10	AA => AG,CT => CC	0.0135932	0.00206981	(0.003713662234626781, 0.0004259641307450977)	AA => AG	chr21	17817873	0.209018	T-47D	NoPeak	CT => CC	11	100874035	Gene expression,Gene expression	GTEx,GTEx	missing,missing	Cells - Cultured fibroblasts,Artery - Tibial	NA	NA	NA	NA	MIR99AHG,SNORD74,ENSG00000270071,ENSG00000270139,ENSG00000287066,ENSG00000280432,MIR99A,MIRLET7C,ENSG00000269950,MIR125B2	G	A	A/C/G	TRUE	2	PGR	TRUE	rs12626817_rs1217480	AA	AG	G
J35 Chronic diseases of tonsils and adenoids	Age-Assessment,Genetic-Sex	rs12626817	rs35802934	0.000605128	0.0236	11	AA => AG,AG => GG	0.000241701	-0.00231829	(-0.003556056580095197, -0.0010805136078857545)	AA => AG	chr21	17817873	0.209018	T-47D	NoPeak	AG => GG	11	100867901	Gene expression	GTEx	missing	Heart - Atrial Appendage	NA	NA	NA	NA	MIR99AHG,SNORD74,ENSG00000270071,ENSG00000270139,ENSG00000287066,ENSG00000280432,MIR99A,MIRLET7C,ENSG00000269950,MIR125B2	G	A	A/C/G	FALSE	1	PGR	TRUE	rs12626817_rs35802934	AA	AG	G
J35 Chronic diseases of tonsils and adenoids	Age-Assessment,Genetic-Sex	rs12626817	rs35802934	0.000605128	0.0236	11	AG => GG,AA => AG	0.0528471	-0.00136299	(-0.0027427347097347017, 1.675121715575276e-5)	AG => GG	chr21	17817873	0.209018	T-47D	NoPeak	AA => AG	11	100867901	Gene expression	GTEx	missing	Heart - Atrial Appendage	NA	NA	NA	NA	MIR99AHG,SNORD74,ENSG00000270071,ENSG00000270139,ENSG00000287066,ENSG00000280432,MIR99A,MIRLET7C,ENSG00000269950,MIR125B2	G	A	A/C/G	FALSE	1	PGR	TRUE	rs12626817_rs35802934	AG	GG	G
J35 Chronic diseases of tonsils and adenoids	Age-Assessment,Genetic-Sex	rs12626817	rs35802934	0.000605128	0.0236	11	AA => AG,AA => AG	0.573976	0.000204673	(-0.000508860777249705, 0.000918207235779882)	AA => AG	chr21	17817873	0.209018	T-47D	NoPeak	AA => AG	11	100867901	Gene expression	GTEx	missing	Heart - Atrial Appendage	NA	NA	NA	NA	MIR99AHG,SNORD74,ENSG00000270071,ENSG00000270139,ENSG00000287066,ENSG00000280432,MIR99A,MIRLET7C,ENSG00000269950,MIR125B2	G	A	A/C/G	FALSE	1	PGR	TRUE	rs12626817_rs35802934	AA	AG	G
fracture head & neck	Age-Assessment,Genetic-Sex	rs12626817	rs35802934	0.000203431	0.00793379	11	AA => AG,AG => GG	0.884404	0.000113086	(-0.001411411919245113, 0.0016375832070195234)	AA => AG	chr21	17817873	0.209018	T-47D	NoPeak	AG => GG	11	100867901	Gene expression	GTEx	missing	Heart - Atrial Appendage	NA	NA	NA	NA	MIR99AHG,SNORD74,ENSG00000270071,ENSG00000270139,ENSG00000287066,ENSG00000280432,MIR99A,MIRLET7C,ENSG00000269950,MIR125B2	G	A	A/C/G	FALSE	1	PGR	TRUE	rs12626817_rs35802934	AA	AG	G
fracture head & neck	Age-Assessment,Genetic-Sex	rs12626817	rs35802934	0.000203431	0.00793379	11	AG => GG,AA => AG	8.28413273446718e-05	-0.00305714	(-0.004579444565471662, -0.0015348314675539953)	AG => GG	chr21	17817873	0.209018	T-47D	NoPeak	AA => AG	11	100867901	Gene expression	GTEx	missing	Heart - Atrial Appendage	NA	NA	NA	NA	MIR99AHG,SNORD74,ENSG00000270071,ENSG00000270139,ENSG00000287066,ENSG00000280432,MIR99A,MIRLET7C,ENSG00000269950,MIR125B2	G	A	A/C/G	FALSE	1	PGR	TRUE	rs12626817_rs35802934	AG	GG	G
fracture head & neck	Age-Assessment,Genetic-Sex	rs12626817	rs35802934	0.000203431	0.00793379	11	AA => AG,AA => AG	0.519128	-0.000281199	(-0.0011360941409806428, 0.000573695206318308)	AA => AG	chr21	17817873	0.209018	T-47D	NoPeak	AA => AG	11	100867901	Gene expression	GTEx	missing	Heart - Atrial Appendage	NA	NA	NA	NA	MIR99AHG,SNORD74,ENSG00000270071,ENSG00000270139,ENSG00000287066,ENSG00000280432,MIR99A,MIRLET7C,ENSG00000269950,MIR125B2	G	A	A/C/G	FALSE	1	PGR	TRUE	rs12626817_rs35802934	AA	AG	G
gall bladder disease	Age-Assessment,Genetic-Sex	rs12626817	rs481772	0.00533975	0.0326983	56	AA => AG,CC => GC	0.849394	0.000303815	(0.0034396470263850674, -0.002832017002420171)	AA => AG	chr21	17817873	0.209018	T-47D	NoPeak	CC => GC	11	100919400	Gene expression,Gene expression	GTEx,GTEx	missing,missing	Artery - Tibial,Cells - Cultured fibroblasts	NA	NA	NA	NA	MIR99AHG,SNORD74,ENSG00000270071,ENSG00000270139,ENSG00000287066,ENSG00000280432,MIR99A,MIRLET7C,ENSG00000269950,MIR125B2	G	A	A/C/G	TRUE	9	PGR	TRUE	rs12626817_rs481772	AA	AG	G
gall bladder disease	Age-Assessment,Genetic-Sex	rs12626817	rs481772	0.00533975	0.0326983	56	AG => GG,GC => GG	0.00693431	0.00485903	(0.00838627625278432, 0.0013317830438692715)	AG => GG	chr21	17817873	0.209018	T-47D	NoPeak	GC => GG	11	100919400	Gene expression,Gene expression	GTEx,GTEx	missing,missing	Artery - Tibial,Cells - Cultured fibroblasts	NA	NA	NA	NA	MIR99AHG,SNORD74,ENSG00000270071,ENSG00000270139,ENSG00000287066,ENSG00000280432,MIR99A,MIRLET7C,ENSG00000269950,MIR125B2	G	A	A/C/G	TRUE	9	PGR	TRUE	rs12626817_rs481772	AG	GG	G
gall bladder disease	Age-Assessment,Genetic-Sex	rs12626817	rs481772	0.00533975	0.0326983	56	AA => AG,GC => GG	0.00368475	-0.00272286	(-0.0008851292824005805, -0.004560584590480503)	AA => AG	chr21	17817873	0.209018	T-47D	NoPeak	GC => GG	11	100919400	Gene expression,Gene expression	GTEx,GTEx	missing,missing	Artery - Tibial,Cells - Cultured fibroblasts	NA	NA	NA	NA	MIR99AHG,SNORD74,ENSG00000270071,ENSG00000270139,ENSG00000287066,ENSG00000280432,MIR99A,MIRLET7C,ENSG00000269950,MIR125B2	G	A	A/C/G	TRUE	9	PGR	TRUE	rs12626817_rs481772	AA	AG	G
gall bladder disease	Age-Assessment,Genetic-Sex	rs12626817	rs581136	0.0109026	0.04252	123	AG => GG,AT => TT	0.0078639	0.00696155	(0.0018279563056918446, 0.012095143605289897)	AG => GG	chr21	17817873	0.209018	T-47D	NoPeak	AT => TT	11	100888602	Gene expression,Gene expression	GTEx,GTEx	missing,missing	Artery - Tibial,Cells - Cultured fibroblasts	NA	NA	NA	NA	MIR99AHG,SNORD74,ENSG00000270071,ENSG00000270139,ENSG00000287066,ENSG00000280432,MIR99A,MIRLET7C,ENSG00000269950,MIR125B2	G	A	A/C/G	TRUE	9	PGR	TRUE	rs12626817_rs581136	AG	GG	G
gall bladder disease	Age-Assessment,Genetic-Sex	rs12626817	rs581136	0.0109026	0.04252	123	AA => AG,AT => TT	0.0110308	-0.00320272	(-0.005672393825636656, -0.000733054627145431)	AA => AG	chr21	17817873	0.209018	T-47D	NoPeak	AT => TT	11	100888602	Gene expression,Gene expression	GTEx,GTEx	missing,missing	Artery - Tibial,Cells - Cultured fibroblasts	NA	NA	NA	NA	MIR99AHG,SNORD74,ENSG00000270071,ENSG00000270139,ENSG00000287066,ENSG00000280432,MIR99A,MIRLET7C,ENSG00000269950,MIR125B2	G	A	A/C/G	TRUE	9	PGR	TRUE	rs12626817_rs581136	AA	AG	G
gall bladder disease	Age-Assessment,Genetic-Sex	rs12626817	rs581136	0.0109026	0.04252	123	AG => GG,AA => AT	0.695969	0.000716878	(-0.0028787607947329745, 0.004312515943385363)	AG => GG	chr21	17817873	0.209018	T-47D	NoPeak	AA => AT	11	100888602	Gene expression,Gene expression	GTEx,GTEx	missing,missing	Artery - Tibial,Cells - Cultured fibroblasts	NA	NA	NA	NA	MIR99AHG,SNORD74,ENSG00000270071,ENSG00000270139,ENSG00000287066,ENSG00000280432,MIR99A,MIRLET7C,ENSG00000269950,MIR125B2	G	A	A/C/G	TRUE	9	PGR	TRUE	rs12626817_rs581136	AG	GG	G
gall bladder disease	Age-Assessment,Genetic-Sex	rs12626817	rs581136	0.0109026	0.04252	123	AA => AG,AA => AT	0.796187	-0.00025101	(-0.0021557758150254945, 0.0016537561797871044)	AA => AG	chr21	17817873	0.209018	T-47D	NoPeak	AA => AT	11	100888602	Gene expression,Gene expression	GTEx,GTEx	missing,missing	Artery - Tibial,Cells - Cultured fibroblasts	NA	NA	NA	NA	MIR99AHG,SNORD74,ENSG00000270071,ENSG00000270139,ENSG00000287066,ENSG00000280432,MIR99A,MIRLET7C,ENSG00000269950,MIR125B2	G	A	A/C/G	TRUE	9	PGR	TRUE	rs12626817_rs581136	AA	AG	G
angina	Age-Assessment,Genetic-Sex	rs12626817	rs581136	0.00228866	0.0446289	193	AG => GG,AT => TT	0.783045	0.000883956	(-0.005408067605856605, 0.007175979967382689)	AG => GG	chr21	17817873	0.209018	T-47D	NoPeak	AT => TT	11	100888602	Gene expression,Gene expression	GTEx,GTEx	missing,missing	Artery - Tibial,Cells - Cultured fibroblasts	NA	NA	NA	NA	MIR99AHG,SNORD74,ENSG00000270071,ENSG00000270139,ENSG00000287066,ENSG00000280432,MIR99A,MIRLET7C,ENSG00000269950,MIR125B2	G	A	A/C/G	TRUE	2	PGR	TRUE	rs12626817_rs581136	AG	GG	G
angina	Age-Assessment,Genetic-Sex	rs12626817	rs581136	0.00228866	0.0446289	193	AA => AG,AT => TT	0.125508	0.00243255	(-0.0006794132885047008, 0.0055445088814745636)	AA => AG	chr21	17817873	0.209018	T-47D	NoPeak	AT => TT	11	100888602	Gene expression,Gene expression	GTEx,GTEx	missing,missing	Artery - Tibial,Cells - Cultured fibroblasts	NA	NA	NA	NA	MIR99AHG,SNORD74,ENSG00000270071,ENSG00000270139,ENSG00000287066,ENSG00000280432,MIR99A,MIRLET7C,ENSG00000269950,MIR125B2	G	A	A/C/G	TRUE	2	PGR	TRUE	rs12626817_rs581136	AA	AG	G
angina	Age-Assessment,Genetic-Sex	rs12626817	rs581136	0.00228866	0.0446289	193	AG => GG,AA => AT	0.00104043	0.00760476	(0.0030596655449525254, 0.012149845572764566)	AG => GG	chr21	17817873	0.209018	T-47D	NoPeak	AA => AT	11	100888602	Gene expression,Gene expression	GTEx,GTEx	missing,missing	Artery - Tibial,Cells - Cultured fibroblasts	NA	NA	NA	NA	MIR99AHG,SNORD74,ENSG00000270071,ENSG00000270139,ENSG00000287066,ENSG00000280432,MIR99A,MIRLET7C,ENSG00000269950,MIR125B2	G	A	A/C/G	TRUE	2	PGR	TRUE	rs12626817_rs581136	AG	GG	G
angina	Age-Assessment,Genetic-Sex	rs12626817	rs581136	0.00228866	0.0446289	193	AA => AG,AA => AT	0.0160271	-0.00294193	(-0.005336185650040968, -0.0005476791415796106)	AA => AG	chr21	17817873	0.209018	T-47D	NoPeak	AA => AT	11	100888602	Gene expression,Gene expression	GTEx,GTEx	missing,missing	Artery - Tibial,Cells - Cultured fibroblasts	NA	NA	NA	NA	MIR99AHG,SNORD74,ENSG00000270071,ENSG00000270139,ENSG00000287066,ENSG00000280432,MIR99A,MIRLET7C,ENSG00000269950,MIR125B2	G	A	A/C/G	TRUE	2	PGR	TRUE	rs12626817_rs581136	AA	AG	G
M70-M79 Other soft tissue disorders	Age-Assessment,Genetic-Sex	rs12626817	rs581136	0.00112603	0.0219576	593	AG => GG,AT => TT	0.397109	0.00468192	(-0.006154705804394987, 0.015518540403551703)	AG => GG	chr21	17817873	0.209018	T-47D	NoPeak	AT => TT	11	100888602	Gene expression,Gene expression	GTEx,GTEx	missing,missing	Artery - Tibial,Cells - Cultured fibroblasts	NA	NA	NA	NA	MIR99AHG,SNORD74,ENSG00000270071,ENSG00000270139,ENSG00000287066,ENSG00000280432,MIR99A,MIRLET7C,ENSG00000269950,MIR125B2	G	A	A/C/G	TRUE	2	PGR	TRUE	rs12626817_rs581136	AG	GG	G
M70-M79 Other soft tissue disorders	Age-Assessment,Genetic-Sex	rs12626817	rs581136	0.00112603	0.0219576	593	AA => AG,AT => TT	0.602731	0.00145295	(-0.004018440154524351, 0.006924339624955328)	AA => AG	chr21	17817873	0.209018	T-47D	NoPeak	AT => TT	11	100888602	Gene expression,Gene expression	GTEx,GTEx	missing,missing	Artery - Tibial,Cells - Cultured fibroblasts	NA	NA	NA	NA	MIR99AHG,SNORD74,ENSG00000270071,ENSG00000270139,ENSG00000287066,ENSG00000280432,MIR99A,MIRLET7C,ENSG00000269950,MIR125B2	G	A	A/C/G	TRUE	2	PGR	TRUE	rs12626817_rs581136	AA	AG	G
M70-M79 Other soft tissue disorders	Age-Assessment,Genetic-Sex	rs12626817	rs581136	0.00112603	0.0219576	593	AG => GG,AA => AT	0.0662593	0.00764443	(-0.0005131850143639104, 0.015802046516057204)	AG => GG	chr21	17817873	0.209018	T-47D	NoPeak	AA => AT	11	100888602	Gene expression,Gene expression	GTEx,GTEx	missing,missing	Artery - Tibial,Cells - Cultured fibroblasts	NA	NA	NA	NA	MIR99AHG,SNORD74,ENSG00000270071,ENSG00000270139,ENSG00000287066,ENSG00000280432,MIR99A,MIRLET7C,ENSG00000269950,MIR125B2	G	A	A/C/G	TRUE	2	PGR	TRUE	rs12626817_rs581136	AG	GG	G
M70-M79 Other soft tissue disorders	Age-Assessment,Genetic-Sex	rs12626817	rs581136	0.00112603	0.0219576	593	AA => AG,AA => AT	9.29788166599426e-05	-0.00837876	(-0.012580664749138614, -0.004176856017809289)	AA => AG	chr21	17817873	0.209018	T-47D	NoPeak	AA => AT	11	100888602	Gene expression,Gene expression	GTEx,GTEx	missing,missing	Artery - Tibial,Cells - Cultured fibroblasts	NA	NA	NA	NA	MIR99AHG,SNORD74,ENSG00000270071,ENSG00000270139,ENSG00000287066,ENSG00000280432,MIR99A,MIRLET7C,ENSG00000269950,MIR125B2	G	A	A/C/G	TRUE	2	PGR	TRUE	rs12626817_rs581136	AA	AG	G
O42 Premature rupture of membranes	Age-Assessment,Genetic-Sex	rs12626817	rs72997494	0.00207679	0.0269983	3	AA => AG,TT => CT	0.374971	-0.000921196	(0.001113875076820379, -0.0029562677584687954)	AA => AG	chr21	17817873	0.209018	T-47D	NoPeak	TT => CT	11	101017865	Gene expression	GTEx	missing	Cells - Cultured fibroblasts	NA	NA	NA	NA	MIR99AHG,SNORD74,ENSG00000270071,ENSG00000270139,ENSG00000287066,ENSG00000280432,MIR99A,MIRLET7C,ENSG00000269950,MIR125B2	G	A	A/C/G	NA	NA	PGR	TRUE	rs12626817_rs72997494	AA	AG	G
O42 Premature rupture of membranes	Age-Assessment,Genetic-Sex	rs12626817	rs72997494	0.00207679	0.0269983	3	AG => GG,CT => CC	0.0744235	0.00104658	(0.002196389437522246, -0.00010322878556260121)	AG => GG	chr21	17817873	0.209018	T-47D	NoPeak	CT => CC	11	101017865	Gene expression	GTEx	missing	Cells - Cultured fibroblasts	NA	NA	NA	NA	MIR99AHG,SNORD74,ENSG00000270071,ENSG00000270139,ENSG00000287066,ENSG00000280432,MIR99A,MIRLET7C,ENSG00000269950,MIR125B2	G	A	A/C/G	NA	NA	PGR	TRUE	rs12626817_rs72997494	AG	GG	G
O42 Premature rupture of membranes	Age-Assessment,Genetic-Sex	rs12626817	rs72997494	0.00207679	0.0269983	3	AA => AG,CT => CC	0.00905244	0.000894569	(0.0015663221041269419, 0.00022281629038164888)	AA => AG	chr21	17817873	0.209018	T-47D	NoPeak	CT => CC	11	101017865	Gene expression	GTEx	missing	Cells - Cultured fibroblasts	NA	NA	NA	NA	MIR99AHG,SNORD74,ENSG00000270071,ENSG00000270139,ENSG00000287066,ENSG00000280432,MIR99A,MIRLET7C,ENSG00000269950,MIR125B2	G	A	A/C/G	NA	NA	PGR	TRUE	rs12626817_rs72997494	AA	AG	G
J30-J39 Other diseases of upper respiratory tract	Age-Assessment,Genetic-Sex	rs12626817	rs72997494	0.000397278	0.0154938	59	AA => AG,TT => CT	0.000123453	-0.0158264	(-0.007746779757005471, -0.023905989762515154)	AA => AG	chr21	17817873	0.209018	T-47D	NoPeak	TT => CT	11	101017865	Gene expression	GTEx	missing	Cells - Cultured fibroblasts	NA	NA	NA	NA	MIR99AHG,SNORD74,ENSG00000270071,ENSG00000270139,ENSG00000287066,ENSG00000280432,MIR99A,MIRLET7C,ENSG00000269950,MIR125B2	G	A	A/C/G	FALSE	1	PGR	TRUE	rs12626817_rs72997494	AA	AG	G
J30-J39 Other diseases of upper respiratory tract	Age-Assessment,Genetic-Sex	rs12626817	rs72997494	0.000397278	0.0154938	59	AG => GG,CT => CC	0.698924	-0.00116132	(0.004723672877739697, -0.007046319313492212)	AG => GG	chr21	17817873	0.209018	T-47D	NoPeak	CT => CC	11	101017865	Gene expression	GTEx	missing	Cells - Cultured fibroblasts	NA	NA	NA	NA	MIR99AHG,SNORD74,ENSG00000270071,ENSG00000270139,ENSG00000287066,ENSG00000280432,MIR99A,MIRLET7C,ENSG00000269950,MIR125B2	G	A	A/C/G	FALSE	1	PGR	TRUE	rs12626817_rs72997494	AG	GG	G
J30-J39 Other diseases of upper respiratory tract	Age-Assessment,Genetic-Sex	rs12626817	rs72997494	0.000397278	0.0154938	59	AA => AG,CT => CC	0.0058053	0.00433275	(0.007411155887770239, 0.001254350095940008)	AA => AG	chr21	17817873	0.209018	T-47D	NoPeak	CT => CC	11	101017865	Gene expression	GTEx	missing	Cells - Cultured fibroblasts	NA	NA	NA	NA	MIR99AHG,SNORD74,ENSG00000270071,ENSG00000270139,ENSG00000287066,ENSG00000280432,MIR99A,MIRLET7C,ENSG00000269950,MIR125B2	G	A	A/C/G	FALSE	1	PGR	TRUE	rs12626817_rs72997494	AA	AG	G
gout	Age-Assessment,Genetic-Sex	rs12626817	rs72997494	0.00085857	0.0334842	21	AA => AG,TT => CT	0.188661	-0.00296322	(0.001454880844242642, -0.0073813299843270615)	AA => AG	chr21	17817873	0.209018	T-47D	NoPeak	TT => CT	11	101017865	Gene expression	GTEx	missing	Cells - Cultured fibroblasts	NA	NA	NA	NA	MIR99AHG,SNORD74,ENSG00000270071,ENSG00000270139,ENSG00000287066,ENSG00000280432,MIR99A,MIRLET7C,ENSG00000269950,MIR125B2	G	A	A/C/G	FALSE	1	PGR	TRUE	rs12626817_rs72997494	AA	AG	G
gout	Age-Assessment,Genetic-Sex	rs12626817	rs72997494	0.00085857	0.0334842	21	AG => GG,CT => CC	0.0991214	-0.00266347	(0.000502025148320213, -0.005828957584216709)	AG => GG	chr21	17817873	0.209018	T-47D	NoPeak	CT => CC	11	101017865	Gene expression	GTEx	missing	Cells - Cultured fibroblasts	NA	NA	NA	NA	MIR99AHG,SNORD74,ENSG00000270071,ENSG00000270139,ENSG00000287066,ENSG00000280432,MIR99A,MIRLET7C,ENSG00000269950,MIR125B2	G	A	A/C/G	FALSE	1	PGR	TRUE	rs12626817_rs72997494	AG	GG	G
gout	Age-Assessment,Genetic-Sex	rs12626817	rs72997494	0.00085857	0.0334842	21	AA => AG,CT => CC	5.46146981763808e-05	0.00345139	(0.005127884431394862, 0.0017749001143961053)	AA => AG	chr21	17817873	0.209018	T-47D	NoPeak	CT => CC	11	101017865	Gene expression	GTEx	missing	Cells - Cultured fibroblasts	NA	NA	NA	NA	MIR99AHG,SNORD74,ENSG00000270071,ENSG00000270139,ENSG00000287066,ENSG00000280432,MIR99A,MIRLET7C,ENSG00000269950,MIR125B2	G	A	A/C/G	FALSE	1	PGR	TRUE	rs12626817_rs72997494	AA	AG	G
G95 Other diseases of spinal cord	Age-Assessment,Genetic-Sex	rs1191818	rs6031598	0.00598476	0.0448857	26	AA => GA,GT => TT	0.380426	-0.000353794	(0.00043678341734696953, -0.0011443723198153667)	AA => GA	chr2	20227258	0.866299	HepG2	JASPAR	GT => TT	20	43056149	Gene expression,Gene expression,Gene expression	GTEx,GTEx,GTEx	missing,missing,missing	Brain - Cortex,Brain - Frontal Cortex (BA9),Brain - Anterior qcingulate cortex (BA24)	TTC32,LAPTM4A	A=>G,A=>G	Increased expression,Decreased expression	Whole blood,Whole blood	CISD1P1,LINC00954,TTC32,TTC32-DT,WDR35,WDR35-DT,MATN3,LAPTM4A,LAPTM4A-DT,ENSG00000234378,RPS16P2,RN7SL140P,RNU6-961P,SDC1,DRG1P1,RNU7-113P,PUM2	A	G	G/A	FALSE	1	HNF4A	TRUE	rs1191818_rs6031598	AA	GA	G
G95 Other diseases of spinal cord	Age-Assessment,Genetic-Sex	rs1191818	rs6031598	0.00598476	0.0448857	26	GA => GG,GT => TT	0.102749	-0.00084148	(0.00016930855740430702, -0.0018522691483026923)	GA => GG	chr2	20227258	0.866299	HepG2	JASPAR	GT => TT	20	43056149	Gene expression,Gene expression,Gene expression	GTEx,GTEx,GTEx	missing,missing,missing	Brain - Cortex,Brain - Frontal Cortex (BA9),Brain - Anterior qcingulate cortex (BA24)	TTC32,LAPTM4A	A=>G,A=>G	Increased expression,Decreased expression	Whole blood,Whole blood	CISD1P1,LINC00954,TTC32,TTC32-DT,WDR35,WDR35-DT,MATN3,LAPTM4A,LAPTM4A-DT,ENSG00000234378,RPS16P2,RN7SL140P,RNU6-961P,SDC1,DRG1P1,RNU7-113P,PUM2	A	G	G/A	FALSE	1	HNF4A	TRUE	rs1191818_rs6031598	GA	GG	G
G95 Other diseases of spinal cord	Age-Assessment,Genetic-Sex	rs1191818	rs6031598	0.00598476	0.0448857	26	AA => GA,GG => GT	0.0691547	0.00103269	(0.002146381064332759, -8.100355744226971e-5)	AA => GA	chr2	20227258	0.866299	HepG2	JASPAR	GG => GT	20	43056149	Gene expression,Gene expression,Gene expression	GTEx,GTEx,GTEx	missing,missing,missing	Brain - Cortex,Brain - Frontal Cortex (BA9),Brain - Anterior qcingulate cortex (BA24)	TTC32,LAPTM4A	A=>G,A=>G	Increased expression,Decreased expression	Whole blood,Whole blood	CISD1P1,LINC00954,TTC32,TTC32-DT,WDR35,WDR35-DT,MATN3,LAPTM4A,LAPTM4A-DT,ENSG00000234378,RPS16P2,RN7SL140P,RNU6-961P,SDC1,DRG1P1,RNU7-113P,PUM2	A	G	G/A	FALSE	1	HNF4A	TRUE	rs1191818_rs6031598	AA	GA	G
G95 Other diseases of spinal cord	Age-Assessment,Genetic-Sex	rs1191818	rs6031598	0.00598476	0.0448857	26	GA => GG,GG => GT	0.0164357	0.00150752	(0.002739106103790461, 0.00027593777279768996)	GA => GG	chr2	20227258	0.866299	HepG2	JASPAR	GG => GT	20	43056149	Gene expression,Gene expression,Gene expression	GTEx,GTEx,GTEx	missing,missing,missing	Brain - Cortex,Brain - Frontal Cortex (BA9),Brain - Anterior qcingulate cortex (BA24)	TTC32,LAPTM4A	A=>G,A=>G	Increased expression,Decreased expression	Whole blood,Whole blood	CISD1P1,LINC00954,TTC32,TTC32-DT,WDR35,WDR35-DT,MATN3,LAPTM4A,LAPTM4A-DT,ENSG00000234378,RPS16P2,RN7SL140P,RNU6-961P,SDC1,DRG1P1,RNU7-113P,PUM2	A	G	G/A	FALSE	1	HNF4A	TRUE	rs1191818_rs6031598	GA	GG	G
diabetes	Age-Assessment,Genetic-Sex	rs514795	rs6073433	9.38271756525769e-05	0.00140741	186	AT => AA,GA => AA	0.00977403	-0.00627024	(-0.0015137604853800888, -0.011026712526065397)	AT => AA	chr2	239358852	0.83098	HepG2	JASPAR	GA => AA	20	43041732	Gene expression	GTEx	missing	Brain - Cortex	ASB1,KLHL30	A=>T,A=>T	Increased expression,Decreased expression	Whole blood,Whole blood	ILKAP,LINC02610,ENSG00000225057,HES6,PER2,ENSG00000283635,ENSG00000232306,TRAF3IP1,RNU6-234P,ASB1,ENSG00000229915,ENSG00000274346,LINC01107,LINC01937	T	A	A/C/G/T	FALSE	1	HNF4A	TRUE	rs514795_rs6073433	AT	AA	A
diabetes	Age-Assessment,Genetic-Sex	rs514795	rs6073433	9.38271756525769e-05	0.00140741	186	TT => AT,GG => GA	0.131713	0.00407972	(0.009384354689757141, -0.0012249172771559682)	TT => AT	chr2	239358852	0.83098	HepG2	JASPAR	GG => GA	20	43041732	Gene expression	GTEx	missing	Brain - Cortex	ASB1,KLHL30	A=>T,A=>T	Increased expression,Decreased expression	Whole blood,Whole blood	ILKAP,LINC02610,ENSG00000225057,HES6,PER2,ENSG00000283635,ENSG00000232306,TRAF3IP1,RNU6-234P,ASB1,ENSG00000229915,ENSG00000274346,LINC01107,LINC01937	T	A	A/C/G/T	FALSE	1	HNF4A	TRUE	rs514795_rs6073433	TT	AT	A
diabetes	Age-Assessment,Genetic-Sex	rs514795	rs6073433	9.38271756525769e-05	0.00140741	186	AT => AA,GG => GA	0.000674818	0.00531804	(0.008384018918478259, 0.0022520687612364704)	AT => AA	chr2	239358852	0.83098	HepG2	JASPAR	GG => GA	20	43041732	Gene expression	GTEx	missing	Brain - Cortex	ASB1,KLHL30	A=>T,A=>T	Increased expression,Decreased expression	Whole blood,Whole blood	ILKAP,LINC02610,ENSG00000225057,HES6,PER2,ENSG00000283635,ENSG00000232306,TRAF3IP1,RNU6-234P,ASB1,ENSG00000229915,ENSG00000274346,LINC01107,LINC01937	T	A	A/C/G/T	FALSE	1	HNF4A	TRUE	rs514795_rs6073433	AT	AA	A
K50 Crohn's disease [regional enteritis]	Age-Assessment,Genetic-Sex	rs514795	rs6073433	0.00283105	0.0424657	34	AT => AA,GA => AA	0.262617	-0.000983055	(0.0007369132416388388, -0.0027030234847471124)	AT => AA	chr2	239358852	0.83098	HepG2	JASPAR	GA => AA	20	43041732	Gene expression	GTEx	missing	Brain - Cortex	ASB1,KLHL30	A=>T,A=>T	Increased expression,Decreased expression	Whole blood,Whole blood	ILKAP,LINC02610,ENSG00000225057,HES6,PER2,ENSG00000283635,ENSG00000232306,TRAF3IP1,RNU6-234P,ASB1,ENSG00000229915,ENSG00000274346,LINC01107,LINC01937	T	A	A/C/G/T	FALSE	1	HNF4A	TRUE	rs514795_rs6073433	AT	AA	A
K50 Crohn's disease [regional enteritis]	Age-Assessment,Genetic-Sex	rs514795	rs6073433	0.00283105	0.0424657	34	TT => AT,GG => GA	0.00185109	0.00300745	(0.004900861878117491, 0.0011140309083441553)	TT => AT	chr2	239358852	0.83098	HepG2	JASPAR	GG => GA	20	43041732	Gene expression	GTEx	missing	Brain - Cortex	ASB1,KLHL30	A=>T,A=>T	Increased expression,Decreased expression	Whole blood,Whole blood	ILKAP,LINC02610,ENSG00000225057,HES6,PER2,ENSG00000283635,ENSG00000232306,TRAF3IP1,RNU6-234P,ASB1,ENSG00000229915,ENSG00000274346,LINC01107,LINC01937	T	A	A/C/G/T	FALSE	1	HNF4A	TRUE	rs514795_rs6073433	TT	AT	A
K50 Crohn's disease [regional enteritis]	Age-Assessment,Genetic-Sex	rs514795	rs6073433	0.00283105	0.0424657	34	AT => AA,GG => GA	0.427232	0.00044587	(0.0015465753557185914, -0.0006548354070161684)	AT => AA	chr2	239358852	0.83098	HepG2	JASPAR	GG => GA	20	43041732	Gene expression	GTEx	missing	Brain - Cortex	ASB1,KLHL30	A=>T,A=>T	Increased expression,Decreased expression	Whole blood,Whole blood	ILKAP,LINC02610,ENSG00000225057,HES6,PER2,ENSG00000283635,ENSG00000232306,TRAF3IP1,RNU6-234P,ASB1,ENSG00000229915,ENSG00000274346,LINC01107,LINC01937	T	A	A/C/G/T	FALSE	1	HNF4A	TRUE	rs514795_rs6073433	AT	AA	A
J35 Chronic diseases of tonsils and adenoids	Age-Assessment,Genetic-Sex	rs6470263	rs6031598	0.00108121	0.00540606	12	CC => TC,GT => TT	0.654347	0.00017423	(0.0009369293912926653, -0.0005884696911063112)	CC => TC	chr8	125732857	0.749412	HepG2	JASPAR	GT => TT	20	43056149	Gene expression,Gene expression,Gene expression	GTEx,GTEx,GTEx	missing,missing,missing	Brain - Cortex,Brain - Frontal Cortex (BA9),Brain - Anterior qcingulate cortex (BA24)	MTSS1,TRMT12	C=>T,C=>T	Increased expression,Decreased expression	Whole blood,Whole blood	RNF139-DT,RNF139,TATDN1,ENSG00000253106,NDUFB9,MTSS1,ENSG00000255491,MIR4662B,LINC00964,MRS2P1,ENSG00000255313,ENSG00000286955	T	C	T/A/C	TRUE	3	HNF4A	TRUE	rs6470263_rs6031598	CC	TC	T
J35 Chronic diseases of tonsils and adenoids	Age-Assessment,Genetic-Sex	rs6470263	rs6031598	0.00108121	0.00540606	12	CC => TC,GG => GT	0.156646	0.000719519	(0.0017151351943190689, -0.0002760969000439983)	CC => TC	chr8	125732857	0.749412	HepG2	JASPAR	GG => GT	20	43056149	Gene expression,Gene expression,Gene expression	GTEx,GTEx,GTEx	missing,missing,missing	Brain - Cortex,Brain - Frontal Cortex (BA9),Brain - Anterior qcingulate cortex (BA24)	MTSS1,TRMT12	C=>T,C=>T	Increased expression,Decreased expression	Whole blood,Whole blood	RNF139-DT,RNF139,TATDN1,ENSG00000253106,NDUFB9,MTSS1,ENSG00000255491,MIR4662B,LINC00964,MRS2P1,ENSG00000255313,ENSG00000286955	T	C	T/A/C	TRUE	3	HNF4A	TRUE	rs6470263_rs6031598	CC	TC	T
J35 Chronic diseases of tonsils and adenoids	Age-Assessment,Genetic-Sex	rs6470263	rs6031598	0.00108121	0.00540606	12	TC => TT,GT => TT	0.000126171	-0.00253761	(-0.0012403160377976816, -0.003834913194912498)	TC => TT	chr8	125732857	0.749412	HepG2	JASPAR	GT => TT	20	43056149	Gene expression,Gene expression,Gene expression	GTEx,GTEx,GTEx	missing,missing,missing	Brain - Cortex,Brain - Frontal Cortex (BA9),Brain - Anterior qcingulate cortex (BA24)	MTSS1,TRMT12	C=>T,C=>T	Increased expression,Decreased expression	Whole blood,Whole blood	RNF139-DT,RNF139,TATDN1,ENSG00000253106,NDUFB9,MTSS1,ENSG00000255491,MIR4662B,LINC00964,MRS2P1,ENSG00000255313,ENSG00000286955	T	C	T/A/C	TRUE	3	HNF4A	TRUE	rs6470263_rs6031598	TC	TT	T
J35 Chronic diseases of tonsils and adenoids	Age-Assessment,Genetic-Sex	rs6470263	rs6031598	0.00108121	0.00540606	12	TC => TT,GG => GT	0.116402	0.00136878	(0.003077484899834581, -0.0003399260528172336)	TC => TT	chr8	125732857	0.749412	HepG2	JASPAR	GG => GT	20	43056149	Gene expression,Gene expression,Gene expression	GTEx,GTEx,GTEx	missing,missing,missing	Brain - Cortex,Brain - Frontal Cortex (BA9),Brain - Anterior qcingulate cortex (BA24)	MTSS1,TRMT12	C=>T,C=>T	Increased expression,Decreased expression	Whole blood,Whole blood	RNF139-DT,RNF139,TATDN1,ENSG00000253106,NDUFB9,MTSS1,ENSG00000255491,MIR4662B,LINC00964,MRS2P1,ENSG00000255313,ENSG00000286955	T	C	T/A/C	TRUE	3	HNF4A	TRUE	rs6470263_rs6031598	TC	TT	T
O80 Single spontaneous delivery	Age-Assessment,Genetic-Sex	rs6470263	rs6031598	0.0016723	0.0250846	23	CC => TC,GT => TT	0.0913105	0.000813822	(0.0017584699927437697, -0.0001308266181451812)	CC => TC	chr8	125732857	0.749412	HepG2	JASPAR	GT => TT	20	43056149	Gene expression,Gene expression,Gene expression	GTEx,GTEx,GTEx	missing,missing,missing	Brain - Cortex,Brain - Frontal Cortex (BA9),Brain - Anterior qcingulate cortex (BA24)	MTSS1,TRMT12	C=>T,C=>T	Increased expression,Decreased expression	Whole blood,Whole blood	RNF139-DT,RNF139,TATDN1,ENSG00000253106,NDUFB9,MTSS1,ENSG00000255491,MIR4662B,LINC00964,MRS2P1,ENSG00000255313,ENSG00000286955	T	C	T/A/C	TRUE	2	HNF4A	TRUE	rs6470263_rs6031598	CC	TC	T
O80 Single spontaneous delivery	Age-Assessment,Genetic-Sex	rs6470263	rs6031598	0.0016723	0.0250846	23	CC => TC,GG => GT	0.0842639	0.00104558	(0.002232563217735329, -0.00014141193950523222)	CC => TC	chr8	125732857	0.749412	HepG2	JASPAR	GG => GT	20	43056149	Gene expression,Gene expression,Gene expression	GTEx,GTEx,GTEx	missing,missing,missing	Brain - Cortex,Brain - Frontal Cortex (BA9),Brain - Anterior qcingulate cortex (BA24)	MTSS1,TRMT12	C=>T,C=>T	Increased expression,Decreased expression	Whole blood,Whole blood	RNF139-DT,RNF139,TATDN1,ENSG00000253106,NDUFB9,MTSS1,ENSG00000255491,MIR4662B,LINC00964,MRS2P1,ENSG00000255313,ENSG00000286955	T	C	T/A/C	TRUE	2	HNF4A	TRUE	rs6470263_rs6031598	CC	TC	T
O80 Single spontaneous delivery	Age-Assessment,Genetic-Sex	rs6470263	rs6031598	0.0016723	0.0250846	23	TC => TT,GT => TT	0.000948418	-0.00285429	(-0.0011618213911564702, -0.004546759944412033)	TC => TT	chr8	125732857	0.749412	HepG2	JASPAR	GT => TT	20	43056149	Gene expression,Gene expression,Gene expression	GTEx,GTEx,GTEx	missing,missing,missing	Brain - Cortex,Brain - Frontal Cortex (BA9),Brain - Anterior qcingulate cortex (BA24)	MTSS1,TRMT12	C=>T,C=>T	Increased expression,Decreased expression	Whole blood,Whole blood	RNF139-DT,RNF139,TATDN1,ENSG00000253106,NDUFB9,MTSS1,ENSG00000255491,MIR4662B,LINC00964,MRS2P1,ENSG00000255313,ENSG00000286955	T	C	T/A/C	TRUE	2	HNF4A	TRUE	rs6470263_rs6031598	TC	TT	T
O80 Single spontaneous delivery	Age-Assessment,Genetic-Sex	rs6470263	rs6031598	0.0016723	0.0250846	23	TC => TT,GG => GT	0.75236	0.000359162	(0.002590163174887715, -0.0018718384413098687)	TC => TT	chr8	125732857	0.749412	HepG2	JASPAR	GG => GT	20	43056149	Gene expression,Gene expression,Gene expression	GTEx,GTEx,GTEx	missing,missing,missing	Brain - Cortex,Brain - Frontal Cortex (BA9),Brain - Anterior qcingulate cortex (BA24)	MTSS1,TRMT12	C=>T,C=>T	Increased expression,Decreased expression	Whole blood,Whole blood	RNF139-DT,RNF139,TATDN1,ENSG00000253106,NDUFB9,MTSS1,ENSG00000255491,MIR4662B,LINC00964,MRS2P1,ENSG00000255313,ENSG00000286955	T	C	T/A/C	TRUE	2	HNF4A	TRUE	rs6470263_rs6031598	TC	TT	T
hayfever/allergic rhinitis	Age-Assessment,Genetic-Sex	rs6470263	rs6031598	0.005446	0.040845	328	CC => TC,GT => TT	0.00859055	0.00459803	(0.008027321442022017, 0.001168734462143483)	CC => TC	chr8	125732857	0.749412	HepG2	JASPAR	GT => TT	20	43056149	Gene expression,Gene expression,Gene expression	GTEx,GTEx,GTEx	missing,missing,missing	Brain - Cortex,Brain - Frontal Cortex (BA9),Brain - Anterior qcingulate cortex (BA24)	MTSS1,TRMT12	C=>T,C=>T	Increased expression,Decreased expression	Whole blood,Whole blood	RNF139-DT,RNF139,TATDN1,ENSG00000253106,NDUFB9,MTSS1,ENSG00000255491,MIR4662B,LINC00964,MRS2P1,ENSG00000255313,ENSG00000286955	T	C	T/A/C	TRUE	2	HNF4A	TRUE	rs6470263_rs6031598	CC	TC	T
hayfever/allergic rhinitis	Age-Assessment,Genetic-Sex	rs6470263	rs6031598	0.005446	0.040845	328	CC => TC,GG => GT	0.00744032	-0.00614802	(-0.0016458607982324418, -0.010650177796822941)	CC => TC	chr8	125732857	0.749412	HepG2	JASPAR	GG => GT	20	43056149	Gene expression,Gene expression,Gene expression	GTEx,GTEx,GTEx	missing,missing,missing	Brain - Cortex,Brain - Frontal Cortex (BA9),Brain - Anterior qcingulate cortex (BA24)	MTSS1,TRMT12	C=>T,C=>T	Increased expression,Decreased expression	Whole blood,Whole blood	RNF139-DT,RNF139,TATDN1,ENSG00000253106,NDUFB9,MTSS1,ENSG00000255491,MIR4662B,LINC00964,MRS2P1,ENSG00000255313,ENSG00000286955	T	C	T/A/C	TRUE	2	HNF4A	TRUE	rs6470263_rs6031598	CC	TC	T
hayfever/allergic rhinitis	Age-Assessment,Genetic-Sex	rs6470263	rs6031598	0.005446	0.040845	328	TC => TT,GT => TT	0.605118	-0.00168463	(0.004701194060072623, -0.00807044965254516)	TC => TT	chr8	125732857	0.749412	HepG2	JASPAR	GT => TT	20	43056149	Gene expression,Gene expression,Gene expression	GTEx,GTEx,GTEx	missing,missing,missing	Brain - Cortex,Brain - Frontal Cortex (BA9),Brain - Anterior qcingulate cortex (BA24)	MTSS1,TRMT12	C=>T,C=>T	Increased expression,Decreased expression	Whole blood,Whole blood	RNF139-DT,RNF139,TATDN1,ENSG00000253106,NDUFB9,MTSS1,ENSG00000255491,MIR4662B,LINC00964,MRS2P1,ENSG00000255313,ENSG00000286955	T	C	T/A/C	TRUE	2	HNF4A	TRUE	rs6470263_rs6031598	TC	TT	T
hayfever/allergic rhinitis	Age-Assessment,Genetic-Sex	rs6470263	rs6031598	0.005446	0.040845	328	TC => TT,GG => GT	0.0114176	0.010434	(0.0185181308552606, 0.002349784126055108)	TC => TT	chr8	125732857	0.749412	HepG2	JASPAR	GG => GT	20	43056149	Gene expression,Gene expression,Gene expression	GTEx,GTEx,GTEx	missing,missing,missing	Brain - Cortex,Brain - Frontal Cortex (BA9),Brain - Anterior qcingulate cortex (BA24)	MTSS1,TRMT12	C=>T,C=>T	Increased expression,Decreased expression	Whole blood,Whole blood	RNF139-DT,RNF139,TATDN1,ENSG00000253106,NDUFB9,MTSS1,ENSG00000255491,MIR4662B,LINC00964,MRS2P1,ENSG00000255313,ENSG00000286955	T	C	T/A/C	TRUE	2	HNF4A	TRUE	rs6470263_rs6031598	TC	TT	T
anaemia	Age-Assessment,Genetic-Sex	rs1191818	rs6031598	0.00103109	0.0154663	175	AA => GA,GT => TT	0.164131	0.00116332	(0.00280211583873983, -0.000475471151892822)	AA => GA	chr2	20227258	0.866299	HepG2	JASPAR	GT => TT	20	43056149	Gene expression,Gene expression,Gene expression	GTEx,GTEx,GTEx	missing,missing,missing	Brain - Cortex,Brain - Frontal Cortex (BA9),Brain - Anterior qcingulate cortex (BA24)	TTC32,LAPTM4A	A=>G,A=>G	Increased expression,Decreased expression	Whole blood,Whole blood	CISD1P1,LINC00954,TTC32,TTC32-DT,WDR35,WDR35-DT,MATN3,LAPTM4A,LAPTM4A-DT,ENSG00000234378,RPS16P2,RN7SL140P,RNU6-961P,SDC1,DRG1P1,RNU7-113P,PUM2	A	G	G/A	TRUE	3	HNF4A	TRUE	rs1191818_rs6031598	AA	GA	G
anaemia	Age-Assessment,Genetic-Sex	rs1191818	rs6031598	0.00103109	0.0154663	175	GA => GG,GT => TT	0.0120791	-0.00254135	(-0.0005567709308538179, -0.004525938389033363)	GA => GG	chr2	20227258	0.866299	HepG2	JASPAR	GT => TT	20	43056149	Gene expression,Gene expression,Gene expression	GTEx,GTEx,GTEx	missing,missing,missing	Brain - Cortex,Brain - Frontal Cortex (BA9),Brain - Anterior qcingulate cortex (BA24)	TTC32,LAPTM4A	A=>G,A=>G	Increased expression,Decreased expression	Whole blood,Whole blood	CISD1P1,LINC00954,TTC32,TTC32-DT,WDR35,WDR35-DT,MATN3,LAPTM4A,LAPTM4A-DT,ENSG00000234378,RPS16P2,RN7SL140P,RNU6-961P,SDC1,DRG1P1,RNU7-113P,PUM2	A	G	G/A	TRUE	3	HNF4A	TRUE	rs1191818_rs6031598	GA	GG	G
anaemia	Age-Assessment,Genetic-Sex	rs1191818	rs6031598	0.00103109	0.0154663	175	AA => GA,GG => GT	0.882352	-0.000156097	(0.0019112667944292522, -0.002223461422481437)	AA => GA	chr2	20227258	0.866299	HepG2	JASPAR	GG => GT	20	43056149	Gene expression,Gene expression,Gene expression	GTEx,GTEx,GTEx	missing,missing,missing	Brain - Cortex,Brain - Frontal Cortex (BA9),Brain - Anterior qcingulate cortex (BA24)	TTC32,LAPTM4A	A=>G,A=>G	Increased expression,Decreased expression	Whole blood,Whole blood	CISD1P1,LINC00954,TTC32,TTC32-DT,WDR35,WDR35-DT,MATN3,LAPTM4A,LAPTM4A-DT,ENSG00000234378,RPS16P2,RN7SL140P,RNU6-961P,SDC1,DRG1P1,RNU7-113P,PUM2	A	G	G/A	TRUE	3	HNF4A	TRUE	rs1191818_rs6031598	AA	GA	G
anaemia	Age-Assessment,Genetic-Sex	rs1191818	rs6031598	0.00103109	0.0154663	175	GA => GG,GG => GT	0.0168167	-0.00338698	(-0.0006102290472332905, -0.006163729274265913)	GA => GG	chr2	20227258	0.866299	HepG2	JASPAR	GG => GT	20	43056149	Gene expression,Gene expression,Gene expression	GTEx,GTEx,GTEx	missing,missing,missing	Brain - Cortex,Brain - Frontal Cortex (BA9),Brain - Anterior qcingulate cortex (BA24)	TTC32,LAPTM4A	A=>G,A=>G	Increased expression,Decreased expression	Whole blood,Whole blood	CISD1P1,LINC00954,TTC32,TTC32-DT,WDR35,WDR35-DT,MATN3,LAPTM4A,LAPTM4A-DT,ENSG00000234378,RPS16P2,RN7SL140P,RNU6-961P,SDC1,DRG1P1,RNU7-113P,PUM2	A	G	G/A	TRUE	3	HNF4A	TRUE	rs1191818_rs6031598	GA	GG	G
M79 Other soft tissue disorders, not elsewhere classified	Age-Assessment,Genetic-Sex	rs1191818	rs6073431	0.000984257	0.0147639	964	AA => GA,CT => TT	0.00149875	0.00596449	(0.00964650716774003, 0.0022824672265290414)	AA => GA	chr2	20227258	0.866299	HepG2	JASPAR	CT => TT	20	43040569	Gene expression,Gene expression	GTEx,GTEx	missing,missing	Brain - Cortex,Brain - Frontal Cortex (BA9)	TTC32,LAPTM4A	A=>G,A=>G	Increased expression,Decreased expression	Whole blood,Whole blood	CISD1P1,LINC00954,TTC32,TTC32-DT,WDR35,WDR35-DT,MATN3,LAPTM4A,LAPTM4A-DT,ENSG00000234378,RPS16P2,RN7SL140P,RNU6-961P,SDC1,DRG1P1,RNU7-113P,PUM2	A	G	G/A	FALSE	1	HNF4A	TRUE	rs1191818_rs6073431	AA	GA	G
M79 Other soft tissue disorders, not elsewhere classified	Age-Assessment,Genetic-Sex	rs1191818	rs6073431	0.000984257	0.0147639	964	GA => GG,CT => TT	0.00739078	-0.00626101	(-0.0016799404087270214, -0.010842084414245737)	GA => GG	chr2	20227258	0.866299	HepG2	JASPAR	CT => TT	20	43040569	Gene expression,Gene expression	GTEx,GTEx	missing,missing	Brain - Cortex,Brain - Frontal Cortex (BA9)	TTC32,LAPTM4A	A=>G,A=>G	Increased expression,Decreased expression	Whole blood,Whole blood	CISD1P1,LINC00954,TTC32,TTC32-DT,WDR35,WDR35-DT,MATN3,LAPTM4A,LAPTM4A-DT,ENSG00000234378,RPS16P2,RN7SL140P,RNU6-961P,SDC1,DRG1P1,RNU7-113P,PUM2	A	G	G/A	FALSE	1	HNF4A	TRUE	rs1191818_rs6073431	GA	GG	G
M79 Other soft tissue disorders, not elsewhere classified	Age-Assessment,Genetic-Sex	rs1191818	rs6073431	0.000984257	0.0147639	964	AA => GA,CC => CT	0.0427924	-0.00409419	(-0.00013292051849307998, -0.008055463400332015)	AA => GA	chr2	20227258	0.866299	HepG2	JASPAR	CC => CT	20	43040569	Gene expression,Gene expression	GTEx,GTEx	missing,missing	Brain - Cortex,Brain - Frontal Cortex (BA9)	TTC32,LAPTM4A	A=>G,A=>G	Increased expression,Decreased expression	Whole blood,Whole blood	CISD1P1,LINC00954,TTC32,TTC32-DT,WDR35,WDR35-DT,MATN3,LAPTM4A,LAPTM4A-DT,ENSG00000234378,RPS16P2,RN7SL140P,RNU6-961P,SDC1,DRG1P1,RNU7-113P,PUM2	A	G	G/A	FALSE	1	HNF4A	TRUE	rs1191818_rs6073431	AA	GA	G
M79 Other soft tissue disorders, not elsewhere classified	Age-Assessment,Genetic-Sex	rs1191818	rs6073431	0.000984257	0.0147639	964	GA => GG,CC => CT	0.488422	-0.0017903	(0.0032744010201734273, -0.006855000692793286)	GA => GG	chr2	20227258	0.866299	HepG2	JASPAR	CC => CT	20	43040569	Gene expression,Gene expression	GTEx,GTEx	missing,missing	Brain - Cortex,Brain - Frontal Cortex (BA9)	TTC32,LAPTM4A	A=>G,A=>G	Increased expression,Decreased expression	Whole blood,Whole blood	CISD1P1,LINC00954,TTC32,TTC32-DT,WDR35,WDR35-DT,MATN3,LAPTM4A,LAPTM4A-DT,ENSG00000234378,RPS16P2,RN7SL140P,RNU6-961P,SDC1,DRG1P1,RNU7-113P,PUM2	A	G	G/A	FALSE	1	HNF4A	TRUE	rs1191818_rs6073431	GA	GG	G
M70-M79 Other soft tissue disorders	Age-Assessment,Genetic-Sex	rs1191818	rs6073431	0.00207864	0.0311796	1775	AA => GA,CT => TT	0.00250225	0.00761506	(0.012552161744636942, 0.0026779588115291774)	AA => GA	chr2	20227258	0.866299	HepG2	JASPAR	CT => TT	20	43040569	Gene expression,Gene expression	GTEx,GTEx	missing,missing	Brain - Cortex,Brain - Frontal Cortex (BA9)	TTC32,LAPTM4A	A=>G,A=>G	Increased expression,Decreased expression	Whole blood,Whole blood	CISD1P1,LINC00954,TTC32,TTC32-DT,WDR35,WDR35-DT,MATN3,LAPTM4A,LAPTM4A-DT,ENSG00000234378,RPS16P2,RN7SL140P,RNU6-961P,SDC1,DRG1P1,RNU7-113P,PUM2	A	G	G/A	FALSE	1	HNF4A	TRUE	rs1191818_rs6073431	AA	GA	G
M70-M79 Other soft tissue disorders	Age-Assessment,Genetic-Sex	rs1191818	rs6073431	0.00207864	0.0311796	1775	GA => GG,CT => TT	0.00210493	-0.00963456	(-0.003493667882925401, -0.015775460882301237)	GA => GG	chr2	20227258	0.866299	HepG2	JASPAR	CT => TT	20	43040569	Gene expression,Gene expression	GTEx,GTEx	missing,missing	Brain - Cortex,Brain - Frontal Cortex (BA9)	TTC32,LAPTM4A	A=>G,A=>G	Increased expression,Decreased expression	Whole blood,Whole blood	CISD1P1,LINC00954,TTC32,TTC32-DT,WDR35,WDR35-DT,MATN3,LAPTM4A,LAPTM4A-DT,ENSG00000234378,RPS16P2,RN7SL140P,RNU6-961P,SDC1,DRG1P1,RNU7-113P,PUM2	A	G	G/A	FALSE	1	HNF4A	TRUE	rs1191818_rs6073431	GA	GG	G
M70-M79 Other soft tissue disorders	Age-Assessment,Genetic-Sex	rs1191818	rs6073431	0.00207864	0.0311796	1775	AA => GA,CC => CT	0.796035	-0.00070605	(0.004647653836995776, -0.006059754718217503)	AA => GA	chr2	20227258	0.866299	HepG2	JASPAR	CC => CT	20	43040569	Gene expression,Gene expression	GTEx,GTEx	missing,missing	Brain - Cortex,Brain - Frontal Cortex (BA9)	TTC32,LAPTM4A	A=>G,A=>G	Increased expression,Decreased expression	Whole blood,Whole blood	CISD1P1,LINC00954,TTC32,TTC32-DT,WDR35,WDR35-DT,MATN3,LAPTM4A,LAPTM4A-DT,ENSG00000234378,RPS16P2,RN7SL140P,RNU6-961P,SDC1,DRG1P1,RNU7-113P,PUM2	A	G	G/A	FALSE	1	HNF4A	TRUE	rs1191818_rs6073431	AA	GA	G
M70-M79 Other soft tissue disorders	Age-Assessment,Genetic-Sex	rs1191818	rs6073431	0.00207864	0.0311796	1775	GA => GG,CC => CT	0.562215	-0.00199208	(0.004744849183907332, -0.008729018806579985)	GA => GG	chr2	20227258	0.866299	HepG2	JASPAR	CC => CT	20	43040569	Gene expression,Gene expression	GTEx,GTEx	missing,missing	Brain - Cortex,Brain - Frontal Cortex (BA9)	TTC32,LAPTM4A	A=>G,A=>G	Increased expression,Decreased expression	Whole blood,Whole blood	CISD1P1,LINC00954,TTC32,TTC32-DT,WDR35,WDR35-DT,MATN3,LAPTM4A,LAPTM4A-DT,ENSG00000234378,RPS16P2,RN7SL140P,RNU6-961P,SDC1,DRG1P1,RNU7-113P,PUM2	A	G	G/A	FALSE	1	HNF4A	TRUE	rs1191818_rs6073431	GA	GG	G
N20-N23 Urolithiasis	Age-Assessment,Genetic-Sex	rs1191818	rs6073431	0.000525372	0.00788058	350	AA => GA,CT => TT	0.00123083	-0.00398373	(-0.0015676368654079782, -0.006399817894717984)	AA => GA	chr2	20227258	0.866299	HepG2	JASPAR	CT => TT	20	43040569	Gene expression,Gene expression	GTEx,GTEx	missing,missing	Brain - Cortex,Brain - Frontal Cortex (BA9)	TTC32,LAPTM4A	A=>G,A=>G	Increased expression,Decreased expression	Whole blood,Whole blood	CISD1P1,LINC00954,TTC32,TTC32-DT,WDR35,WDR35-DT,MATN3,LAPTM4A,LAPTM4A-DT,ENSG00000234378,RPS16P2,RN7SL140P,RNU6-961P,SDC1,DRG1P1,RNU7-113P,PUM2	A	G	G/A	FALSE	1	HNF4A	TRUE	rs1191818_rs6073431	AA	GA	G
N20-N23 Urolithiasis	Age-Assessment,Genetic-Sex	rs1191818	rs6073431	0.000525372	0.00788058	350	GA => GG,CT => TT	0.0013887	0.00500588	(0.00807479435280227, 0.0019369573647039242)	GA => GG	chr2	20227258	0.866299	HepG2	JASPAR	CT => TT	20	43040569	Gene expression,Gene expression	GTEx,GTEx	missing,missing	Brain - Cortex,Brain - Frontal Cortex (BA9)	TTC32,LAPTM4A	A=>G,A=>G	Increased expression,Decreased expression	Whole blood,Whole blood	CISD1P1,LINC00954,TTC32,TTC32-DT,WDR35,WDR35-DT,MATN3,LAPTM4A,LAPTM4A-DT,ENSG00000234378,RPS16P2,RN7SL140P,RNU6-961P,SDC1,DRG1P1,RNU7-113P,PUM2	A	G	G/A	FALSE	1	HNF4A	TRUE	rs1191818_rs6073431	GA	GG	G
N20-N23 Urolithiasis	Age-Assessment,Genetic-Sex	rs1191818	rs6073431	0.000525372	0.00788058	350	AA => GA,CC => CT	0.195163	0.00174075	(0.004374429681444023, -0.0008929254081853179)	AA => GA	chr2	20227258	0.866299	HepG2	JASPAR	CC => CT	20	43040569	Gene expression,Gene expression	GTEx,GTEx	missing,missing	Brain - Cortex,Brain - Frontal Cortex (BA9)	TTC32,LAPTM4A	A=>G,A=>G	Increased expression,Decreased expression	Whole blood,Whole blood	CISD1P1,LINC00954,TTC32,TTC32-DT,WDR35,WDR35-DT,MATN3,LAPTM4A,LAPTM4A-DT,ENSG00000234378,RPS16P2,RN7SL140P,RNU6-961P,SDC1,DRG1P1,RNU7-113P,PUM2	A	G	G/A	FALSE	1	HNF4A	TRUE	rs1191818_rs6073431	AA	GA	G
N20-N23 Urolithiasis	Age-Assessment,Genetic-Sex	rs1191818	rs6073431	0.000525372	0.00788058	350	GA => GG,CC => CT	0.518785	0.00105424	(0.004256679661154594, -0.0021482001581556815)	GA => GG	chr2	20227258	0.866299	HepG2	JASPAR	CC => CT	20	43040569	Gene expression,Gene expression	GTEx,GTEx	missing,missing	Brain - Cortex,Brain - Frontal Cortex (BA9)	TTC32,LAPTM4A	A=>G,A=>G	Increased expression,Decreased expression	Whole blood,Whole blood	CISD1P1,LINC00954,TTC32,TTC32-DT,WDR35,WDR35-DT,MATN3,LAPTM4A,LAPTM4A-DT,ENSG00000234378,RPS16P2,RN7SL140P,RNU6-961P,SDC1,DRG1P1,RNU7-113P,PUM2	A	G	G/A	FALSE	1	HNF4A	TRUE	rs1191818_rs6073431	GA	GG	G
N20 Calculus of kidney and ureter	Age-Assessment,Genetic-Sex	rs1191818	rs6073431	0.000248581	0.00372872	255	AA => GA,CT => TT	0.00794847	-0.00286973	(-0.000750654013291596, -0.004988798046380963)	AA => GA	chr2	20227258	0.866299	HepG2	JASPAR	CT => TT	20	43040569	Gene expression,Gene expression	GTEx,GTEx	missing,missing	Brain - Cortex,Brain - Frontal Cortex (BA9)	TTC32,LAPTM4A	A=>G,A=>G	Increased expression,Decreased expression	Whole blood,Whole blood	CISD1P1,LINC00954,TTC32,TTC32-DT,WDR35,WDR35-DT,MATN3,LAPTM4A,LAPTM4A-DT,ENSG00000234378,RPS16P2,RN7SL140P,RNU6-961P,SDC1,DRG1P1,RNU7-113P,PUM2	A	G	G/A	FALSE	1	HNF4A	TRUE	rs1191818_rs6073431	AA	GA	G
N20 Calculus of kidney and ureter	Age-Assessment,Genetic-Sex	rs1191818	rs6073431	0.000248581	0.00372872	255	GA => GG,CT => TT	0.000857504	0.00460376	(0.007310546757590289, 0.0018969729517788808)	GA => GG	chr2	20227258	0.866299	HepG2	JASPAR	CT => TT	20	43040569	Gene expression,Gene expression	GTEx,GTEx	missing,missing	Brain - Cortex,Brain - Frontal Cortex (BA9)	TTC32,LAPTM4A	A=>G,A=>G	Increased expression,Decreased expression	Whole blood,Whole blood	CISD1P1,LINC00954,TTC32,TTC32-DT,WDR35,WDR35-DT,MATN3,LAPTM4A,LAPTM4A-DT,ENSG00000234378,RPS16P2,RN7SL140P,RNU6-961P,SDC1,DRG1P1,RNU7-113P,PUM2	A	G	G/A	FALSE	1	HNF4A	TRUE	rs1191818_rs6073431	GA	GG	G
N20 Calculus of kidney and ureter	Age-Assessment,Genetic-Sex	rs1191818	rs6073431	0.000248581	0.00372872	255	AA => GA,CC => CT	0.109617	0.00190634	(0.004241678358360578, -0.0004290031543191966)	AA => GA	chr2	20227258	0.866299	HepG2	JASPAR	CC => CT	20	43040569	Gene expression,Gene expression	GTEx,GTEx	missing,missing	Brain - Cortex,Brain - Frontal Cortex (BA9)	TTC32,LAPTM4A	A=>G,A=>G	Increased expression,Decreased expression	Whole blood,Whole blood	CISD1P1,LINC00954,TTC32,TTC32-DT,WDR35,WDR35-DT,MATN3,LAPTM4A,LAPTM4A-DT,ENSG00000234378,RPS16P2,RN7SL140P,RNU6-961P,SDC1,DRG1P1,RNU7-113P,PUM2	A	G	G/A	FALSE	1	HNF4A	TRUE	rs1191818_rs6073431	AA	GA	G
N20 Calculus of kidney and ureter	Age-Assessment,Genetic-Sex	rs1191818	rs6073431	0.000248581	0.00372872	255	GA => GG,CC => CT	0.32878	0.0013862	(0.004168287267283196, -0.0013958804335469685)	GA => GG	chr2	20227258	0.866299	HepG2	JASPAR	CC => CT	20	43040569	Gene expression,Gene expression	GTEx,GTEx	missing,missing	Brain - Cortex,Brain - Frontal Cortex (BA9)	TTC32,LAPTM4A	A=>G,A=>G	Increased expression,Decreased expression	Whole blood,Whole blood	CISD1P1,LINC00954,TTC32,TTC32-DT,WDR35,WDR35-DT,MATN3,LAPTM4A,LAPTM4A-DT,ENSG00000234378,RPS16P2,RN7SL140P,RNU6-961P,SDC1,DRG1P1,RNU7-113P,PUM2	A	G	G/A	FALSE	1	HNF4A	TRUE	rs1191818_rs6073431	GA	GG	G
[truncated: 1,134 more rows]
