# Supplementary material for: Epistatic contributions to human traits via transcription factor mechanisms
Source: medRxiv. 2025 Sep 29:2025.09.28.25336826. Preprint. [Version 1] doi: 10.1101/2025.09.28.25336826 (PMC12622120; doi:10.1101/2025.09.28.25336826)
Supplement: Supplement 8 [file media-8.xlsx]

## Sheet: Sheet1
Table S5: SNP evolution of bQTLs in main Figures
Evolution across recent evolutionary ancestors, information compiled from https://bioinf.eva.mpg.de/jbrowse/
We report bQTLs across 4 TFs and track their gain of binding (GOB) or loss of binding (LOB) events across closely-related organisms.
Figure	NHR	bQTL rsID	GOB or LOB	SOURCE	REF	ALT	BINDING	NON-BINDING	Major(gnomAD v4.1.0)	Minor	ANCESTRAL	DERIVED	Vindija33.19 Neanderthal	Altai Neanderthal	Ust-Ishim	Denisova EVA	Interpretation wrt Derived allele
2	PGR	rs12626817	GOB(hominin)	https://bioinf.eva.mpg.de/jbrowse/?loc=21%3A17817845..17817900&tracks=hg19_1000g%2CAltai%2CDenisova%2CUst-Ishim%2Cvindija_hc_bam%2Cvindija_hc_vcf%2CENSEMBL67%2CSS6004467%2CSS6004468%2CSS6004469%2CSS6004470%2CSS6004471%2CSS6004472%2CSS6004473%2CSS6004474%2CSS6004475%2CSS6004476%2CSS6004477%2CSS6004478%2CSS6004479%2CSS6004480&highlight=	A	G	G	A	A	G	A	G	G: 23 of 23	none	G: 43 of 43	G: 27 of 27	GOB: Binding allele (G) arose prior to split with archaic hominins
3A	AR	rs2553234	GOB(hominin)	https://bioinf.eva.mpg.de/jbrowse/?loc=15%3A60975023..60975223&tracks=hg19_1000g%2CAltai%2CDenisova%2CUst-Ishim%2Cvindija_hc_bam%2Cvindija_hc_vcf&highlight=	C	T	T	C	C	T	A	T & C	T: 16 of 16	T: 46 of 47	none	none	GOB: Binding allele (T) arose prior to split with archaic hominins
3C	NR3C1	rs1126185	GOB(Homo)	https://bioinf.eva.mpg.de/jbrowse/?loc=16%3A78641640..78641840&tracks=hg19_1000g%2CAltai%2CDenisova%2CUst-Ishim%2Cvindija_hc_bam%2Cvindija_hc_vcf&highlight=	G	A	G	A	A	G	A	G	A: 31 of 31	A: 40 of 40	none	A: 27 of 27	GOB: Binding allele (G) arose post split with archaic hominins
3C/D	NR3C1	rs590097	GOB(Homo)	https://bioinf.eva.mpg.de/jbrowse/?loc=2%3A111933993..111934221&tracks=hg19_1000g%2CAltai%2CDenisova%2CUst-Ishim%2Cvindija_hc_bam%2Cvindija_hc_vcf&highlight=	T	G	T	G	G	T	G	T	G: 13 of 13	G: 27 of 27	none	none	GOB: Binding allele (T) arose post split with archaic hominins
3E	NR3C1	rs1710293	LOB(Homo)	https://bioinf.eva.mpg.de/jbrowse/?loc=10%3A127744801..127744857&tracks=hg19_1000g%2CAltai%2CDenisova%2CUst-Ishim%2Cvindija_hc_bam%2Cvindija_hc_vcf&highlight=	A	C	C	A	C	A	C	A	C: 22 of 22	C: 35 of 36	C: 27 of 28	C: 29 of 29	LOB: Non-binding allele (A) arose post split with archaic hominins
3F	VDR	rs178399	LOB(hominin)	https://bioinf.eva.mpg.de/jbrowse/?loc=6%3A2791655..2791711&tracks=hg19_1000g%2CAltai%2CDenisova%2CUst-Ishim%2Cvindija_hc_bam%2Cvindija_hc_vcf&highlight=	G	A	G	A	G	A	G	A	A: 31 of 31	none	A: 36 of 36	none	LOB: Non-binding allele (A) arose prior to split with archaic hominins
3F	VDR	rs6580323	LOB(Homo)	https://bioinf.eva.mpg.de/jbrowse/?loc=5%3A139340751..139340807&tracks=hg19_1000g%2CAltai%2CDenisova%2CUst-Ishim%2Cvindija_hc_bam%2Cvindija_hc_vcf&highlight=	C	T	T	C	T	C	T	C	T: 10 of 10	T: 43 of 44	T: 27 of 27	T: 15 of 15	LOB: Non-binding allele (C) arose post split with archaic hominins
